# Supplementary material for: DAB2IP loss in luminal a breast cancer leads to NF-κB–associated aggressive oncogenic phenotypes
Source: JCI Insight. 2024 Dec 6;9(23):e171705. doi: 10.1172/jci.insight.171705 (PMC11623953; doi:10.1172/jci.insight.171705)
Supplement: Supplemental table 1 [file jciinsight-9-171705-s053.xlsx]

## Sheet: BRCA.1218_pam50scores.FINAL
bcr_patient_barcode	Barcode	Run.Lane.barcode	Basal	Her2	LumA	LumB	Normal	Call	Confidence	ROR-S (Subtype Only)	ROR-S Group (Subtype Only)	Proliferation Score	ROR-P (Subtype + Proliferation)	ROR-P Group (Subtype + Proliferation)	ER	Her2	Tissue Type	Use	Notification
TCGA-3C-AAAU	TCGA-3C-AAAU-01A-11R-A41B-07	140821_UNC11-SN627_0377_BC5ERUACXX_3_ACTTGA	-0.56398	-0.111837	0.411837	0.242551	-0.165918	LumA	1	23.7264	med	0.0381698	38.6454	med	0.539416	0.190467	primary tumor	YES	na
TCGA-3C-AALI	TCGA-3C-AALI-01A-11R-A41B-07	140821_UNC11-SN627_0377_BC5ERUACXX_5_GTTTCG	-0.239952	0.793325	-0.191933	0.418103	-0.494454	Her2	1	66.5713	high	0.124432	57.1954	high	-2.41856	2.52404	primary tumor	YES	na
TCGA-3C-AALJ	TCGA-3C-AALJ-01A-31R-A41B-07	140828_UNC11-SN627_0378_AC5FAWACXX_3_ACTTGA	-0.478031	0.110204	0.136615	0.465354	-0.393517	LumB	1	42.5433	med	0.260357	53.6674	high	1.12164	0.538288	primary tumor	YES	na
TCGA-3C-AALK	TCGA-3C-AALK-01A-11R-A41B-07	140828_UNC11-SN627_0379_BC5FDFACXX_1_GTTTCG	-0.466507	-0.272989	0.712365	-0.259928	0.4206	LumA	1	0.985376	low	-0.618807	4.87679	low	0.257126	1.55717	primary tumor	YES	na
TCGA-4H-AAAK	TCGA-4H-AAAK-01A-12R-A41B-07	140828_UNC11-SN627_0379_BC5FDFACXX_3_ACTTGA	-0.410804	-0.323697	0.712365	-0.33599	0.492629	LumA	1	-0.754338	low	-0.699498	0.802573	low	1.10624	0.581996	primary tumor	YES	na
TCGA-5L-AAT0	TCGA-5L-AAT0-01A-12R-A41B-07	140828_UNC11-SN627_0379_BC5FDFACXX_8_GTGGCC	-0.434814	-0.36413	0.783241	-0.323313	0.48437	LumA	1	-4.19238	low	-0.882752	-7.54196	low	1.44267	0.601383	primary tumor	YES	na
TCGA-5L-AAT1	TCGA-5L-AAT1-01A-12R-A41B-07	140908_UNC11-SN627_0380_AC58DMACXX_7_GCCAAT	-0.457671	-0.177335	0.786507	-0.24533	0.452005	LumA	1	-0.397241	low	-0.86108	-4.73883	low	1.06096	0.885408	primary tumor	YES	Notification - systemic treatment given to the prior/other malignancy
TCGA-5T-A9QA	TCGA-5T-A9QA-01A-11R-A41B-07	140908_UNC11-SN627_0380_AC58DMACXX_4_GTGGCC	-0.576663	0.24533	0.333782	0.478223	-0.192605	LumB	1	36.0786	med	0.0926472	45.9674	med	0.630581	0.543293	primary tumor	YES	na
TCGA-A1-A0SB	TCGA-A1-A0SB-01A-11R-A144-07	110829_UNC10-SN254_0272_BB07RMABXX_7_CAGATC	0.315246	-0.44413	0.177047	-0.581465	0.652149	Normal	1	19.1617	low	-0.506165	12.009	med	-0.186522	0.211869	primary tumor	YES	na
TCGA-A1-A0SD	TCGA-A1-A0SD-01A-11R-A115-07	110620_UNC11-SN627_0109_AD0CNFABXX_1_	-0.467947	-0.331092	0.788812	-0.290468	0.522785	LumA	1	-3.55362	low	-0.85394	-5.99349	low	1.42958	0.544148	primary tumor	YES	na
TCGA-A1-A0SE	TCGA-A1-A0SE-01A-11R-A084-07	110315_UNC9-SN296_0159_AC008BABXX_5_	-0.321777	-0.597695	0.754622	-0.367971	0.580696	LumA	1	-6.61856	low	-0.693157	-1.84492	low	0.667622	0.0815368	primary tumor	YES	na
TCGA-A1-A0SF	TCGA-A1-A0SF-01A-11R-A144-07	110829_UNC10-SN254_0272_BB07RMABXX_8_CAGATC	-0.384394	-0.477071	0.787275	-0.34521	0.617863	LumA	1	-6.1325	low	-0.709401	-1.73592	low	1.18121	0.0895707	primary tumor	YES	na
TCGA-A1-A0SG	TCGA-A1-A0SG-01A-11R-A144-07	110802_UNC16-SN851_0067_BB07W5ABXX_6_ACAGTG	-0.675294	-0.146218	0.784298	-0.113277	0.275582	LumA	1	1.28091	low	-0.630215	5.524	low	1.941	0.601997	primary tumor	YES	na
TCGA-A1-A0SH	TCGA-A1-A0SH-01A-11R-A084-07	110406_UNC13-SN749_0049_AC008AABXX_1_	-0.400912	-0.209124	0.760192	-0.316879	0.50886	LumA	1	-0.68792	low	-0.901418	-6.73122	low	0.0731404	1.07433	primary tumor	YES	na
TCGA-A1-A0SI	TCGA-A1-A0SI-01A-11R-A144-07	110802_UNC16-SN851_0067_BB07W5ABXX_7_ACAGTG	-0.261753	0.227467	0.0915726	0.280288	-0.280384	LumB	0.95	44.107	med	-0.12203	38.8001	med	1.39912	-0.562062	primary tumor	YES	na
TCGA-A1-A0SJ	TCGA-A1-A0SJ-01A-11R-A084-07	110406_UNC13-SN749_0049_AC008AABXX_2_	-0.4206	-0.113373	0.466122	-0.0517167	0.328595	LumA	1	17.2431	low	-0.452372	16.7653	med	0.759535	0.0440766	primary tumor	YES	na
TCGA-A1-A0SK	TCGA-A1-A0SK-01A-12R-A084-07	110325_UNC13-SN749_0048_BB02DUABXX_5_	0.573013	0.0654502	-0.605666	0.0127251	-0.131621	Basal	1	70.2945	high	0.649493	74.3667	high	-3.26856	-1.82735	primary tumor	YES	na
TCGA-A1-A0SM	TCGA-A1-A0SM-01A-11R-A084-07	110325_UNC13-SN749_0048_BB02DUABXX_6_	-0.687107	0.342329	0.403794	0.381321	-0.293253	LumA	1	32.4316	med	-0.338582	28.2495	med	1.21682	3.4348	primary tumor	YES	na
TCGA-A1-A0SN	TCGA-A1-A0SN-01A-11R-A144-07	110802_UNC16-SN851_0067_BB07W5ABXX_8_ACAGTG	-0.543337	0.237839	0.206339	0.452581	-0.36922	LumB	1	40.988	med	-0.250134	33.5292	med	1.55247	2.52327	primary tumor	YES	na
TCGA-A1-A0SO	TCGA-A1-A0SO-01A-22R-A084-07	110325_UNC13-SN749_0047_AB02CWABXX_1_	0.571765	0.202017	-0.672989	0.00753902	-0.207779	Basal	1	74.9954	high	0.698519	78.155	high	-2.71908	0.359352	primary tumor	YES	na
TCGA-A1-A0SP	TCGA-A1-A0SP-01A-11R-A084-07	110325_UNC13-SN749_0047_AB02CWABXX_2_	0.73407	-0.252821	-0.449412	-0.42886	0.26473	Basal	1	52.5629	med	0.262933	52.0493	med	-1.96325	-0.7393	primary tumor	YES	na
TCGA-A1-A0SQ	TCGA-A1-A0SQ-01A-21R-A144-07	110801_UNC12-SN629_0114_AC04B7ABXX_1_ACAGTG	-0.688643	-0.124706	0.680096	0.0991597	0.167155	LumA	1	9.40211	low	-0.395576	17.4449	med	1.74731	-0.0203272	primary tumor	YES	na
TCGA-A2-A04N	TCGA-A2-A04N-01A-11R-A115-07	110606_UNC12-SN629_0090_AD0CTGABXX_6_	-0.669916	-0.231981	0.809556	-0.0209844	0.236975	LumA	1	0.54591	low	-0.636921	4.81093	low	1.9485	0.193423	primary tumor	YES	na
TCGA-A2-A04P	TCGA-A2-A04P-01A-31R-A034-07	110218_UNC12-SN629_0061_A81DH9ABXX_5_	0.697095	0.0153181	-0.591933	-0.126435	-0.0696759	Basal	1	67.2775	high	0.445335	64.8525	high	-0.335286	-0.540486	primary tumor	YES	na
TCGA-A2-A04Q	TCGA-A2-A04Q-01A-21R-A034-07	110218_UNC12-SN629_0061_A81DH9ABXX_6_	0.654358	-0.163697	-0.437407	-0.355486	0.258679	Basal	1	54.2045	high	0.189018	50.1318	med	-2.18018	-0.608844	primary tumor	YES	na
TCGA-A2-A04R	TCGA-A2-A04R-01A-41R-A109-07	110824_UNC13-SN749_0101_BB0AHBABXX_5_	-0.542377	-0.130468	0.285474	0.47102	-0.272797	LumB	1	32.6187	med	-0.0484319	37.7834	med	1.20392	-0.14785	primary tumor	YES	na
TCGA-A2-A04T	TCGA-A2-A04T-01A-21R-A034-07	110218_UNC12-SN629_0061_A81DH9ABXX_7_	0.836543	-0.195198	-0.532581	-0.379208	0.22545	Basal	1	58.1935	high	0.376498	58.2493	high	-2.08291	-0.16151	primary tumor	YES	na
TCGA-A2-A04U	TCGA-A2-A04U-01A-11R-A115-07	110510_UNC15-SN850_0068_AB0BDUABXX_1_	0.78497	-0.148619	-0.528643	-0.244754	0.111837	Basal	1	60.7063	high	0.455787	62.5286	high	-2.84842	-0.598503	primary tumor	YES	na
TCGA-A2-A04V	TCGA-A2-A04V-01A-21R-A034-07	110218_UNC12-SN629_0061_A81DH9ABXX_8_	-0.692005	0.0527731	0.446339	0.388331	-0.270492	LumA	1	26.514	med	0.133894	44.2725	med	1.5771	0.562477	primary tumor	YES	na
TCGA-A2-A04W	TCGA-A2-A04W-01A-31R-A115-07	110510_UNC15-SN850_0068_AB0BDUABXX_2_	-0.202305	0.627755	-0.0758223	0.213541	-0.309004	Her2	1	56.0955	high	-0.11283	43.9065	med	-1.38564	2.11315	primary tumor	YES	na
TCGA-A2-A04X	TCGA-A2-A04X-01A-21R-A034-07	110225_UNC12-SN629_0064_BB041HABXX_1_	-0.399568	0.595198	0.0463385	0.211621	-0.336855	Her2	1	49.5448	med	0.0750318	49.7658	med	-0.131177	1.99813	primary tumor	YES	na
TCGA-A2-A04Y	TCGA-A2-A04Y-01A-21R-A034-07	110225_UNC12-SN629_0064_BB041HABXX_2_	-0.501369	0.158031	0.32485	0.402545	-0.175606	LumB	1	34.2759	med	0.0273086	42.3066	med	1.57209	0.0557352	primary tumor	YES	na
TCGA-A2-A0CK	TCGA-A2-A0CK-01A-11R-A22K-07	121211_UNC16-SN851_0198_AD1KNMACXX_2_TTAGGC	-0.365954	-0.487155	0.691429	-0.288451	0.524226	LumA	1	-1.2668	low	-0.541501	6.26895	low	0.808033	0.565255	primary tumor	YES	na
TCGA-A2-A0CL	TCGA-A2-A0CL-01A-11R-A115-07	110606_UNC12-SN629_0090_AD0CTGABXX_7_	-0.00312125	0.10934	-0.0963746	-0.140744	0.117599	Normal	0.59	44.4063	med	0.0169342	43.0034	med	-0.649468	-1.18775	primary tumor	YES	na
TCGA-A2-A0CM	TCGA-A2-A0CM-01A-31R-A034-07	110225_UNC12-SN629_0064_BB041HABXX_3_	0.779688	-0.173301	-0.542857	-0.29018	0.159472	Basal	1	60.1477	high	0.452871	62.1074	high	-1.31365	-0.571803	primary tumor	YES	na
TCGA-A2-A0CO	TCGA-A2-A0CO-01A-13R-A22K-07	121127_UNC16-SN851_0192_AC0YN3ACXX_8_GGCTAC	-0.353085	-0.50934	0.769028	-0.400144	0.657431	LumA	1	-6.61288	low	-0.922339	-10.5971	low	1.13169	0.620256	primary tumor	YES	na
TCGA-A2-A0CP	TCGA-A2-A0CP-01A-11R-A034-07	110725_UNC9-SN296_0208_AC0477ABXX_4_	-0.316495	-0.480624	0.758463	-0.455174	0.640048	LumA	1	-6.49273	low	-0.914652	-10.2623	low	0.881311	0.320638	primary tumor	YES	na
TCGA-A2-A0CQ	TCGA-A2-A0CQ-01A-21R-A034-07	110225_UNC12-SN629_0064_BB041HABXX_5_	-0.581369	-0.167635	0.565426	0.222665	-0.0372149	LumA	1	16.1225	low	-0.218021	26.1554	med	1.83736	0.187055	primary tumor	YES	na
TCGA-A2-A0CR	TCGA-A2-A0CR-01A-11R-A22K-07	121211_UNC16-SN851_0198_AD1KNMACXX_3_ACTTGA	-0.236783	-0.422713	0.607779	-0.44413	0.585306	LumA	1	1.18257	low	-0.503091	8.34191	low	0.381722	-0.125239	primary tumor	YES	na
TCGA-A2-A0CS	TCGA-A2-A0CS-01A-11R-A115-07	110510_UNC15-SN850_0068_AB0BDUABXX_3_	-0.664634	-4.8e-05	0.574742	0.360288	-0.171765	LumA	1	20.0832	low	-0.39359	21.2321	med	1.95756	0.591584	primary tumor	YES	na
TCGA-A2-A0CT	TCGA-A2-A0CT-01A-31R-A056-07	110318_SN749_0046_AB039FABXX_2_	-0.587899	0.153421	0.427707	0.338776	0.0112845	LumA	1	28.4496	med	-0.230355	30.4955	med	1.6727	0.642391	primary tumor	YES	na
TCGA-A2-A0CU	TCGA-A2-A0CU-01A-12R-A034-07	110225_UNC12-SN629_0064_BB041HABXX_6_	-0.457479	-0.122881	0.363361	0.187323	-0.111453	LumA	0.99	25.1779	med	-0.219004	28.5239	med	3.02349	0.933313	primary tumor	YES	na
TCGA-A2-A0CV	TCGA-A2-A0CV-01A-31R-A115-07	110607_UNC14-SN744_0125_BD0CRWABXX_1_	-0.306411	-0.520672	0.774982	-0.313325	0.582521	LumA	1	-5.34299	low	-0.966413	-12.0124	low	1.23243	0.279293	primary tumor	YES	na
TCGA-A2-A0CW	TCGA-A2-A0CW-01A-21R-A115-07	110607_UNC14-SN744_0125_BD0CRWABXX_2_	-0.271741	0.31054	-0.0911885	0.583866	-0.460456	LumB	1	57.9284	high	0.322039	60.9711	high	1.76914	0.053099	primary tumor	YES	na
TCGA-A2-A0CX	TCGA-A2-A0CX-01A-21R-A00Z-07	110824_UNC13-SN749_0098_AC03YVABXX_1_	-0.0592077	0.432125	-0.0960864	0.170804	-0.144586	Her2	1	54.0604	high	-0.18973	39.2137	med	-1.95649	2.73143	primary tumor	YES	na
TCGA-A2-A0CY	TCGA-A2-A0CY-01A-12R-A034-07	110309_UNC12-SN629_0068_BB05LPABXX_1_	-0.216999	0.148812	0.0216567	0.177527	-0.0128211	LumB	0.78	44.355	med	0.0363533	44.6482	med	2.8328	-0.206885	primary tumor	YES	na
TCGA-A2-A0CZ	TCGA-A2-A0CZ-01A-11R-A034-07	110309_UNC12-SN629_0068_BB05LPABXX_2_	-0.231789	-0.401297	0.657143	-0.550156	0.663385	Normal	1	-2.29781	low	-0.87517	-7.47036	low	0.499575	0.393072	primary tumor	YES	na
TCGA-A2-A0D0	TCGA-A2-A0D0-01A-11R-A00Z-07	110824_UNC13-SN749_0098_AC03YVABXX_2_	0.779688	-0.0255942	-0.613926	-0.268091	0.122305	Basal	1	65.6295	high	0.567353	68.7934	high	-2.81168	-0.519593	primary tumor	YES	na
TCGA-A2-A0D1	TCGA-A2-A0D1-01A-11R-A034-07	110309_UNC12-SN629_0068_BB05LPABXX_3_	-0.187995	0.558511	-0.0960864	0.131236	-0.30449	Her2	1	54.6146	high	0.0861867	51.0158	med	-1.70408	1.50754	primary tumor	YES	na
TCGA-A2-A0D2	TCGA-A2-A0D2-01A-21R-A034-07	110309_UNC12-SN629_0068_BB05LPABXX_4_	0.831837	-0.160816	-0.60605	-0.264058	0.112125	Basal	1	63.6455	high	0.542	66.612	high	-2.11846	-0.421098	primary tumor	YES	na
TCGA-A2-A0D3	TCGA-A2-A0D3-01A-11R-A115-07	110620_UNC11-SN627_0109_AD0CNFABXX_2_	-0.638703	-0.265306	0.838944	-0.0401921	0.338872	LumA	1	-1.32768	low	-0.798103	-2.32346	low	1.4686	0.749487	primary tumor	YES	na
TCGA-A2-A0D4	TCGA-A2-A0D4-01A-11R-A00Z-07	111011_UNC12-SN629_0149_AB062VABXX_2_	-0.564658	0.109724	0.143529	0.625834	-0.380648	LumB	1	44.504	med	0.246595	53.9793	high	1.74245	0.280907	primary tumor	YES	na
TCGA-A2-A0EM	TCGA-A2-A0EM-01A-11R-A034-07	110309_UNC12-SN629_0068_BB05LPABXX_5_	-0.549388	-0.306699	0.737431	-0.0531573	0.282209	LumA	1	2.49888	low	-0.637445	4.78889	low	1.67668	0.135675	primary tumor	YES	na
TCGA-A2-A0EN	TCGA-A2-A0EN-01A-13R-A084-07	110406_UNC13-SN749_0049_AC008AABXX_3_	-0.556014	-0.317839	0.797839	-0.105594	0.31467	LumA	1	-1.0783	low	-0.761473	-1.22117	low	2.1084	0.608951	primary tumor	YES	na
TCGA-A2-A0EO	TCGA-A2-A0EO-01A-11R-A034-07	110309_UNC12-SN629_0068_BB05LPABXX_6_	-0.341369	-0.482737	0.746267	-0.355966	0.558511	LumA	1	-4.48241	low	-0.740993	-2.64835	low	0.977004	0.429259	primary tumor	YES	na
TCGA-A2-A0EP	TCGA-A2-A0EP-01A-52R-A22U-07	121205_UNC14-SN744_0276_AC19W1ACXX_2_CTTGTA	-0.361441	-0.283073	0.477167	-0.057479	0.213253	LumA	1	14.4929	low	-0.302076	21.2052	med	1.43755	-0.487349	primary tumor	YES	na
TCGA-A2-A0EQ	TCGA-A2-A0EQ-01A-11R-A034-07	110309_UNC12-SN629_0068_BB05LPABXX_7_	0.0676591	0.445186	-0.429148	0.296903	-0.373253	Her2	1	70.7955	high	0.438938	68.8033	high	-0.627725	0.0898932	primary tumor	YES	na
TCGA-A2-A0ER	TCGA-A2-A0ER-01A-21R-A034-07	110309_UNC12-SN629_0068_BB05LPABXX_8_	-0.541128	-0.0327971	0.355678	0.313998	-0.194238	LumA	0.99	28.5215	med	-0.0841198	35.46	med	2.9153	0.192705	primary tumor	YES	na
TCGA-A2-A0ES	TCGA-A2-A0ES-01A-11R-A115-07	110620_UNC11-SN627_0109_AD0CNFABXX_3_	-0.225642	-0.515966	0.687779	-0.476495	0.680672	LumA	1	-3.98748	low	-0.838709	-6.8682	low	0.998351	0.236846	primary tumor	YES	na
TCGA-A2-A0ET	TCGA-A2-A0ET-01A-31R-A034-07	110427_UNC15-SN850_0064_AB066WABXX_1_	-0.512221	-0.0445138	0.384298	0.31976	-0.0528691	LumA	0.99	27.4028	med	-0.0528576	36.3195	med	1.77786	0.589672	primary tumor	YES	na
TCGA-A2-A0EU	TCGA-A2-A0EU-01A-22R-A056-07	110318_SN749_0046_AB039FABXX_3_	-0.603469	-0.188571	0.588163	0.0962245	0.0943878	LumA	1	12.6491	low	-0.482715	14.4572	med	1.90682	-0.109933	primary tumor	YES	na
TCGA-A2-A0EV	TCGA-A2-A0EV-01A-11R-A034-07	110427_UNC15-SN850_0064_AB066WABXX_2_	-0.697959	-0.0303001	0.591933	0.201056	-0.0472029	LumA	1	16.0992	low	-0.458191	17.2997	med	1.9464	0.685223	primary tumor	YES	na
TCGA-A2-A0EW	TCGA-A2-A0EW-01A-21R-A115-07	110620_UNC11-SN627_0109_AD0CNFABXX_4_	-0.360672	-0.519136	0.800336	-0.411861	0.632941	LumA	1	-8.2879	low	-0.927085	-11.2835	low	1.39505	0.272072	primary tumor	YES	na
TCGA-A2-A0EX	TCGA-A2-A0EX-01A-21R-A034-07	110427_UNC15-SN850_0064_AB066WABXX_3_	-0.466507	-0.423673	0.828764	-0.284706	0.507227	LumA	1	-6.46417	low	-0.895293	-8.80833	low	0.94473	0.803893	primary tumor	YES	na
TCGA-A2-A0EY	TCGA-A2-A0EY-01A-11R-A034-07	110427_UNC15-SN850_0064_AB066WABXX_4_	-0.543721	0.33455	0.271357	0.501945	-0.313229	LumB	1	40.5347	med	0.00326326	43.9672	med	1.41888	2.43894	primary tumor	YES	na
TCGA-A2-A0ST	TCGA-A2-A0ST-01A-12R-A084-07	110315_UNC9-SN296_0159_AC008BABXX_6_	0.644754	-0.317551	-0.238319	-0.584922	0.507419	Basal	1	39.8109	med	-0.135788	32.3837	med	-0.428411	-0.526539	primary tumor	YES	na
TCGA-A2-A0SU	TCGA-A2-A0SU-01A-11R-A084-07	110315_UNC9-SN296_0159_AC008BABXX_7_	-0.306987	-0.524802	0.610852	-0.281441	0.39419	LumA	1	1.93051	low	-0.477562	9.44495	low	2.95536	0.416693	primary tumor	YES	na
TCGA-A2-A0SV	TCGA-A2-A0SV-01A-11R-A084-07	110406_UNC13-SN749_0049_AC008AABXX_4_	-0.26617	0.29988	-0.189916	0.468043	-0.517023	LumB	1	59.9555	high	0.33961	62.0162	high	0.357982	0.170129	primary tumor	YES	na
TCGA-A2-A0SW	TCGA-A2-A0SW-01A-11R-A084-07	110406_UNC13-SN749_0049_AC008AABXX_5_	-0.364994	0.207683	-0.000912365	0.467947	-0.366531	LumB	1	50.2773	med	0.356317	59.8252	high	1.27597	-0.930552	primary tumor	YES	na
TCGA-A2-A0SX	TCGA-A2-A0SX-01A-12R-A084-07	110325_UNC13-SN749_0048_BB02DUABXX_7_	0.762209	-0.24946	-0.432893	-0.499928	0.305354	Basal	1	50.8784	med	0.0996636	44.9739	med	-1.7394	-0.443292	primary tumor	YES	na
TCGA-A2-A0SY	TCGA-A2-A0SY-01A-31R-A084-07	110325_UNC13-SN749_0048_BB02DUABXX_8_	-0.586939	-0.285858	0.709388	-0.0442257	0.275486	LumA	1	3.93039	low	-0.580863	7.5819	low	1.5557	1.0969	primary tumor	YES	na
TCGA-A2-A0T0	TCGA-A2-A0T0-01A-22R-A084-07	110325_UNC13-SN749_0047_AB02CWABXX_3_	0.521056	0.124226	-0.589916	-0.114142	-0.0995438	Basal	1	68.1249	high	0.374246	62.9765	high	-2.02714	-0.380013	primary tumor	YES	na
TCGA-A2-A0T1	TCGA-A2-A0T1-01A-21R-A084-07	110325_UNC13-SN749_0047_AB02CWABXX_4_	-0.196735	0.701417	-0.158415	0.396014	-0.461032	Her2	1	63.6785	high	0.201876	59.0229	high	-1.79321	2.13558	primary tumor	YES	na
TCGA-A2-A0T2	TCGA-A2-A0T2-01A-11R-A084-07	110315_UNC9-SN296_0160_BB05L8ABXX_1_	0.634862	-0.177431	-0.28557	-0.472557	0.31467	Basal	1	45.6547	med	0.088044	43.6214	med	-2.08875	-0.0952454	primary tumor	YES	na
TCGA-A2-A0T3	TCGA-A2-A0T3-01A-21R-A115-07	110620_UNC11-SN627_0109_AD0CNFABXX_5_	-0.151212	-0.321585	0.0569988	0.158607	-0.0682353	LumB	0.73	36.0002	med	-0.211965	30.4151	med	1.62595	-0.340006	primary tumor	YES	na
TCGA-A2-A0T4	TCGA-A2-A0T4-01A-31R-A084-07	110315_UNC9-SN296_0160_BB05L8ABXX_2_	-0.596062	-0.145834	0.459688	0.282113	-0.1006	LumA	1	21.7468	low	-0.317657	23.8953	med	2.39013	0.0684589	primary tumor	YES	na
TCGA-A2-A0T5	TCGA-A2-A0T5-01A-21R-A084-07	110406_UNC13-SN749_0049_AC008AABXX_6_	-0.292485	-0.514238	0.616327	-0.320528	0.536519	LumA	1	1.27676	low	-0.692594	0.67756	low	0.827964	0.0874664	primary tumor	YES	na
TCGA-A2-A0T6	TCGA-A2-A0T6-01A-11R-A084-07	110406_UNC13-SN749_0049_AC008AABXX_7_	-0.641393	-0.05988	0.695846	0.0177191	0.106843	LumA	1	8.57224	low	-0.711941	4.7194	low	0.988854	1.03453	primary tumor	YES	na
TCGA-A2-A0T7	TCGA-A2-A0T7-01A-21R-A084-07	110426_UNC12-SN629_0077_AB08WNABXX_1_	-0.268956	-0.447299	0.66886	-0.38036	0.587227	LumA	1	-0.803071	low	-0.765188	-2.60631	low	0.451374	0.0705023	primary tumor	YES	na
TCGA-A2-A0YC	TCGA-A2-A0YC-01A-11R-A109-07	110510_UNC15-SN850_0069_BC015CABXX_1_	-0.693349	-0.0106122	0.436351	0.405426	-0.282977	LumA	1	26.2776	med	-0.232119	29.391	med	1.77529	0.736951	primary tumor	YES	na
TCGA-A2-A0YD	TCGA-A2-A0YD-01A-11R-A109-07	110510_UNC15-SN850_0069_BC015CABXX_2_	-0.513854	-0.4206	0.740504	-0.127779	0.326098	LumA	1	-0.370896	low	-0.607638	4.57675	low	1.86911	0.216025	primary tumor	YES	na
TCGA-A2-A0YE	TCGA-A2-A0YE-01A-11R-A109-07	110510_UNC15-SN850_0069_BC015CABXX_3_	0.74012	-0.0317407	-0.512317	-0.322833	0.152077	Basal	1	60.216	high	0.285557	56.0699	high	-2.59431	-0.0180374	primary tumor	YES	na
TCGA-A2-A0YF	TCGA-A2-A0YF-01A-21R-A109-07	110506_UNC9-SN296_0179_AB0BEFABXX_5_	-0.643794	-0.03491	0.505786	0.346267	-0.0902281	LumA	1	22.2991	low	-0.197549	29.4437	med	2.49914	0.0357266	primary tumor	YES	na
TCGA-A2-A0YG	TCGA-A2-A0YG-01A-21R-A109-07	110824_UNC13-SN749_0101_BB0AHBABXX_6_	-0.178968	0.465546	-0.142281	0.596255	-0.521825	LumB	1	62.9865	high	0.134882	55.4138	high	1.52836	2.59742	primary tumor	YES	na
TCGA-A2-A0YH	TCGA-A2-A0YH-01A-11R-A109-07	110824_UNC13-SN749_0101_BB0AHBABXX_7_	-0.361633	0.132293	0.196927	0.527779	-0.250996	LumB	1	41.9875	med	-0.0903778	39.5539	med	1.78221	0.0971068	primary tumor	YES	na
TCGA-A2-A0YI	TCGA-A2-A0YI-01A-31R-A10J-07	110511_UNC11-SN627_0084_AC02M9ABXX_1_	-0.528547	-0.507227	0.81042	-0.169844	0.433854	LumA	1	-5.31588	low	-0.700909	-0.868548	low	2.15163	0.397987	primary tumor	YES	na
TCGA-A2-A0YJ	TCGA-A2-A0YJ-01A-11R-A109-07	110824_UNC13-SN749_0101_BB0AHBABXX_8_	0.631116	-0.180216	-0.308427	-0.480816	0.295558	Basal	1	46.4047	med	0.116654	44.9465	med	-2.1316	0.959254	primary tumor	YES	na
TCGA-A2-A0YK	TCGA-A2-A0YK-01A-22R-A109-07	110912_UNC13-SN749_0112_BD0DDTABXX_1_	-0.208163	-0.584826	0.705162	-0.530948	0.74617	Normal	1	-6.542	low	-0.845271	-8.20302	low	1.82079	-0.122998	primary tumor	YES	na
TCGA-A2-A0YL	TCGA-A2-A0YL-01A-21R-A109-07	110510_UNC15-SN850_0069_BC015CABXX_4_	-0.242641	-0.53988	0.643601	-0.420312	0.583097	LumA	1	-1.65163	low	-0.607052	2.98531	low	0.835856	-0.42709	primary tumor	YES	na
TCGA-A2-A0YM	TCGA-A2-A0YM-01A-11R-A109-07	110510_UNC15-SN850_0069_BC015CABXX_5_	0.866987	-0.10377	-0.60509	-0.361537	0.157263	Basal	1	62.9865	high	0.462949	63.3479	high	-2.34212	-0.420729	primary tumor	YES	na
TCGA-A2-A0YT	TCGA-A2-A0YT-01A-11R-A109-07	110506_UNC9-SN296_0179_AB0BEFABXX_6_	-0.412533	0.323409	0.00629052	0.587515	-0.382857	LumB	1	53.4399	high	0.229837	56.3494	high	2.73194	-0.108843	primary tumor	YES	Notification - neoadjuvant therapy
TCGA-A2-A1FV	TCGA-A2-A1FV-01A-11R-A13Q-07	110729_UNC15-SN850_0101_AD0DW6ABXX_1_	-0.409652	-0.437791	0.699784	-0.120768	0.412821	LumA	1	1.69833	low	-0.539484	7.6361	low	2.38528	0.163834	primary tumor	YES	na
TCGA-A2-A1FW	TCGA-A2-A1FW-01A-11R-A13Q-07	110729_UNC15-SN850_0101_AD0DW6ABXX_2_	-0.587995	0.0207923	0.379304	0.380552	-0.0903241	LumB	0.99	29.2089	med	0.0647017	41.9503	med	3.67603	-0.833676	primary tumor	YES	na
TCGA-A2-A1FX	TCGA-A2-A1FX-01A-11R-A13Q-07	110901_UNC12-SN629_0126_AD0DG0ABXX_2_TGACCA	-0.583577	-0.0758223	0.301513	0.387755	-0.223625	LumB	0.99	31.1589	med	0.00546451	39.7164	med	2.16953	-0.181462	primary tumor	YES	na
TCGA-A2-A1FZ	TCGA-A2-A1FZ-01A-51R-A14D-07	111014_UNC10-SN254_0289_AC00VNABXX_6_	-0.444802	-0.476399	0.790828	-0.226891	0.388908	LumA	1	-4.59068	low	-0.795607	-4.50986	low	1.96177	0.32508	primary tumor	YES	na
TCGA-A2-A1G0	TCGA-A2-A1G0-01A-11R-A13Q-07	110805_UNC11-SN627_0134_AC042TABXX_2_	-0.447203	-0.440576	0.820792	-0.310444	0.518175	LumA	1	-6.71642	low	-0.890741	-8.82704	low	0.877204	0.948781	primary tumor	YES	na
TCGA-A2-A1G1	TCGA-A2-A1G1-01A-21R-A13Q-07	110729_UNC15-SN850_0101_AD0DW6ABXX_3_	0.63102	0.0885954	-0.433277	-0.341273	0.0764946	Basal	1	57.8558	high	0.139462	50.2519	med	-1.51207	1.78237	primary tumor	YES	na
TCGA-A2-A1G4	TCGA-A2-A1G4-01A-11R-A13Q-07	110729_UNC15-SN850_0102_BD0E5DABXX_1_	-0.471789	-0.0476831	0.221032	0.362209	-0.243505	LumB	0.99	35.0343	med	0.124041	45.4083	med	2.57372	-0.257457	primary tumor	YES	na
TCGA-A2-A1G6	TCGA-A2-A1G6-01A-11R-A13Q-07	120823_UNC17-SN7001277_0047_AC0Y3YACXX_5_CTTGTA	-0.208067	-0.585498	0.706218	-0.461513	0.750972	Normal	1	-5.4341	low	-0.943737	-11.7386	low	0.900235	0.26589	primary tumor	YES	na
TCGA-A2-A259	TCGA-A2-A259-01A-11R-A16F-07	110930_UNC12-SN629_0146_BB01KPABXX_2_TAGCTT	-0.364802	-0.518752	0.794574	-0.389868	0.644082	LumA	1	-7.6961	low	-0.911236	-10.4566	low	1.90926	-0.240533	primary tumor	YES	na
TCGA-A2-A25A	TCGA-A2-A25A-01A-12R-A16F-07	110930_UNC12-SN629_0146_BB01KPABXX_3_TAGCTT	-0.174742	-0.668764	0.619496	-0.406867	0.636303	Normal	1	-1.98156	low	-0.559717	4.16121	low	0.589374	-0.616175	primary tumor	YES	na
TCGA-A2-A25B	TCGA-A2-A25B-01A-11R-A169-07	110919_UNC12-SN629_0141_AB0104ABXX_1_CGATGT	-0.352959	0.225612	-0.108571	0.601735	-0.462755	LumB	1	57.2998	high	0.484817	67.0693	high	0.552069	-0.527483	primary tumor	YES	na
TCGA-A2-A25C	TCGA-A2-A25C-01A-11R-A169-07	110919_UNC12-SN629_0141_AB0104ABXX_2_CGATGT	-0.548908	0.126435	0.30958	0.451044	-0.348667	LumB	1	35.021	med	-0.0491105	39.4636	med	0.76853	0.178513	primary tumor	YES	na
TCGA-A2-A25D	TCGA-A2-A25D-01A-12R-A16F-07	110930_UNC12-SN629_0146_BB01KPABXX_4_TAGCTT	-0.322161	-0.00388956	0.31563	0.0312605	0.187419	LumA	0.97	26.9624	med	-0.272131	26.9907	med	0.793655	0.844727	primary tumor	YES	na
TCGA-A2-A25E	TCGA-A2-A25E-01A-11R-A169-07	110919_UNC12-SN629_0141_AB0104ABXX_3_CGATGT	-0.515966	-0.00648259	0.162737	0.567251	-0.382761	LumB	1	41.265	med	-0.00371418	42.5038	med	1.54297	-0.0315341	primary tumor	YES	na
TCGA-A2-A25F	TCGA-A2-A25F-01A-11R-A169-07	110919_UNC12-SN629_0141_AB0104ABXX_4_CGATGT	0.646675	0.00264106	-0.66108	-0.0831212	-0.137095	Basal	1	70.4325	high	0.566437	70.6032	high	-1.25925	-0.88901	primary tumor	YES	na
TCGA-A2-A3KC	TCGA-A2-A3KC-01A-11R-A213-07	120409_UNC14-SN744_0226_AC0M8NACXX_7_ACTTGA	-0.364226	-0.474382	0.714766	-0.298151	0.512413	LumA	1	-2.20051	low	-0.759821	-2.63933	low	1.43875	0.54589	primary tumor	YES	na
TCGA-A2-A3KD	TCGA-A2-A3KD-01A-12R-A213-07	120409_UNC14-SN744_0226_AC0M8NACXX_7_TAGCTT	-0.455078	-0.465546	0.768739	-0.202113	0.517311	LumA	1	-3.15242	low	-0.640009	2.16745	low	2.06889	0.339292	primary tumor	YES	na
TCGA-A2-A3XS	TCGA-A2-A3XS-01A-11R-A22U-07	121205_UNC14-SN744_0276_AC19W1ACXX_3_ACAGTG	0.657047	-0.132293	-0.406194	-0.444898	0.250516	Basal	1	51.8895	med	0.185972	49.3975	med	-2.92499	-0.0215199	primary tumor	YES	na
TCGA-A2-A3XT	TCGA-A2-A3XT-01A-11R-A22U-07	121205_UNC14-SN744_0276_AC19W1ACXX_3_CAGATC	0.636783	-0.0513325	-0.642929	-0.0160864	-0.0315486	Basal	1	69.9604	high	0.504204	67.8723	high	-0.175701	-0.830924	primary tumor	YES	na
TCGA-A2-A3XU	TCGA-A2-A3XU-01A-12R-A22U-07	121205_UNC14-SN744_0276_AC19W1ACXX_4_AGTCAA	0.637647	-0.148715	-0.387179	-0.337239	0.267515	Basal	1	52.5645	med	0.23806	51.7524	med	-1.19012	-0.358059	primary tumor	YES	na
TCGA-A2-A3XV	TCGA-A2-A3XV-01A-21R-A239-07	121205_UNC14-SN744_0276_AC19W1ACXX_4_GCCAAT	-0.173685	0.549004	-0.167443	0.214694	-0.284898	Her2	1	58.8995	high	0.345713	62.5557	high	-3.00074	1.45351	primary tumor	YES	na
TCGA-A2-A3XW	TCGA-A2-A3XW-01A-11R-A239-07	121205_UNC14-SN744_0276_AC19W1ACXX_5_CTTGTA	-0.227563	-0.4497	0.599616	-0.54036	0.745018	Normal	1	-0.438303	low	-0.614431	3.21969	low	0.0204351	0.30384	primary tumor	YES	na
TCGA-A2-A3XX	TCGA-A2-A3XX-01A-21R-A239-07	121205_UNC14-SN744_0276_AC19W1ACXX_5_AGTTCC	0.699592	-0.0456663	-0.486675	-0.302665	0.200096	Basal	1	59.0853	high	0.20691	52.6589	med	-2.37877	-0.0400535	primary tumor	YES	na
TCGA-A2-A3XY	TCGA-A2-A3XY-01A-11R-A239-07	121205_UNC14-SN744_0276_AC19W1ACXX_6_ACAGTG	0.687875	-0.196062	-0.332821	-0.543241	0.364322	Basal	1	46.4208	med	0.0637129	42.6135	med	-2.08496	-0.285574	primary tumor	YES	na
TCGA-A2-A3XZ	TCGA-A2-A3XZ-01A-42R-A239-07	121205_UNC14-SN744_0276_AC19W1ACXX_6_CAGATC	0.0534454	0.256375	0.0159904	-0.190108	0.1612	Her2	0.93	41.3597	med	-0.210154	33.6066	med	-2.67658	2.91751	primary tumor	YES	na
TCGA-A2-A3Y0	TCGA-A2-A3Y0-01A-11R-A239-07	121205_UNC14-SN744_0276_AC19W1ACXX_7_AGTCAA	0.595966	-0.0120528	-0.501465	-0.264058	0.147275	Basal	1	60.3237	high	0.44351	62.7563	high	-0.822962	-0.816041	primary tumor	YES	na
TCGA-A2-A4RW	TCGA-A2-A4RW-01A-21R-A266-07	130325_UNC12-SN629_0268_AC22W1ACXX_7_GATCAG	-0.459208	-0.407635	0.759808	-0.28557	0.430204	LumA	1	-3.34878	low	-0.808832	-4.46832	low	1.11186	0.601505	primary tumor	YES	na
TCGA-A2-A4RX	TCGA-A2-A4RX-01A-11R-A266-07	130325_UNC16-SN851_0231_BC20VNACXX_7_CTTGTA	0.452005	-0.279424	-0.0757263	-0.615654	0.441633	Basal	1	32.1615	med	-0.262193	25.6828	med	-1.34059	-0.145279	primary tumor	YES	na
TCGA-A2-A4RY	TCGA-A2-A4RY-01A-31R-A266-07	130325_UNC16-SN851_0231_BC20VNACXX_8_GTGGCC	-0.247539	-0.449508	0.711405	-0.573301	0.769316	Normal	1	-5.7193	low	-0.976732	-12.6478	low	0.183472	0.424046	primary tumor	YES	na
TCGA-A2-A4S0	TCGA-A2-A4S0-01A-21R-A266-07	130325_UNC16-SN851_0231_BC20VNACXX_8_TAGCTT	-0.568595	-0.254166	0.559376	0.165042	0.00984394	LumA	1	14.2039	low	-0.41126	17.4867	med	2.15444	0.420039	primary tumor	YES	na
TCGA-A2-A4S1	TCGA-A2-A4S1-01A-21R-A266-07	140205_UNC13-SN749_0329_BC3K12ACXX_7_ATCACG	0.129028	-0.000816327	-0.286819	0.0742857	-0.0454742	Basal	0.63	54.9354	high	0.380754	59.9612	high	-0.638835	-1.16411	primary tumor	YES	na
TCGA-A2-A4S2	TCGA-A2-A4S2-01A-12R-A266-07	130325_UNC12-SN629_0268_AC22W1ACXX_1_GTTTCG	-0.490036	-0.485618	0.84509	-0.253589	0.5006	LumA	1	-7.64574	low	-0.811589	-5.9789	low	1.22802	0.384647	primary tumor	YES	na
TCGA-A2-A4S3	TCGA-A2-A4S3-01A-21R-A266-07	130325_UNC12-SN629_0268_AC22W1ACXX_1_GGCTAC	-0.0840816	0.301897	-0.319184	0.487731	-0.491477	LumB	1	66.5748	high	0.553431	72.0895	high	1.93198	-0.428894	primary tumor	YES	na
TCGA-A7-A0CD	TCGA-A7-A0CD-01A-11R-A00Z-07	110228_UNC10-SN254_0198_BB041RABXX_2_	-0.724274	0.0439376	0.528067	0.243505	-0.067467	LumA	1	20.4149	low	-0.337711	23.6667	med	1.79339	0.659134	primary tumor	YES	Notification - prior malignancy
TCGA-A7-A0CE	TCGA-A7-A0CE-01A-11R-A00Z-07	110308_UNC9-SN296_0158_BB042UABXX_1_	0.778055	-0.270588	-0.362689	-0.422809	0.316206	Basal	1	49.0264	med	0.051245	42.5336	med	-0.754672	-0.179787	primary tumor	YES	na
TCGA-A7-A0CE	TCGA-A7-A0CE-11A-21R-A089-07	110829_UNC11-SN627_0147_AD0DFWABXX_3_	-0.184538	-0.598848	0.694694	-0.495798	0.768451	Normal	1	-5.60892	low	-0.800412	-6.21204	low	0.914248	0.196207	adjacent normal	YES	na
TCGA-A7-A0CG	TCGA-A7-A0CG-01A-12R-A056-07	110824_UNC13-SN749_0098_AC03YVABXX_3_	-0.222185	-0.467851	0.590588	-0.265786	0.477455	LumA	1	4.28763	low	-0.491598	9.65825	low	2.20504	-0.094069	primary tumor	YES	na
TCGA-A7-A0CH	TCGA-A7-A0CH-01A-21R-A00Z-07	110222_SN627_0062_A81FPKABXX_1_	-0.470252	-0.348956	0.722449	-0.0569028	0.231501	LumA	1	2.82949	low	-0.637893	4.56422	low	2.35123	0.245916	primary tumor	YES	na
TCGA-A7-A0CH	TCGA-A7-A0CH-11A-32R-A089-07	110829_UNC11-SN627_0147_AD0DFWABXX_4_	-0.250228	-0.549292	0.696327	-0.458727	0.716399	Normal	1	-4.65526	low	-0.840172	-7.18774	low	1.06067	0.205608	adjacent normal	YES	na
TCGA-A7-A0CJ	TCGA-A7-A0CJ-01A-21R-A00Z-07	110824_UNC13-SN749_0098_AC03YVABXX_4_	-0.582809	-0.127107	0.311501	0.418295	-0.132773	LumB	1	30.5072	med	-0.0838278	35.8081	med	2.01788	-0.552153	primary tumor	YES	na
TCGA-A7-A0D9	TCGA-A7-A0D9-01A-31R-A056-07	110318_SN749_0046_AB039FABXX_4_	-0.528547	-0.210852	0.737719	-0.119136	0.33964	LumA	1	2.89268	low	-0.855526	-3.50407	low	1.72318	0.191463	primary tumor	YES	na
TCGA-A7-A0D9	TCGA-A7-A0D9-11A-53R-A089-07	110909_UNC9-SN296_0240_BD0DDBABXX_1_	-0.0732293	-0.567539	0.520096	-0.432317	0.615846	Normal	1	3.70082	low	-0.763132	-2.16149	low	0.545787	0.0137318	adjacent normal	NO - no normal breast epithelium	na
TCGA-A7-A0DA	TCGA-A7-A0DA-01A-31R-A115-07	110620_UNC11-SN627_0109_AD0CNFABXX_6_	0.658487	-0.217383	-0.292293	-0.539592	0.359232	Basal	1	44.3435	med	0.0458451	41.299	med	-2.18513	-0.0536433	primary tumor	YES	na
TCGA-A7-A0DB	TCGA-A7-A0DB-01A-11R-A00Z-07	110228_UNC10-SN254_0198_BB041RABXX_3_	-0.447683	-0.352221	0.751068	-0.140936	0.318031	LumA	1	0.301842	low	-0.604704	5.04864	low	2.24424	0.278748	primary tumor	YES	na
TCGA-A7-A0DB	TCGA-A7-A0DB-11A-33R-A089-07	110909_UNC9-SN296_0240_BD0DDBABXX_2_	0.136807	-0.498103	0.122593	-0.255798	0.302089	Normal	0.97	25.1892	med	0.0509144	36.2749	med	0.107007	-0.504798	adjacent normal	NO - no normal breast epithelium	na
TCGA-A7-A0DC	TCGA-A7-A0DC-01A-11R-A00Z-07	110308_UNC9-SN296_0158_BB042UABXX_2_	-0.627563	-0.126819	0.637647	0.168691	0.134502	LumA	1	12.596	low	-0.612973	9.6421	low	2.89221	0.77938	primary tumor	YES	Notification - Tumor is DCIS and not invasive which is required by the TCGA BRCA study
TCGA-A7-A0DC	TCGA-A7-A0DC-11A-41R-A089-07	110909_UNC9-SN296_0240_BD0DDBABXX_3_	-0.216807	-0.626891	0.710636	-0.491477	0.756447	Normal	1	-6.76867	low	-0.92462	-11.5369	low	1.50372	0.124639	adjacent normal	YES	Notification - Tumor is DCIS and not invasive which is required by the TCGA BRCA study
TCGA-A7-A13D	TCGA-A7-A13D-01A-13R-A12P-07	110706_UNC12-SN629_0106_AC043GABXX_1_	0.696903	-0.0672749	-0.433373	-0.463529	0.248788	Basal	1	53.8556	high	0.214483	51.2542	med	-2.48705	0.124288	primary tumor	YES	na
TCGA-A7-A13E	TCGA-A7-A13E-01A-11R-A12P-07	110706_UNC12-SN629_0106_AC043GABXX_2_	0.689412	-0.333493	-0.258679	-0.510684	0.401104	Basal	1	41.8837	med	0.0253439	39.325	med	-1.07201	0.137815	primary tumor	YES	na
TCGA-A7-A13E	TCGA-A7-A13E-11A-61R-A12P-07	110720_UNC14-SN744_0144_AC0404ABXX_3_	-0.158896	-0.586843	0.695078	-0.519712	0.74886	Normal	1	-5.72163	low	-0.923376	-11.1572	low	1.12146	0.160921	adjacent normal	YES	na
TCGA-A7-A13F	TCGA-A7-A13F-01A-11R-A12P-07	110706_UNC12-SN629_0106_AC043GABXX_3_	-0.618727	0.265306	0.223914	0.422617	-0.254934	LumB	1	39.7878	med	-0.0705275	40.5433	med	1.01335	0.145673	primary tumor	YES	na
TCGA-A7-A13F	TCGA-A7-A13F-11A-42R-A12P-07	110720_UNC14-SN744_0144_AC0404ABXX_2_	-0.0965666	-0.566963	0.6097	-0.570996	0.803697	Normal	1	-2.43965	low	-0.87338	-8.35304	low	0.223698	0.206135	adjacent normal	YES	na
TCGA-A7-A13G	TCGA-A7-A13G-01A-11R-A13Q-07	110805_UNC11-SN627_0134_AC042TABXX_3_	-0.615366	-0.17407	0.704586	0.0932053	0.0955102	LumA	1	7.92629	low	-0.586451	9.12457	low	2.45664	0.522698	primary tumor	YES	na
TCGA-A7-A13G	TCGA-A7-A13G-11A-51R-A13Q-07	110901_UNC12-SN629_0126_AD0DG0ABXX_3_TGACCA	-0.128932	-0.430684	0.38084	-0.135654	0.326194	LumA	0.99	16.1655	low	-0.582763	9.4236	low	0.907619	0.109537	adjacent normal	NO - no normal breast epithelium	na
TCGA-A7-A13H	TCGA-A7-A13H-01A-11R-A22K-07	121127_UNC16-SN851_0192_AC0YN3ACXX_7_GTGGCC	-0.411957	-0.493878	0.82982	-0.34521	0.598271	LumA	1	-8.27917	low	-0.961581	-12.3891	low	1.45442	0.581047	primary tumor	YES	na
TCGA-A7-A26E	TCGA-A7-A26E-01A-11R-A169-07	110919_UNC12-SN629_0141_AB0104ABXX_5_CGATGT	-0.507323	-0.381417	0.738679	-0.0834094	0.273373	LumA	1	1.05373	low	-0.592883	5.76085	low	2.20734	0.319419	primary tumor	YES	na
TCGA-A7-A26F	TCGA-A7-A26F-01A-21R-A169-07	110919_UNC12-SN629_0141_AB0104ABXX_6_CGATGT	0.450564	0.0828331	-0.308715	-0.26521	0.0617047	Basal	1	52.9858	high	-0.000268667	43.7072	med	-2.12158	-0.428094	primary tumor	YES	na
TCGA-A7-A26G	TCGA-A7-A26G-01A-21R-A169-07	110919_UNC12-SN629_0141_AB0104ABXX_7_CGATGT	0.61431	-0.0585354	-0.456615	-0.3309	0.118463	Basal	1	56.7559	high	0.0898466	47.401	med	-2.16394	-1.32752	primary tumor	YES	na
TCGA-A7-A26H	TCGA-A7-A26H-01A-11R-A169-07	110919_UNC12-SN629_0141_AB0104ABXX_8_CGATGT	-0.670012	-0.0521008	0.672701	0.117215	0.0738055	LumA	1	11.1678	low	-0.656158	7.8442	low	1.90961	0.417446	primary tumor	YES	na
TCGA-A7-A26I	TCGA-A7-A26I-01A-11R-A169-07	110919_UNC12-SN629_0142_BB00V1ABXX_1_CGATGT	0.74108	0.0641056	-0.62497	-0.145162	-0.104826	Basal	1	69.2673	high	0.374058	62.6676	high	-1.70548	-0.161255	primary tumor	YES	na
TCGA-A7-A26J	TCGA-A7-A26J-01A-11R-A169-07	110919_UNC12-SN629_0142_BB00V1ABXX_2_CGATGT	-0.498007	-0.369028	0.581945	0.0618007	0.118752	LumA	1	10.2069	low	-0.301612	20.0581	med	1.49601	0.267422	primary tumor	YES	na
TCGA-A7-A2KD	TCGA-A7-A2KD-01A-31R-A21T-07	120529_UNC16-SN851_0164_AD12VAACXX_2_ACAGTG	-0.516255	0.103193	0.293637	0.398127	-0.247443	LumB	1	34.6179	med	-0.114876	36.5229	med	1.56419	2.66653	primary tumor	YES	na
TCGA-A7-A3IY	TCGA-A7-A3IY-01A-21R-A21T-07	120529_UNC16-SN851_0164_AD12VAACXX_3_CAGATC	-0.245426	-0.553517	0.586363	-0.248115	0.461705	LumA	1	3.3867	low	-0.485089	9.37218	low	1.61184	-0.773802	primary tumor	YES	na
TCGA-A7-A3IZ	TCGA-A7-A3IZ-01A-11R-A213-07	120409_UNC14-SN744_0226_AC0M8NACXX_8_GGCTAC	-0.523073	-0.0791837	0.367203	0.280384	-0.13575	LumA	0.99	26.8908	med	0.0462946	39.9498	med	2.57435	0.598754	primary tumor	YES	na
TCGA-A7-A3J0	TCGA-A7-A3J0-01A-11R-A213-07	120409_UNC14-SN744_0226_AC0M8NACXX_8_ATCACG	-0.490036	-0.350684	0.595006	-0.0619928	0.339544	LumA	1	7.904	low	-0.460563	13.0115	med	2.08077	-0.623033	primary tumor	YES	na
TCGA-A7-A3J1	TCGA-A7-A3J1-01A-11R-A213-07	120419_UNC12-SN629_0204_BD0VCGACXX_1_TTAGGC	-0.554958	-0.341561	0.843745	-0.144778	0.431164	LumA	1	-3.97919	low	-0.770657	-2.52161	low	2.27498	1.05991	primary tumor	YES	na
TCGA-A7-A3RF	TCGA-A7-A3RF-01A-11R-A22K-07	121127_UNC16-SN851_0192_AC0YN3ACXX_8_GTGGCC	-0.583097	-0.0420168	0.374406	0.298151	-0.0495078	LumA	0.99	27.1371	med	0.0533228	40.5615	med	2.25632	-0.543831	primary tumor	YES	na
TCGA-A7-A425	TCGA-A7-A425-01A-11R-A24H-07	121205_UNC14-SN744_0276_AC19W1ACXX_7_AGTTCC	-0.381801	-0.50425	0.727827	-0.210372	0.493974	LumA	1	-1.79927	low	-0.628578	2.70948	low	1.38645	-0.114807	primary tumor	YES	na
TCGA-A7-A426	TCGA-A7-A426-01A-22R-A24H-07	121205_UNC14-SN744_0276_AC19W1ACXX_8_CTTGTA	-0.301513	-0.585498	0.764898	-0.382761	0.687395	LumA	1	-7.01258	low	-0.741781	-3.88514	low	0.911776	-0.0283412	primary tumor	YES	na
TCGA-A7-A4SA	TCGA-A7-A4SA-01A-11R-A266-07	130328_UNC10-SN254_0443_AD238RACXX_4_AGTCAA	-0.357887	-0.425114	0.615942	-0.0772629	0.256567	LumA	1	6.34367	low	-0.324227	17.4974	med	1.67546	0.743544	primary tumor	YES	na
TCGA-A7-A4SB	TCGA-A7-A4SB-01A-21R-A266-07	130325_UNC16-SN851_0231_BC20VNACXX_6_TAGCTT	-0.399088	-0.140072	0.548908	-0.111933	0.24946	LumA	1	12.5194	low	-0.638295	7.86485	low	1.46815	0.845516	primary tumor	YES	na
TCGA-A7-A4SC	TCGA-A7-A4SC-01A-12R-A266-07	130325_UNC12-SN629_0268_AC22W1ACXX_2_AGTCAA	-0.412053	-0.475918	0.729364	-0.172149	0.516927	LumA	1	-0.958127	low	-0.795116	-3.4841	low	1.97504	1.1024	primary tumor	YES	na
TCGA-A7-A4SD	TCGA-A7-A4SD-01A-11R-A266-07	130328_UNC10-SN254_0443_AD238RACXX_1_GTTTCG	0.684418	-0.157263	-0.37066	-0.458055	0.306315	Basal	1	49.9658	med	0.0967632	45.1642	med	-1.97789	-0.168269	primary tumor	YES	na
TCGA-A7-A4SE	TCGA-A7-A4SE-01A-11R-A266-07	130325_UNC12-SN629_0268_AC22W1ACXX_2_GGCTAC	0.668187	-0.149004	-0.446242	-0.432605	0.215846	Basal	1	53.5652	high	0.125044	47.3534	med	-1.85151	-0.548978	primary tumor	YES	na
TCGA-A7-A4SF	TCGA-A7-A4SF-01A-11R-A266-07	130325_UNC12-SN629_0268_AC22W1ACXX_3_AGTTCC	-0.272221	0.471885	-0.0380792	0.332629	-0.243409	Her2	1	53.8898	high	0.107121	51.6731	med	1.55491	1.49112	primary tumor	YES	na
TCGA-A7-A56D	TCGA-A7-A56D-01A-11R-A27Q-07	130517_UNC9-SN296_0366_BD250HACXX_1_ATCACG	-0.402641	0.130564	0.241873	0.173685	-0.0707323	LumA	0.91	33.9749	med	0.0944217	44.3451	med	1.34051	0.324892	primary tumor	YES	na
TCGA-A7-A5ZV	TCGA-A7-A5ZV-01A-11R-A28M-07	130513_UNC14-SN744_0339_AD2677ACXX_6_TAGCTT	0.613163	-0.171122	-0.257245	-0.497245	0.41	Basal	1	44.0528	med	0.101988	43.7701	med	-1.90121	0.139337	primary tumor	YES	na
TCGA-A7-A5ZW	TCGA-A7-A5ZW-01A-12R-A29R-07	130529_UNC9-SN296_0368_AD24URACXX_6_TTAGGC	-0.363649	-0.462473	0.77431	-0.322161	0.530852	LumA	1	-4.89277	low	-0.883964	-8.29233	low	1.00436	0.340224	primary tumor	YES	na
TCGA-A7-A5ZX	TCGA-A7-A5ZX-01A-12R-A29R-07	130529_UNC9-SN296_0368_AD24URACXX_7_GATCAG	-0.349724	-0.408595	0.778727	-0.396879	0.653974	LumA	1	-5.4661	low	-1.01323	-13.4864	low	0.663229	0.611862	primary tumor	YES	na
TCGA-A7-A6VV	TCGA-A7-A6VV-01A-22R-A33J-07	131127_UNC12-SN629_0337_AC31CPACXX_8_CAGATC	0.713806	-0.168211	-0.440192	-0.41551	0.235342	Basal	1	53.5445	high	0.220387	51.0205	med	-2.31876	-0.216222	primary tumor	YES	na
TCGA-A7-A6VW	TCGA-A7-A6VW-01A-21R-A33J-07	131127_UNC15-SN850_0341_BC34HHACXX_2_ACTTGA	0.673277	-0.0153181	-0.502329	-0.304394	0.0931092	Basal	1	60.0201	high	0.420991	61.5999	high	-1.61513	-0.751003	primary tumor	YES	na
TCGA-A7-A6VX	TCGA-A7-A6VX-01A-12R-A33J-07	131127_UNC15-SN850_0341_BC34HHACXX_8_ACTTGA	-0.552269	0.1903	0.363938	0.405906	-0.248403	LumB	1	32.933	med	-0.168222	34.37	med	2.51873	0.282731	primary tumor	YES	na
TCGA-A7-A6VY	TCGA-A7-A6VY-01A-12R-A33J-07	131210_UNC12-SN629_0339_AC2UJ6ACXX_1_ACTTGA	0.756447	-0.139016	-0.491381	-0.351164	0.151501	Basal	1	57.3818	high	0.244092	53.1443	high	-2.13058	-0.90502	primary tumor	YES	na
TCGA-A8-A06N	TCGA-A8-A06N-01A-11R-A00Z-07	111011_UNC12-SN629_0149_AB062VABXX_3_	-0.556122	0.225	0.298571	0.40102	-0.145714	LumB	1	36.0508	med	0.0318304	43.3234	med	2.03023	0.803502	primary tumor	YES	na
TCGA-A8-A06O	TCGA-A8-A06O-01A-11R-A00Z-07	110228_UNC10-SN254_0198_BB041RABXX_4_	-0.413878	-0.0137815	0.0988715	0.493301	-0.381705	LumB	1	43.0745	med	0.113714	47.3953	med	1.87662	0.190278	primary tumor	YES	na
TCGA-A8-A06P	TCGA-A8-A06P-01A-11R-A00Z-07	110308_UNC9-SN296_0158_BB042UABXX_3_	-0.722353	-0.00321729	0.613061	0.156014	0.0035054	LumA	1	14.7465	low	-0.501806	15.288	med	1.38725	0.495373	primary tumor	YES	na
TCGA-A8-A06Q	TCGA-A8-A06Q-01A-11R-A034-07	110225_UNC12-SN629_0064_BB041HABXX_7_	-0.271327	0.0793878	0.0855102	0.419184	-0.278571	LumB	1	44.4616	med	0.182812	50.6097	med	1.03274	0.160878	primary tumor	YES	na
TCGA-A8-A06R	TCGA-A8-A06R-01A-11R-A00Z-07	120823_UNC17-SN7001277_0047_AC0Y3YACXX_1_TTAGGC	-0.353469	0.0944538	0.112701	0.409268	-0.2291	LumB	1	42.9827	med	0.243068	52.7791	med	2.70253	-0.821083	primary tumor	YES	na
TCGA-A8-A06T	TCGA-A8-A06T-01A-11R-A00Z-07	110222_SN627_0062_A81FPKABXX_2_	-0.63419	0.0359664	0.493589	0.433469	-0.278271	LumA	1	25.3499	med	-0.0902475	34.936	med	1.71772	0.597867	primary tumor	YES	Notification - prior malignancy
TCGA-A8-A06U	TCGA-A8-A06U-01A-11R-A00Z-07	110725_UNC15-SN850_0099_AD0DETABXX_1_	-0.445474	-0.0521969	0.381609	0.0692917	-0.00638656	LumA	0.99	23.544	med	-0.320971	24.1479	med	3.14403	0.815002	primary tumor	YES	Notification - prior malignancy
TCGA-A8-A06X	TCGA-A8-A06X-01A-21R-A00Z-07	110225_UNC12-SN629_0063_AB041JABXX_3_	-0.17964	0.0916687	-0.0960864	0.517887	-0.525378	LumB	1	54.2742	high	0.417611	62.6564	high	1.65024	0.438661	primary tumor	YES	na
TCGA-A8-A06Y	TCGA-A8-A06Y-01A-21R-A00Z-07	110304_UNC12-SN629_0065_AB05PGABXX_7_	-0.570132	-0.188091	0.585786	0.158511	0.0784154	LumA	1	13.9614	low	-0.678017	7.06785	low	2.97949	0.781315	primary tumor	YES	na
TCGA-A8-A06Z	TCGA-A8-A06Z-01A-11R-A00Z-07	111011_UNC12-SN629_0149_AB062VABXX_4_	-0.58617	0.0215606	0.376615	0.415222	-0.270396	LumB	1	29.9204	med	0.156211	45.8321	med	1.5047	0.516176	primary tumor	YES	na
TCGA-A8-A075	TCGA-A8-A075-01A-11R-A084-07	110325_UNC13-SN749_0047_AB02CWABXX_5_	-0.333685	0.461801	-0.0689076	0.558607	-0.537767	LumB	1	58.4941	high	0.384841	64.3149	high	0.445265	0.0659869	primary tumor	YES	na
TCGA-A8-A076	TCGA-A8-A076-01A-21R-A00Z-07	110228_UNC10-SN254_0198_BB041RABXX_5_	-0.646098	0.403505	0.260504	0.430396	-0.375846	LumB	1	40.2925	med	-0.00703311	43.8361	med	0.849168	1.6432	primary tumor	YES	na
TCGA-A8-A079	TCGA-A8-A079-01A-21R-A00Z-07	110308_UNC9-SN296_0158_BB042UABXX_4_	-0.242929	-0.0710204	-0.072461	0.385258	-0.365954	LumB	0.99	48.3774	med	0.438363	61.1302	high	2.07725	-0.442236	primary tumor	YES	na
TCGA-A8-A07B	TCGA-A8-A07B-01A-11R-A00Z-07	110209_SN627_0058_B81DH0ABXX_3_	-0.35395	0.180312	0.209988	0.196639	-0.145354	LumA	0.86	36.6513	med	0.0909163	45.0955	med	1.25704	1.55622	primary tumor	YES	na
TCGA-A8-A07C	TCGA-A8-A07C-01A-11R-A034-07	110225_UNC12-SN629_0064_BB041HABXX_8_	0.810228	-0.0184874	-0.708139	-0.0478751	-0.131621	Basal	1	73.4729	high	0.514035	69.0578	high	-2.21241	-0.276305	primary tumor	YES	na
TCGA-A8-A07E	TCGA-A8-A07E-01A-11R-A034-07	110725_UNC9-SN296_0208_AC0477ABXX_6_	-0.196158	-0.400912	0.360288	-0.103385	0.175126	LumA	0.99	17.6607	low	-0.233465	24.0016	med	2.68647	-0.88266	primary tumor	YES	Notification - prior malignancy
TCGA-A8-A07F	TCGA-A8-A07F-01A-11R-A00Z-07	110222_SN627_0062_A81FPKABXX_3_	-0.631501	0.0760144	0.565522	0.187803	-0.0258824	LumA	1	18.8609	low	-0.529086	15.5536	med	1.22721	-0.0245309	primary tumor	YES	na
TCGA-A8-A07G	TCGA-A8-A07G-01A-11R-A034-07	110302_UNC11-SN627_0066_AB047KABXX_2_	-0.576375	-0.226507	0.80024	-0.11587	0.356735	LumA	1	-0.11094	low	-0.781369	-1.35395	low	2.43991	0.741624	primary tumor	YES	na
TCGA-A8-A07I	TCGA-A8-A07I-01A-11R-A00Z-07	110222_SN627_0063_B81FPVABXX_7_	-0.496182	0.432797	0.172245	0.397743	-0.483121	Her2	1	44.5773	med	-0.091508	41.4925	med	1.96994	2.67969	primary tumor	YES	na
TCGA-A8-A07J	TCGA-A8-A07J-01A-11R-A00Z-07	110225_UNC12-SN629_0063_AB041JABXX_4_	-0.611717	-0.0918607	0.597215	0.164562	-0.052389	LumA	1	14.7942	low	-0.409674	18.4501	med	1.35059	0.803886	primary tumor	YES	na
TCGA-A8-A07L	TCGA-A8-A07L-01A-11R-A00Z-07	110304_UNC12-SN629_0065_AB05PGABXX_8_	-0.417719	0.205666	-0.0393277	0.660408	-0.580504	LumB	1	54.7972	high	0.399153	63.0679	high	2.4379	-0.0993064	primary tumor	YES	na
TCGA-A8-A07O	TCGA-A8-A07O-01A-11R-A00Z-07	111011_UNC12-SN629_0149_AB062VABXX_5_	0.63515	0.10617	-0.700072	0.0157023	-0.148139	Basal	1	75.1627	high	0.485906	69.2507	high	-0.708626	-0.426512	primary tumor	YES	na
TCGA-A8-A07P	TCGA-A8-A07P-01A-11R-A00Z-07	110228_UNC10-SN254_0198_BB041RABXX_6_	-0.717167	-0.00312125	0.531429	0.304106	-0.0946459	LumA	1	20.6339	low	-0.390149	21.5085	med	2.42428	1.29893	primary tumor	YES	na
TCGA-A8-A07R	TCGA-A8-A07R-01A-21R-A034-07	110302_UNC11-SN627_0066_AB047KABXX_3_	0.792461	0.00120048	-0.555534	-0.322641	0.183193	Basal	1	62.7531	high	0.347661	59.2907	high	-2.66568	-0.106929	primary tumor	YES	na
TCGA-A8-A07S	TCGA-A8-A07S-01A-11R-A034-07	110302_UNC11-SN627_0066_AB047KABXX_4_	-0.510204	-0.0010084	0.254166	0.375558	-0.325714	LumB	0.99	34.3784	med	0.0636671	43.0948	med	2.25721	0.294328	primary tumor	YES	na
TCGA-A8-A07U	TCGA-A8-A07U-01A-11R-A034-07	110302_UNC11-SN627_0066_AB047KABXX_5_	0.481585	0.227563	-0.612101	-0.0880192	-0.147563	Basal	1	70.8015	high	0.423333	66.1773	high	-1.1607	0.101469	primary tumor	YES	na
TCGA-A8-A07W	TCGA-A8-A07W-01A-11R-A00Z-07	110308_UNC9-SN296_0158_BB042UABXX_5_	-0.306411	0.249364	-0.121152	0.466411	-0.395726	LumB	1	56.1375	high	0.249878	57.2564	high	2.22166	0.0442288	primary tumor	YES	na
TCGA-A8-A07Z	TCGA-A8-A07Z-01A-11R-A00Z-07	130924_UNC9-SN296_0404_BD2DM6ACXX_6_AGTTCC	-0.595582	-0.0286675	0.380552	0.365186	-0.193565	LumA	0.99	28.1372	med	-0.121382	34.0343	med	1.87741	0.140606	primary tumor	YES	na
TCGA-A8-A081	TCGA-A8-A081-01A-11R-A00Z-07	110222_SN627_0062_A81FPKABXX_4_	-0.331092	0.342041	0.0127251	0.470636	-0.363553	LumB	1	51.8955	med	0.193319	54.2873	high	2.34401	0.908141	primary tumor	YES	na
TCGA-A8-A082	TCGA-A8-A082-01A-11R-A00Z-07	110225_SN254_0195_A81LH6ABXX_1_	-0.435823	0.00832562	0.0895005	0.264339	-0.328515	LumB	0.93	39.8499	med	0.229911	50.981	med	1.40398	-0.0768952	primary tumor	YES	na
TCGA-A8-A083	TCGA-A8-A083-01A-21R-A00Z-07	120823_UNC17-SN7001277_0047_AC0Y3YACXX_1_TAGCTT	-0.710156	0.0290516	0.568403	0.338103	-0.0738055	LumA	1	20.1763	low	-0.348866	23.1974	med	2.15766	0.787691	primary tumor	YES	na
TCGA-A8-A084	TCGA-A8-A084-01A-21R-A00Z-07	111111_UNC14-SN744_0187_BC0565ABXX_5_	-0.492149	0.199712	0.213733	0.504154	-0.41964	LumB	1	41.2381	med	-0.0125021	42.8934	med	2.19129	-0.0529961	primary tumor	YES	Notification - systemic treatment given to the prior/other malignancy
TCGA-A8-A085	TCGA-A8-A085-01A-11R-A00Z-07	111011_UNC12-SN629_0149_AB062VABXX_6_	-0.553878	0.118061	0.245816	0.382347	-0.302041	LumB	0.99	36.3681	med	0.0841414	45.0176	med	1.62251	0.429966	primary tumor	YES	na
TCGA-A8-A086	TCGA-A8-A086-01A-11R-A00Z-07	110228_UNC10-SN254_0198_BB041RABXX_7_	-0.386411	-0.458055	0.476975	0.0867707	0.12922	LumA	1	14.2228	low	-0.336366	19.2568	med	1.81267	-0.490037	primary tumor	YES	na
TCGA-A8-A08A	TCGA-A8-A08A-01A-11R-A32Y-07	131118_UNC12-SN629_0336_AC31D0ACXX_5_ACTTGA	-0.727635	0.022425	0.547467	0.308043	-0.164946	LumA	1	20.3577	low	-0.166467	30.4692	med	1.87965	0.587054	primary tumor	YES	na
TCGA-A8-A08B	TCGA-A8-A08B-01A-11R-A00Z-07	110209_SN627_0058_B81DH0ABXX_5_	-0.307245	0.434898	0.0497959	0.380714	-0.345714	Her2	1	50.3352	med	0.10002	50.3883	med	0.782785	2.20907	primary tumor	YES	na
TCGA-A8-A08C	TCGA-A8-A08C-01A-11R-A00Z-07	110222_SN627_0062_A81FPKABXX_5_	-0.608643	-0.0605522	0.457191	0.3188	-0.194334	LumA	1	23.6522	med	-0.11166	33.036	med	2.24556	0.630576	primary tumor	YES	na
TCGA-A8-A08F	TCGA-A8-A08F-01A-11R-A00Z-07	110225_SN254_0195_A81LH6ABXX_2_	-0.299184	0.030102	-0.123469	0.505612	-0.495102	LumB	1	53.7089	high	0.292147	57.4067	high	1.60684	0.0710456	primary tumor	YES	Notification - systemic treatment given to the prior/other malignancy
TCGA-A8-A08G	TCGA-A8-A08G-01A-11R-A00Z-07	121102_UNC15-SN850_0240_BD148CACXX_3_TAGCTT	-0.469196	-0.00398559	0.183481	0.42473	-0.37479	LumB	1	38.2902	med	0.10728	45.8797	med	2.10039	0.463597	primary tumor	YES	na
TCGA-A8-A08H	TCGA-A8-A08H-01A-21R-A00Z-07	110304_UNC12-SN629_0066_BC0086ABXX_2_	0.225738	-0.507419	0.0112845	-0.33455	0.311501	Normal	0.97	28.7903	med	0.122028	39.8102	med	0.767347	-0.994919	primary tumor	YES	na
TCGA-A8-A08I	TCGA-A8-A08I-01A-11R-A00Z-07	111011_UNC12-SN629_0149_AB062VABXX_7_	-0.170132	-0.138439	0.0937815	0.251765	-0.181561	LumB	0.92	38.6256	med	0.0391314	42.0378	med	2.68106	-0.486125	primary tumor	YES	na
TCGA-A8-A08J	TCGA-A8-A08J-01A-11R-A00Z-07	110228_UNC10-SN254_0198_BB041RABXX_8_	-0.693445	0.462185	0.29114	0.413589	-0.363457	Her2	1	39.3676	med	-0.155744	37.9563	med	0.474385	2.45211	primary tumor	YES	na
TCGA-A8-A08L	TCGA-A8-A08L-01A-11R-A00Z-07	110310_UNC12-SN629_0069_AB05L5ABXX_2_	-0.131909	0.476879	-0.223914	0.251188	-0.31515	Her2	1	60.9998	high	0.339438	62.5578	high	0.316877	0.480568	primary tumor	YES	na
TCGA-A8-A08O	TCGA-A8-A08O-01A-21R-A056-07	110318_SN749_0046_AB039FABXX_5_	-0.494358	-0.435582	0.760672	-0.175222	0.356735	LumA	1	-2.12343	low	-0.634896	2.86586	low	1.14313	0.402254	primary tumor	YES	na
TCGA-A8-A08P	TCGA-A8-A08P-01A-11R-A00Z-07	110209_SN627_0058_B81DH0ABXX_6_	-0.541705	0.286531	0.133061	0.668091	-0.529796	LumB	1	48.3515	med	0.0358107	47.3848	med	1.57415	0.672348	primary tumor	YES	na
TCGA-A8-A08R	TCGA-A8-A08R-01A-11R-A034-07	110302_UNC11-SN627_0066_AB047KABXX_6_	0.640432	0.0371188	-0.656375	-0.115774	-0.0611285	Basal	1	70.1662	high	0.510358	68.4091	high	-2.41128	0.334754	primary tumor	YES	na
TCGA-A8-A08S	TCGA-A8-A08S-01A-11R-A034-07	110302_UNC11-SN627_0066_AB047KABXX_7_	-0.620552	0.20922	0.304394	0.508379	-0.391501	LumB	1	37.054	med	-0.058033	40.1813	med	1.9673	1.50611	primary tumor	YES	Notification - systemic treatment given to the prior/other malignancy
TCGA-A8-A08T	TCGA-A8-A08T-01A-21R-A00Z-07	110222_SN627_0062_A81FPKABXX_6_	-0.672893	0.032509	0.533445	0.242257	-0.0433613	LumA	1	20.258	low	-0.219014	28.2276	med	1.70751	0.468878	primary tumor	YES	na
TCGA-A8-A08X	TCGA-A8-A08X-01A-21R-A00Z-07	110225_SN254_0195_A81LH6ABXX_3_	0.174166	0.560048	-0.427419	0.164178	-0.363649	Her2	1	70.7167	high	0.243813	61.1664	high	-2.3883	3.0165	primary tumor	YES	na
TCGA-A8-A08Z	TCGA-A8-A08Z-01A-21R-A00Z-07	120823_UNC17-SN7001277_0047_AC0Y3YACXX_3_TAGCTT	-0.568788	-0.047491	0.463625	0.236975	-0.118463	LumA	1	22.4063	low	-0.195315	29.2594	med	1.4391	0.441126	primary tumor	YES	na
TCGA-A8-A090	TCGA-A8-A090-01A-11R-A00Z-07	110304_UNC12-SN629_0066_BC0086ABXX_3_	-0.503097	-0.0790876	0.360672	0.271068	-0.186074	LumA	0.99	27.1061	med	-0.298062	26.2534	med	2.48959	0.561208	primary tumor	YES	na
TCGA-A8-A091	TCGA-A8-A091-01A-11R-A00Z-07	111011_UNC12-SN629_0149_AB062VABXX_8_	-0.659064	-0.0566146	0.643217	0.182905	0.0353902	LumA	1	13.4764	low	-0.473854	15.7779	med	2.64044	0.659352	primary tumor	YES	Notification - prior malignancy
TCGA-A8-A092	TCGA-A8-A092-01A-11R-A00Z-07	110225_UNC12-SN629_0063_AB041JABXX_5_	-0.386507	0.330036	0.0189676	0.528451	-0.384298	LumB	1	52.1529	med	0.0887504	50.297	med	0.750306	0.357898	primary tumor	YES	na
TCGA-A8-A093	TCGA-A8-A093-01A-11R-A00Z-07	110310_UNC12-SN629_0069_AB05L5ABXX_3_	-0.632077	-0.168403	0.529988	0.200384	-0.0940696	LumA	1	16.9565	low	-0.391882	19.498	med	2.07691	0.526819	primary tumor	YES	Notification - prior malignancy
TCGA-A8-A094	TCGA-A8-A094-01A-11R-A00Z-07	110209_SN627_0058_B81DH0ABXX_7_	-0.165714	0.388235	-0.0415366	0.298151	-0.285282	Her2	0.99	52.7573	med	0.192723	54.2278	high	-0.127123	-0.217474	primary tumor	YES	na
TCGA-A8-A095	TCGA-A8-A095-01A-11R-A00Z-07	111111_UNC14-SN744_0187_BC0565ABXX_1_	-0.324466	-0.0662185	0.172341	0.420696	-0.333782	LumB	1	38.4886	med	-0.105592	36.9807	med	1.96758	-0.403588	primary tumor	YES	na
TCGA-A8-A096	TCGA-A8-A096-01A-11R-A00Z-07	120823_UNC17-SN7001277_0047_AC0Y3YACXX_3_GATCAG	-0.614502	0.135462	0.294982	0.390444	-0.333782	LumB	0.99	34.4203	med	0.108859	45.647	med	1.843	0.315013	primary tumor	YES	na
TCGA-A8-A097	TCGA-A8-A097-01A-11R-A034-07	110302_UNC11-SN627_0066_AB047KABXX_8_	-0.217863	-0.00667467	0.216134	0.0973349	-0.00926771	LumA	0.87	32.6675	med	-0.354341	25.18	med	1.89371	1.38978	primary tumor	YES	na
TCGA-A8-A099	TCGA-A8-A099-01A-11R-A00Z-07	120823_UNC17-SN7001277_0047_AC0Y3YACXX_4_TAGCTT	-0.639856	0.0378872	0.488211	0.362113	-0.216423	LumA	1	24.3798	med	-0.161447	31.7626	med	1.72447	0.601957	primary tumor	YES	na
TCGA-A8-A09A	TCGA-A8-A09A-01A-11R-A00Z-07	110304_UNC12-SN629_0066_BC0086ABXX_4_	-0.372197	-0.328499	0.685474	-0.257527	0.401104	LumA	1	1.79321	low	-0.769384	-1.26739	low	2.04522	1.09865	primary tumor	YES	na
TCGA-A8-A09B	TCGA-A8-A09B-01A-11R-A00Z-07	110304_UNC12-SN629_0065_AB05PGABXX_1_	-0.718127	-0.167251	0.719952	0.126723	0.108379	LumA	1	7.44079	low	-0.586071	9.22909	low	2.04707	0.401518	primary tumor	YES	na
TCGA-A8-A09C	TCGA-A8-A09C-01A-11R-A00Z-07	110225_UNC12-SN629_0063_AB041JABXX_6_	-0.634094	0.0173349	0.397359	0.429436	-0.239856	LumB	1	28.9988	med	-0.0703525	36.6303	med	2.1402	-0.0349662	primary tumor	YES	Notification - prior malignancy
TCGA-A8-A09D	TCGA-A8-A09D-01A-11R-A00Z-07	110310_UNC12-SN629_0069_AB05L5ABXX_4_	-0.466224	0.0380612	0.301633	0.163571	-0.181939	LumA	0.96	29.6568	med	0.120498	43.9094	med	0.915489	-0.0239628	primary tumor	YES	na
TCGA-A8-A09E	TCGA-A8-A09E-01A-11R-A00Z-07	130909_UNC15-SN850_0326_AC2BWBACXX_4_CTTGTA	-0.563313	0.0915726	0.284418	0.438367	-0.276158	LumB	1	35.2694	med	-0.118035	36.6444	med	2.00972	0.622812	primary tumor	YES	Notification - systemic treatment given to the prior/other malignancy
TCGA-A8-A09G	TCGA-A8-A09G-01A-21R-A00Z-07	111111_UNC14-SN744_0187_BC0565ABXX_2_	-0.296999	0.527107	0.0101321	0.310444	-0.336759	Her2	1	52.2075	med	0.174643	54.1461	high	-0.679491	1.86043	primary tumor	YES	na
TCGA-A8-A09I	TCGA-A8-A09I-01A-22R-A034-07	110725_UNC9-SN296_0208_AC0477ABXX_8_	-0.338583	0.528067	-0.151693	0.759424	-0.665594	LumB	1	66.2315	high	0.321825	64.4381	high	0.937939	2.56807	primary tumor	YES	Notification - prior malignancy
TCGA-A8-A09K	TCGA-A8-A09K-01A-11R-A00Z-07	110225_SN254_0195_A81LH6ABXX_5_	-0.452551	-0.182041	0.304184	0.259796	-0.190918	LumA	0.97	27.9996	med	0.026868	38.9166	med	2.56914	0.514272	primary tumor	YES	Notification - systemic treatment given to the prior/other malignancy
TCGA-A8-A09M	TCGA-A8-A09M-01A-11R-A00Z-07	120823_UNC17-SN7001277_0047_AC0Y3YACXX_6_TAGCTT	-0.611333	0.0602641	0.295942	0.482065	-0.329076	LumB	1	34.8253	med	0.10644	45.4591	med	1.51439	0.305891	primary tumor	YES	na
TCGA-A8-A09N	TCGA-A8-A09N-01A-11R-A00Z-07	110304_UNC12-SN629_0066_BC0086ABXX_5_	-0.459496	0.173013	0.207011	0.376615	-0.393806	LumB	0.99	39.1543	med	-0.0557577	40.2845	med	2.63022	-0.208597	primary tumor	YES	na
TCGA-A8-A09Q	TCGA-A8-A09Q-01A-11R-A00Z-07	110225_UNC12-SN629_0063_AB041JABXX_7_	-0.557071	0.149868	0.222089	0.386891	-0.22036	LumB	0.99	37.8783	med	0.0696075	44.9902	med	2.26432	-0.0564152	primary tumor	YES	na
TCGA-A8-A09R	TCGA-A8-A09R-01A-11R-A00Z-07	110310_UNC12-SN629_0069_AB05L5ABXX_5_	-0.639472	0.204322	0.283553	0.457767	-0.419256	LumB	1	36.9061	med	0.00427301	42.5642	med	2.21533	1.19653	primary tumor	YES	na
TCGA-A8-A09T	TCGA-A8-A09T-01A-11R-A00Z-07	110218_UNC12-SN629_0061_A81DH9ABXX_1_	-0.643601	-0.0135894	0.549484	0.232173	-0.0322209	LumA	1	18.8935	low	-0.388631	20.8559	med	1.68645	0.117229	primary tumor	YES	na
TCGA-A8-A09V	TCGA-A8-A09V-01A-11R-A034-07	110302_UNC11-SN627_0067_BB04EPABXX_2_	-0.621993	-0.0692917	0.526819	0.310444	-0.127587	LumA	1	20.4319	low	-0.341012	23.0044	med	1.50999	0.253001	primary tumor	YES	na
TCGA-A8-A09W	TCGA-A8-A09W-01A-11R-A00Z-07	110725_UNC15-SN850_0099_AD0DETABXX_3_	-0.0992184	0.19746	-0.196049	0.665219	-0.597373	LumB	1	62.8316	high	0.4931	68.4899	high	1.19788	0.124533	primary tumor	YES	na
TCGA-A8-A09X	TCGA-A8-A09X-01A-11R-A00Z-07	110225_SN254_0195_A81LH6ABXX_6_	-0.182425	0.531621	-0.259448	0.410036	-0.45431	Her2	1	65.6816	high	0.364031	65.3086	high	-1.36719	0.269679	primary tumor	YES	na
TCGA-A8-A09Z	TCGA-A8-A09Z-01A-11R-A00Z-07	130124_UNC9-SN296_0328_AD188HACXX_1_ATCACG	-0.490996	0.245234	0.187131	0.438752	-0.30958	LumB	1	41.9207	med	0.187303	51.1393	med	1.42413	0.825181	primary tumor	YES	na
TCGA-A8-A0A1	TCGA-A8-A0A1-01A-11R-A00Z-07	110304_UNC12-SN629_0066_BC0086ABXX_6_	-0.592221	-0.174358	0.517407	0.24946	-0.113661	LumA	1	18.4088	low	-0.183059	28.1872	med	2.44992	0.257108	primary tumor	YES	na
TCGA-A8-A0A2	TCGA-A8-A0A2-01A-11R-A034-07	110302_UNC11-SN627_0067_BB04EPABXX_3_	-0.698439	-0.238703	0.756062	0.0115726	0.235438	LumA	1	3.06792	low	-0.544703	9.21969	low	2.13746	0.362045	primary tumor	YES	na
TCGA-A8-A0A4	TCGA-A8-A0A4-01A-11R-A00Z-07	110304_UNC12-SN629_0065_AB05PGABXX_2_	-0.348187	-0.420792	0.674046	-0.393037	0.6	LumA	1	-1.23371	low	-0.60087	4.03055	low	1.31537	0.134064	primary tumor	YES	na
TCGA-A8-A0A6	TCGA-A8-A0A6-01A-12R-A056-07	110318_SN749_0046_AB039FABXX_6_	-0.350876	-0.368739	0.77431	-0.302089	0.536327	LumA	1	-3.11908	low	-0.957336	-10.3358	low	1.0755	0.622531	primary tumor	YES	na
TCGA-A8-A0A7	TCGA-A8-A0A7-01A-11R-A00Z-07	110225_UNC12-SN629_0063_AB041JABXX_8_	-0.28922	0.372965	0.0181032	0.151501	-0.179352	Her2	0.99	46.9971	med	-0.0613023	42.4813	med	-0.821893	2.68268	primary tumor	YES	na
TCGA-A8-A0A9	TCGA-A8-A0A9-01A-11R-A00Z-07	110310_UNC12-SN629_0069_AB05L5ABXX_6_	-0.725	-0.0368367	0.455612	0.323265	-0.16449	LumA	1	23.5639	med	0.00691014	38.0076	med	1.684	0.446319	primary tumor	YES	na
TCGA-A8-A0AB	TCGA-A8-A0AB-01A-11R-A034-07	110302_UNC11-SN627_0067_BB04EPABXX_4_	-0.527587	-0.0933974	0.488115	0.215558	-0.0792797	LumA	1	20.5637	low	-0.421477	19.4756	med	2.59816	0.684728	primary tumor	YES	na
TCGA-A8-A0AD	TCGA-A8-A0AD-01A-11R-A056-07	110318_SN749_0046_AB039FABXX_7_	-0.648499	0.103385	0.444514	0.266651	-0.244754	LumA	1	25.5128	med	-0.196966	30.8174	med	1.87764	0.633585	primary tumor	YES	na
TCGA-AC-A23C	TCGA-AC-A23C-01A-12R-A169-07	110919_UNC12-SN629_0142_BB00V1ABXX_3_CGATGT	-0.591837	-0.100792	0.679136	0.126146	0.0856182	LumA	1	10.7234	low	-0.575951	10.6131	low	2.42894	1.56757	primary tumor	YES	na
TCGA-AC-A23E	TCGA-AC-A23E-01A-11R-A157-07	110901_UNC12-SN629_0127_BC025UABXX_1_CTTGTA	-0.607011	-0.274334	0.780168	-0.112509	0.311501	LumA	1	-0.0759013	low	-0.623365	4.79657	low	1.03658	0.174826	primary tumor	YES	na
TCGA-AC-A23G	TCGA-AC-A23G-01A-11R-A213-07	120419_UNC12-SN629_0204_BD0VCGACXX_1_TGACCA	-0.253205	-0.570804	0.650036	-0.42617	0.577335	LumA	1	-2.52222	low	-0.718863	-1.82428	low	0.857858	0.124767	primary tumor	YES	na
TCGA-AC-A23H	TCGA-AC-A23H-01A-11R-A157-07	110926_UNC12-SN629_0143_AD0DY7ABXX_1_CTTGTA	-0.289184	0.56102	0.00683674	0.277041	-0.338163	Her2	1	52.3217	med	0.08757	50.7967	med	-1.01727	1.87173	primary tumor	YES	na
TCGA-AC-A23H	TCGA-AC-A23H-11A-12R-A157-07	110926_UNC12-SN629_0143_AD0DY7ABXX_2_CTTGTA	-0.105402	-0.601921	0.631405	-0.546411	0.781417	Normal	1	-3.48477	low	-0.82462	-6.79516	low	0.977848	0.113641	adjacent normal	YES	na
TCGA-AC-A2B8	TCGA-AC-A2B8-01A-11R-A17B-07	110926_UNC12-SN629_0144_BB0371ABXX_8_TAGCTT	-0.601152	-0.313902	0.82425	-0.11395	0.357311	LumA	1	-2.47866	low	-0.745307	-0.884474	low	1.29401	0.283621	primary tumor	YES	na
TCGA-AC-A2BK	TCGA-AC-A2BK-01A-11R-A21T-07	120529_UNC16-SN851_0164_AD12VAACXX_3_GATCAG	0.648691	0.146507	-0.628715	-0.0359664	-0.1006	Basal	1	71.9995	high	0.497327	68.9339	high	-2.78365	-0.652049	primary tumor	YES	na
TCGA-AC-A2BM	TCGA-AC-A2BM-01A-11R-A21T-07	120529_UNC16-SN851_0164_AD12VAACXX_4_GGCTAC	-0.413109	-0.179256	0.271549	0.361056	-0.225162	LumB	0.99	31.2819	med	-0.102321	34.7432	med	1.0823	-0.25359	primary tumor	YES	na
TCGA-AC-A2FB	TCGA-AC-A2FB-01A-11R-A17B-07	111003_UNC13-SN749_0121_AB020YABXX_1_TAGCTT	-0.378824	-0.333301	0.697095	-0.293733	0.497047	LumA	1	0.602809	low	-0.851031	-4.89765	low	0.789868	1.90906	primary tumor	YES	na
TCGA-AC-A2FB	TCGA-AC-A2FB-11A-13R-A17B-07	111003_UNC13-SN749_0121_AB020YABXX_2_TAGCTT	-0.122305	-0.603938	0.644754	-0.536134	0.762113	Normal	1	-3.97962	low	-0.836292	-7.36435	low	0.713223	0.18294	adjacent normal	YES	na
TCGA-AC-A2FE	TCGA-AC-A2FE-01A-11R-A19W-07	130124_UNC9-SN296_0328_AD188HACXX_1_ACTTGA	-0.5806	-0.345882	0.767299	-0.0273229	0.262041	LumA	1	0.963424	low	-0.683252	2.46458	low	1.11783	0.516942	primary tumor	YES	na
TCGA-AC-A2FF	TCGA-AC-A2FF-01A-11R-A17B-07	111003_UNC13-SN749_0121_AB020YABXX_3_TAGCTT	-0.328403	-0.379016	0.719184	-0.427899	0.591741	LumA	1	-2.97706	low	-0.673846	0.754698	low	-0.00633934	0.713236	primary tumor	YES	na
TCGA-AC-A2FF	TCGA-AC-A2FF-11A-13R-A17B-07	111003_UNC13-SN749_0121_AB020YABXX_4_TAGCTT	-0.128355	-0.499736	0.642929	-0.581176	0.782473	Normal	1	-3.15879	low	-0.768138	-4.04188	low	-0.0533111	0.0826317	adjacent normal	YES	na
TCGA-AC-A2FG	TCGA-AC-A2FG-01A-11R-A17B-07	111003_UNC13-SN749_0121_AB020YABXX_5_TAGCTT	-0.284034	-0.556303	0.741753	-0.3406	0.633421	LumA	1	-4.83335	low	-0.942736	-11.1484	low	1.76594	0.335849	primary tumor	YES	na
TCGA-AC-A2FK	TCGA-AC-A2FK-01A-12R-A180-07	110926_UNC9-SN296_0244_AD0DW1ABXX_6_ACTTGA	-0.167539	-0.450564	0.6703	-0.55419	0.770084	Normal	1	-3.31504	low	-0.936722	-10.5007	low	0.180781	0.587354	primary tumor	YES	na
TCGA-AC-A2FM	TCGA-AC-A2FM-01A-11R-A19W-07	130124_UNC9-SN296_0328_AD188HACXX_2_GGCTAC	-0.748764	-0.127203	0.718031	0.185306	0.168788	LumA	1	8.93565	low	-0.57406	10.3986	low	2.35952	1.03194	primary tumor	YES	na
TCGA-AC-A2FM	TCGA-AC-A2FM-11B-32R-A19W-07	130124_UNC9-SN296_0328_AD188HACXX_2_GTTTCG	-0.170132	-0.481969	0.659928	-0.537479	0.782569	Normal	1	-3.0791	low	-0.897996	-9.00077	low	0.534978	0.414379	adjacent normal	YES	na
TCGA-AC-A2FO	TCGA-AC-A2FO-01A-11R-A180-07	110926_UNC9-SN296_0244_AD0DW1ABXX_7_ACTTGA	-0.490804	-0.452293	0.822425	-0.2509	0.551789	LumA	1	-6.17625	low	-0.892188	-8.6479	low	2.13592	0.769678	primary tumor	YES	na
TCGA-AC-A2QH	TCGA-AC-A2QH-01A-11R-A18M-07	111101_UNC13-SN749_0132_AD0ETKABXX_3_GGCTAC	0.435678	0.10377	-0.573782	0.00446579	-0.159376	Basal	1	68.7164	high	0.577025	71.4028	high	-1.59289	-0.324903	primary tumor	YES	na
TCGA-AC-A2QI	TCGA-AC-A2QI-01A-12R-A19W-07	130124_UNC9-SN296_0328_AD188HACXX_3_GATCAG	-0.570804	-0.306603	0.856903	-0.240528	0.425978	LumA	1	-5.69146	low	-0.935948	-9.52104	low	1.64297	0.925489	primary tumor	YES	na
TCGA-AC-A2QJ	TCGA-AC-A2QJ-01A-12R-A19W-07	130124_UNC9-SN296_0328_AD188HACXX_3_TAGCTT	0.392449	-0.0739796	-0.282245	-0.314694	0.217041	Basal	0.99	48.4732	med	0.162062	48.3176	med	-1.76589	-0.359472	primary tumor	YES	na
TCGA-AC-A3BB	TCGA-AC-A3BB-01A-21R-A19W-07	130124_UNC9-SN296_0328_AD188HACXX_4_TAGCTT	-0.554574	-0.348379	0.80898	-0.207683	0.427899	LumA	1	-3.68799	low	-0.861646	-6.17686	low	0.794211	0.535172	primary tumor	YES	na
TCGA-AC-A3EH	TCGA-AC-A3EH-01A-22R-A22K-07	130124_UNC9-SN296_0328_AD188HACXX_4_ATCACG	-0.55976	-0.0662185	0.693445	-0.0644898	0.265594	LumA	1	7.60849	low	-0.721047	3.8458	low	1.86027	1.21753	primary tumor	YES	na
TCGA-AC-A3HN	TCGA-AC-A3HN-01A-11R-A213-07	120419_UNC12-SN629_0204_BD0VCGACXX_2_ACAGTG	-0.500408	-0.422041	0.815702	-0.262713	0.463914	LumA	1	-5.69896	low	-0.739005	-2.29328	low	2.2899	0.567931	primary tumor	YES	na
TCGA-AC-A3OD	TCGA-AC-A3OD-01A-11R-A21T-07	120529_UNC16-SN851_0164_AD12VAACXX_4_ATCACG	-0.34617	-0.633037	0.674142	-0.163217	0.421945	LumA	1	-0.497757	low	-0.719078	-1.07276	low	2.56324	0.00499193	primary tumor	YES	na
TCGA-AC-A3QP	TCGA-AC-A3QP-01A-11R-A22U-07	121205_UNC14-SN744_0276_AC19W1ACXX_8_AGTTCC	-0.366627	-0.389772	0.750012	-0.40581	0.606819	LumA	1	-4.23273	low	-0.82157	-5.42869	low	0.102345	0.589983	primary tumor	YES	na
TCGA-AC-A3QQ	TCGA-AC-A3QQ-01A-11R-A22K-07	130124_UNC9-SN296_0328_AD188HACXX_5_GATCAG	-0.448451	-0.025018	0.393902	0.0694838	0.0765906	LumA	1	23.4215	low	-0.313572	24.5278	med	0.8265	2.36474	primary tumor	YES	na
TCGA-AC-A3TM	TCGA-AC-A3TM-01A-11R-A22K-07	121211_UNC16-SN851_0198_AD1KNMACXX_3_GGCTAC	-0.269244	-0.20096	0.364034	-0.169172	0.283169	LumA	0.99	18.9761	low	-0.19248	26.8465	med	0.0919058	0.0372134	primary tumor	YES	na
TCGA-AC-A3TN	TCGA-AC-A3TN-01A-11R-A22K-07	121211_UNC16-SN851_0198_AD1KNMACXX_4_GATCAG	-0.567923	-0.331669	0.764322	-0.0454742	0.283073	LumA	1	1.05459	low	-0.565745	7.1866	low	2.05546	0.890278	primary tumor	YES	na
TCGA-AC-A3W5	TCGA-AC-A3W5-01A-11R-A22K-07	130124_UNC9-SN296_0328_AD188HACXX_5_GTTTCG	-0.297767	0.604514	-0.0352941	0.198079	-0.326483	Her2	1	53.3432	high	-0.0373712	46.1893	med	-0.762681	2.85222	primary tumor	YES	na
TCGA-AC-A3W6	TCGA-AC-A3W6-01A-12R-A22K-07	130124_UNC9-SN296_0328_AD188HACXX_6_GGCTAC	-0.561008	-0.0442257	0.518752	0.0802401	-0.0230972	LumA	1	17.5867	low	-0.110772	31.125	med	1.67659	0.0846264	primary tumor	YES	na
TCGA-AC-A3W7	TCGA-AC-A3W7-01A-11R-A22K-07	130124_UNC9-SN296_0328_AD188HACXX_6_ACTTGA	-0.42377	-0.43078	0.822137	-0.414742	0.573974	LumA	1	-8.25642	low	-0.733401	-3.10434	low	1.58013	0.249426	primary tumor	YES	na
TCGA-AC-A3YI	TCGA-AC-A3YI-01A-21R-A239-07	121211_UNC16-SN851_0198_AD1KNMACXX_1_CGATGT	-0.207683	-0.411861	0.682785	-0.543049	0.734934	Normal	1	-3.27748	low	-1.02133	-13.6254	low	0.254957	0.732651	primary tumor	YES	na
TCGA-AC-A3YJ	TCGA-AC-A3YJ-01A-11R-A22U-07	121205_UNC14-SN744_0277_BC131TACXX_1_CGATGT	-0.584922	-0.130564	0.487635	0.330228	-0.0832173	LumA	1	21.672	low	-0.0871349	33.1655	med	1.58047	0.494536	primary tumor	YES	na
TCGA-AC-A4ZE	TCGA-AC-A4ZE-01A-11R-A41B-07	140821_UNC11-SN627_0377_BC5ERUACXX_4_GATCAG	-0.572725	-0.177815	0.549292	0.141993	0.14449	LumA	1	15.3359	low	-0.441056	16.9014	med	2.23681	0.458971	primary tumor	YES	na
TCGA-AC-A5EH	TCGA-AC-A5EH-01A-11R-A28M-07	130513_UNC14-SN744_0339_AD2677ACXX_7_ACTTGA	-0.32485	0.26886	0.237647	0.189244	-0.0920528	Her2	0.94	36.8239	med	-0.0985445	37.9157	med	-0.945469	0.276471	primary tumor	YES	na
TCGA-AC-A5EI	TCGA-AC-A5EI-01A-11R-A27Q-07	NA	NA	NA	NA	NA	NA	NA	NA	NA	NA	NA	NA	NA	NA	NA	primary tumor	NO - Sample Failed	na
TCGA-AC-A5XS	TCGA-AC-A5XS-01A-11R-A29R-07	130529_UNC9-SN296_0368_AD24URACXX_7_GGCTAC	-0.536519	-0.151693	0.605474	0.0810084	0.223914	LumA	1	12.5496	low	-0.328592	20.6061	med	1.56079	0.135919	primary tumor	YES	na
TCGA-AC-A5XU	TCGA-AC-A5XU-01A-11R-A28M-07	130513_UNC14-SN744_0339_AD2677ACXX_8_ACTTGA	-0.44605	-0.420312	0.498776	-0.00494598	0.177719	LumA	1	12.0437	low	-0.185257	24.8121	med	2.08078	-0.123273	primary tumor	YES	na
TCGA-AC-A62V	TCGA-AC-A62V-01A-11R-A31O-07	130827_UNC15-SN850_0324_AC2B28ACXX_4_GTTTCG	-0.461321	0.208259	0.0222329	0.602977	-0.465642	LumB	1	51.1071	med	0.452607	64.2	high	1.18312	0.237287	primary tumor	YES	na
TCGA-AC-A62X	TCGA-AC-A62X-01A-11R-A29R-07	130529_UNC9-SN296_0368_AD24URACXX_7_GTTTCG	0.733205	-0.119904	-0.379688	-0.341273	0.282401	Basal	1	53.0824	high	0.171002	49.1988	med	-2.09429	-0.0137287	primary tumor	YES	na
TCGA-AC-A62Y	TCGA-AC-A62Y-01A-11R-A29R-07	130529_UNC9-SN296_0368_AD24URACXX_8_TTAGGC	-0.555726	-0.167155	0.484178	0.301224	-0.10377	LumA	1	20.9382	low	-0.0704564	33.3988	med	1.65554	0.11243	primary tumor	YES	na
TCGA-AC-A6IV	TCGA-AC-A6IV-01A-12R-A33J-07	131210_UNC13-SN749_0320_AC32G1ACXX_4_ACTTGA	-0.44096	-0.451717	0.650804	-0.135078	0.388908	LumA	1	3.13011	low	-0.655353	3.37686	low	1.52598	0.348325	primary tumor	YES	na
TCGA-AC-A6IW	TCGA-AC-A6IW-01A-12R-A33J-07	131210_UNC13-SN749_0320_AC32G1ACXX_5_ACTTGA	0.705162	-0.129508	-0.559664	-0.241969	0.105594	Basal	1	61.9238	high	0.5125	65.3149	high	-1.65289	-0.655945	primary tumor	YES	na
TCGA-AC-A6IX	TCGA-AC-A6IX-01A-12R-A32P-07	131015_UNC11-SN627_0328_BC2NN6ACXX_4_GAGTGG	-0.511933	-0.325522	0.791116	-0.10108	0.315438	LumA	1	-0.618491	low	-0.661265	2.8037	low	1.53753	0.113855	primary tumor	YES	na
TCGA-AC-A6IX	TCGA-AC-A6IX-06A-11R-A32P-07	131015_UNC11-SN627_0328_BC2NN6ACXX_4_ATTCCT	-0.452581	-0.059976	0.507899	0.157263	0.0634334	LumA	1	19.6305	low	-0.208446	27.6637	med	1.3709	0.399608	met	YES	na
TCGA-AC-A6NO	TCGA-AC-A6NO-01A-12R-A33J-07	131127_UNC15-SN850_0341_BC34HHACXX_3_CAGATC	-0.462665	-0.272893	0.621609	-0.0530612	0.30593	LumA	1	8.22711	low	-0.572312	8.94577	low	1.01634	0.300622	primary tumor	YES	na
TCGA-AC-A7VB	TCGA-AC-A7VB-01A-11R-A352-07	140312_UNC15-SN850_0357_AC3M7FACXX_3_TTAGGC	-0.50982	0.0834094	0.256759	0.431933	-0.267131	LumB	1	36.4536	med	0.109577	45.909	med	1.92428	1.06906	primary tumor	YES	na
TCGA-AC-A7VC	TCGA-AC-A7VC-01A-11R-A352-07	140312_UNC15-SN850_0357_AC3M7FACXX_3_CTTGTA	0.430684	-0.132581	-0.511933	-0.0637215	-0.0451861	Basal	1	61.5211	high	0.489395	64.9004	high	-1.94987	-0.610275	primary tumor	YES	na
TCGA-AC-A8OP	TCGA-AC-A8OP-01A-11R-A36F-07	140508_UNC11-SN627_0356_AC3UKNACXX_4_ACAGTG	-0.471212	-0.522497	0.720528	-0.115102	0.391212	LumA	1	-0.614149	low	-0.674442	1.37894	low	2.76166	0.788864	primary tumor	YES	na
TCGA-AC-A8OQ	TCGA-AC-A8OQ-01A-11R-A41B-07	140821_UNC11-SN627_0377_BC5ERUACXX_8_CGTACG	0.677503	-0.0816807	-0.382761	-0.460456	0.319088	Basal	1	51.5016	med	0.0749954	45.0352	med	-1.84649	-0.124469	primary tumor	YES	na
TCGA-AC-A8OR	TCGA-AC-A8OR-01A-21R-A41B-07	140828_UNC11-SN627_0378_AC5FAWACXX_4_GATCAG	-0.551789	-0.308235	0.600864	0.0348139	0.225066	LumA	1	9.59664	low	-0.448539	14.3393	med	2.16334	0.172719	primary tumor	YES	na
TCGA-AC-A8OS	TCGA-AC-A8OS-01A-12R-A41B-07	140828_UNC11-SN627_0378_AC5FAWACXX_8_CGTACG	-0.366146	-0.522305	0.782665	-0.398223	0.614598	LumA	1	-7.40093	low	-0.818164	-6.694	low	2.42202	0.104794	primary tumor	YES	na
TCGA-AN-A03X	TCGA-AN-A03X-01A-21R-A00Z-07	120823_UNC17-SN7001277_0047_AC0Y3YACXX_6_GATCAG	-0.787343	-0.0148719	0.629722	0.234911	0.0338689	LumA	1	14.8823	low	-0.459199	17.1685	med	1.7106	0.52673	primary tumor	YES	na
TCGA-AN-A03Y	TCGA-AN-A03Y-01A-21R-A00Z-07	120823_UNC17-SN7001277_0047_AC0Y3YACXX_7_TAGCTT	-0.387179	-0.120672	0.140168	0.398992	-0.249844	LumB	1	38.3501	med	0.140834	46.5921	med	1.60178	-0.122724	primary tumor	YES	na
TCGA-AN-A041	TCGA-AN-A041-01A-11R-A034-07	110218_UNC12-SN629_0062_B81DEHABXX_1_	-0.749244	0.144106	0.490132	0.357695	-0.139688	LumA	1	25.2424	med	-0.51921	18.3447	med	1.82428	1.31507	primary tumor	YES	na
TCGA-AN-A046	TCGA-AN-A046-01A-21R-A034-07	110218_UNC12-SN629_0062_B81DEHABXX_2_	-0.620264	-0.246483	0.465354	0.196543	-0.10617	LumA	1	18.4849	low	-0.250697	25.1847	med	2.00863	0.326966	primary tumor	YES	na
TCGA-AN-A049	TCGA-AN-A049-01A-21R-A00Z-07	110304_UNC12-SN629_0066_BC0086ABXX_7_	-0.601248	-0.0327971	0.398223	0.318031	-0.214406	LumA	1	26.5275	med	-0.238239	28.8759	med	2.50166	0.649932	primary tumor	YES	na
TCGA-AN-A04A	TCGA-AN-A04A-01A-21R-A034-07	110218_UNC12-SN629_0062_B81DEHABXX_3_	-0.354046	-0.520192	0.687203	-0.317263	0.522881	LumA	1	-1.99898	low	-0.726694	-1.49667	low	0.948211	-0.632642	primary tumor	YES	na
TCGA-AN-A04C	TCGA-AN-A04C-01A-21R-A034-07	110218_UNC12-SN629_0062_B81DEHABXX_4_	0.0742857	0.541801	-0.316975	0.288067	-0.307179	Her2	1	67.4477	high	0.264563	61.338	high	-0.928093	2.80231	primary tumor	YES	na
TCGA-AN-A04D	TCGA-AN-A04D-01A-21R-A034-07	110218_UNC12-SN629_0062_B81DEHABXX_5_	0.741657	-0.0357743	-0.622281	-0.0864826	-0.0992557	Basal	1	68.675	high	0.557788	69.4816	high	-2.43399	-0.215722	primary tumor	YES	na
TCGA-AN-A0AJ	TCGA-AN-A0AJ-01A-11R-A00Z-07	110222_SN627_0063_B81FPVABXX_2_	-0.279712	0.373637	-0.217191	0.547275	-0.583385	LumB	1	63.4258	high	0.428267	66.9145	high	1.23731	-0.0220685	primary tumor	YES	na
TCGA-AN-A0AK	TCGA-AN-A0AK-01A-21R-A00Z-07	110308_UNC9-SN296_0158_BB042UABXX_6_	-0.212677	0.324082	-0.236783	0.525378	-0.52557	LumB	1	63.477	high	0.447277	67.3528	high	1.34296	0.424578	primary tumor	YES	na
TCGA-AN-A0AL	TCGA-AN-A0AL-01A-11R-A00Z-07	110304_UNC12-SN629_0065_AB05PGABXX_3_	0.590108	0.0504682	-0.58425	-0.0827371	-0.167731	Basal	1	67.6754	high	0.414529	64.0914	high	-2.26268	-0.656549	primary tumor	YES	na
TCGA-AN-A0AM	TCGA-AN-A0AM-01A-11R-A034-07	110302_UNC11-SN627_0067_BB04EPABXX_5_	-0.00926771	0.229868	-0.306699	0.282689	-0.249076	LumB	0.95	61.9428	high	0.390007	63.6561	high	2.58385	-0.976652	primary tumor	YES	na
TCGA-AN-A0AR	TCGA-AN-A0AR-01A-11R-A00Z-07	130909_UNC15-SN850_0326_AC2BWBACXX_5_AGTCAA	0.702569	-0.0755342	-0.430972	-0.268956	0.178295	Basal	1	56.9166	high	0.376239	58.731	high	-2.0694	-0.667699	primary tumor	YES	na
TCGA-AN-A0AS	TCGA-AN-A0AS-01A-11R-A00Z-07	110222_SN627_0063_B81FPVABXX_3_	-0.492341	-0.0713085	0.307851	0.244946	-0.121056	LumA	0.97	29.0263	med	0.127591	43.7068	med	1.18205	0.25937	primary tumor	YES	na
TCGA-AN-A0AT	TCGA-AN-A0AT-01A-11R-A034-07	110302_UNC11-SN627_0067_BB04EPABXX_6_	0.785642	-0.0539256	-0.592893	-0.261849	0.129316	Basal	1	64.476	high	0.441363	63.3453	high	-2.47964	-0.756355	primary tumor	YES	na
TCGA-AN-A0FD	TCGA-AN-A0FD-01A-11R-A034-07	110427_UNC15-SN850_0064_AB066WABXX_5_	-0.568115	-0.238703	0.562833	0.0680432	0.136999	LumA	1	12.6678	low	-0.259635	23.0491	med	3.19758	-0.369543	primary tumor	YES	na
TCGA-AN-A0FE	TCGA-AN-A0FE-01A-11R-A00Z-07	NA	NA	NA	NA	NA	NA	NA	NA	NA	NA	NA	NA	NA	NA	NA	primary tumor	NO - redacted - Subject identity unknown	Redaction
TCGA-AN-A0FF	TCGA-AN-A0FF-01A-11R-A034-07	110427_UNC15-SN850_0064_AB066WABXX_6_	-0.52461	-0.117311	0.323697	0.440672	-0.322641	LumB	1	30.8077	med	0.133581	44.5332	med	1.11342	0.0883995	primary tumor	YES	na
TCGA-AN-A0FG	TCGA-AN-A0FG-01A-11R-A00Z-07	NA	NA	NA	NA	NA	NA	NA	NA	NA	NA	NA	NA	NA	NA	NA	primary tumor	NO - redacted - Subject identity unknown	Redaction
TCGA-AN-A0FJ	TCGA-AN-A0FJ-01A-11R-A00Z-07	110308_UNC9-SN296_0158_BB042UABXX_7_	0.712941	-0.224874	-0.408788	-0.457671	0.335414	Basal	1	50.7023	med	0.223784	50.098	med	-2.35139	-0.437385	primary tumor	YES	na
TCGA-AN-A0FK	TCGA-AN-A0FK-01A-11R-A034-07	110427_UNC15-SN850_0064_AB066WABXX_7_	-0.624694	-0.125102	0.497959	0.284694	-0.0938776	LumA	1	20.3657	low	-0.00695849	36.0274	med	1.66465	0.0907867	primary tumor	YES	na
TCGA-AN-A0FL	TCGA-AN-A0FL-01A-11R-A034-07	110427_UNC15-SN850_0064_AB066WABXX_8_	0.48072	-0.0791837	-0.256086	-0.356255	0.2388	Basal	1	47.0548	med	-0.0272022	40.194	med	-2.29584	-0.196522	primary tumor	YES	na
TCGA-AN-A0FN	TCGA-AN-A0FN-01A-11R-A034-07	110414_UNC14-SN744_0094_AB07M4ABXX_1_	-0.558607	-0.15563	0.570804	0.159088	-0.00705882	LumA	1	15.1253	low	-0.42318	17.6509	med	1.88507	0.0181758	primary tumor	YES	na
TCGA-AN-A0FS	TCGA-AN-A0FS-01A-11R-A034-07	110414_UNC14-SN744_0094_AB07M4ABXX_2_	-0.456615	-0.421849	0.822041	-0.291909	0.536903	LumA	1	-6.23018	low	-0.955042	-11.1406	low	2.52686	0.446397	primary tumor	YES	na
TCGA-AN-A0FT	TCGA-AN-A0FT-01A-11R-A034-07	110414_UNC14-SN744_0094_AB07M4ABXX_3_	-0.642857	0.197551	0.462959	0.350918	-0.165408	LumA	1	27.5663	med	-0.226369	30.6956	med	1.07618	2.36993	primary tumor	YES	na
TCGA-AN-A0FV	TCGA-AN-A0FV-01A-11R-A00Z-07	110304_UNC12-SN629_0065_AB05PGABXX_4_	-0.301609	0.52557	0.0620888	0.111549	-0.220168	Her2	1	46.6825	med	-0.263815	34.9362	med	-1.656	2.88507	primary tumor	YES	na
TCGA-AN-A0FW	TCGA-AN-A0FW-01A-11R-A034-07	110414_UNC14-SN744_0094_AB07M4ABXX_4_	-0.450852	-0.390636	0.327155	0.262329	-0.0621849	LumA	0.98	24.0387	med	-0.0633529	33.382	med	2.56806	-0.728998	primary tumor	YES	na
TCGA-AN-A0FX	TCGA-AN-A0FX-01A-11R-A034-07	110414_UNC14-SN744_0094_AB07M4ABXX_5_	0.554094	-0.348283	-0.191933	-0.648884	0.467563	Basal	1	35.9187	med	-0.129524	31.5022	med	-1.14638	-0.285383	primary tumor	YES	na
TCGA-AN-A0FY	TCGA-AN-A0FY-01A-11R-A034-07	110414_UNC14-SN744_0094_AB07M4ABXX_6_	-0.30084	0.100408	-0.0320288	0.264442	-0.311693	LumB	0.94	46.9086	med	0.0323721	45.2102	med	1.37758	-0.554897	primary tumor	YES	na
TCGA-AN-A0FZ	TCGA-AN-A0FZ-01A-11R-A034-07	110725_UNC9-SN296_0209_BC0479ABXX_4_	-0.70593	0.0447059	0.483121	0.344922	-0.13479	LumA	1	24.0761	med	-0.259139	27.892	med	2.13608	1.05532	primary tumor	YES	na
TCGA-AN-A0G0	TCGA-AN-A0G0-01A-11R-A034-07	110414_UNC14-SN744_0094_AB07M4ABXX_8_	0.709964	0.0779352	-0.659352	-0.100888	-0.0648739	Basal	1	71.4816	high	0.288942	60.0358	high	-3.08921	0.0112221	primary tumor	YES	na
TCGA-AN-A0XL	TCGA-AN-A0XL-01A-11R-A10J-07	110606_UNC12-SN629_0090_AD0CTGABXX_1_	-0.414838	-0.57407	0.729844	-0.154478	0.455846	LumA	1	-2.13592	low	-0.590309	3.97043	low	2.17084	0.597231	primary tumor	YES	na
TCGA-AN-A0XN	TCGA-AN-A0XN-01A-21R-A109-07	110912_UNC13-SN749_0112_BD0DDTABXX_2_	-0.302761	-0.0773589	0.26425	0.0479712	0.0660264	LumA	0.94	28.3903	med	-0.184265	30.5616	med	0.966707	-0.358158	primary tumor	YES	na
TCGA-AN-A0XO	TCGA-AN-A0XO-01A-11R-A109-07	110510_UNC15-SN850_0069_BC015CABXX_6_	-0.586555	-0.212101	0.679424	-0.0540216	0.209316	LumA	1	6.0924	low	-0.553874	9.53598	low	1.81967	0.220311	primary tumor	YES	na
TCGA-AN-A0XP	TCGA-AN-A0XP-01A-11R-A109-07	110510_UNC15-SN850_0069_BC015CABXX_7_	-0.651477	-0.0367347	0.536519	0.316399	-0.197887	LumA	1	20.4608	low	-0.455777	18.6283	med	2.37861	0.623355	primary tumor	YES	na
TCGA-AN-A0XR	TCGA-AN-A0XR-01A-11R-A109-07	110510_UNC15-SN850_0069_BC015CABXX_8_	-0.544106	0.0230012	0.185498	0.496855	-0.418487	LumB	1	39.4374	med	0.325667	55.2011	high	2.28234	-0.336614	primary tumor	YES	na
TCGA-AN-A0XS	TCGA-AN-A0XS-01A-22R-A109-07	110506_UNC9-SN296_0179_AB0BEFABXX_7_	-0.629388	-0.274142	0.813974	-0.0902281	0.270684	LumA	1	-1.21271	low	-0.572666	6.57059	low	1.70078	0.362418	primary tumor	YES	na
TCGA-AN-A0XT	TCGA-AN-A0XT-01A-11R-A109-07	110912_UNC13-SN749_0112_BD0DDTABXX_3_	-0.580792	-0.422137	0.818583	-0.102905	0.386987	LumA	1	-3.54573	low	-0.599268	4.17527	low	2.94148	0.178706	primary tumor	YES	na
TCGA-AN-A0XU	TCGA-AN-A0XU-01A-11R-A109-07	110912_UNC13-SN749_0112_BD0DDTABXX_4_	0.786026	-0.127875	-0.529796	-0.399664	0.205666	Basal	1	58.4732	high	0.281199	54.858	high	-0.711693	-0.275108	primary tumor	YES	na
TCGA-AN-A0XV	TCGA-AN-A0XV-01A-11R-A109-07	110912_UNC13-SN749_0112_BD0DDTABXX_5_	-0.429532	-0.534502	0.7091	-0.0666987	0.296711	LumA	1	0.699361	low	-0.433141	11.2953	low	2.97944	-0.372498	primary tumor	YES	na
TCGA-AN-A0XW	TCGA-AN-A0XW-01A-11R-A109-07	110912_UNC13-SN749_0112_BD0DDTABXX_6_	-0.348475	0.0185834	0.337911	0.113758	-0.0134934	LumA	0.98	27.6175	med	-0.271489	27.4317	med	0.767273	-0.710114	primary tumor	YES	na
TCGA-AO-A03L	TCGA-AO-A03L-01A-41R-A056-07	110318_SN749_0047_BB039EABXX_1_	-0.566675	0.213926	0.328691	0.253974	-0.0129172	LumA	0.98	32.1287	med	-0.0530813	38.6619	med	0.551519	0.229157	primary tumor	YES	na
TCGA-AO-A03M	TCGA-AO-A03M-01B-11R-A10J-07	110511_UNC11-SN627_0084_AC02M9ABXX_2_	-0.267131	-0.0563265	0.292581	-0.00264106	0.00705882	LumA	0.96	26.8545	med	-0.238509	27.9578	med	0.408022	0.731167	primary tumor	YES	na
TCGA-AO-A03N	TCGA-AO-A03N-01B-11R-A10J-07	110511_UNC11-SN627_0084_AC02M9ABXX_3_	-0.375174	0.321104	0.0883073	0.467755	-0.365666	LumB	1	48.1887	med	0.144462	51.3131	med	1.11986	-0.230265	primary tumor	YES	na
TCGA-AO-A03O	TCGA-AO-A03O-01A-11R-A00Z-07	110218_UNC12-SN629_0061_A81DH9ABXX_3_	-0.128547	0.0381753	-0.0805282	0.364034	-0.300648	LumB	0.99	50.525	med	0.153348	50.6235	med	1.9781	-0.0695457	primary tumor	YES	na
TCGA-AO-A03P	TCGA-AO-A03P-01A-11R-A00Z-07	110222_SN627_0063_B81FPVABXX_4_	-0.479694	-0.159388	0.243265	0.354082	-0.238469	LumB	0.99	32.2993	med	-0.00270496	39.1556	med	1.70259	0.339543	primary tumor	YES	na
TCGA-AO-A03R	TCGA-AO-A03R-01A-21R-A034-07	110725_UNC9-SN296_0209_BC0479ABXX_5_	0.132293	-0.462761	0.0230972	-0.0848499	0.258872	Normal	0.93	32.6681	med	0.368856	51.3315	med	1.51928	-1.71482	primary tumor	YES	na
TCGA-AO-A03T	TCGA-AO-A03T-01A-21R-A034-07	110218_UNC12-SN629_0062_B81DEHABXX_7_	-0.118079	-0.377671	0.368451	-0.229484	0.416567	Normal	1	15.9414	low	-0.172211	25.7983	med	0.686527	-0.691098	primary tumor	YES	na
TCGA-AO-A03U	TCGA-AO-A03U-01B-21R-A10J-07	110511_UNC11-SN627_0084_AC02M9ABXX_4_	0.199232	-0.375846	0.220264	-0.544202	0.554574	Normal	1	18.4202	low	-0.315597	19.8998	med	-1.15223	0.241601	primary tumor	YES	na
TCGA-AO-A03V	TCGA-AO-A03V-01A-11R-A115-07	110606_UNC12-SN629_0090_AD0CTGABXX_8_	-0.566483	-0.384874	0.879472	-0.143241	0.383818	LumA	1	-6.12684	low	-0.664059	0.98113	low	1.48407	0.222124	primary tumor	YES	na
TCGA-AO-A0J2	TCGA-AO-A0J2-01A-11R-A034-07	110503_UNC12-SN629_0079_AB0151ABXX_3_	0.268379	0.592125	-0.635918	0.191837	-0.391981	Her2	1	80.7594	high	0.623259	79.0233	high	-1.76402	0.26366	primary tumor	YES	na
TCGA-AO-A0J3	TCGA-AO-A0J3-01A-11R-A034-07	110503_UNC12-SN629_0079_AB0151ABXX_4_	-0.534406	0.0870588	0.28048	0.491285	-0.240528	LumB	1	36.3945	med	0.116679	46.3032	med	2.12442	-0.25675	primary tumor	YES	na
TCGA-AO-A0J4	TCGA-AO-A0J4-01A-11R-A034-07	110503_UNC12-SN629_0079_AB0151ABXX_5_	0.75952	-0.110972	-0.543049	-0.394574	0.210372	Basal	1	59.2243	high	0.242698	53.6432	high	-2.13561	-0.246797	primary tumor	YES	na
TCGA-AO-A0J5	TCGA-AO-A0J5-01A-11R-A034-07	110503_UNC12-SN629_0079_AB0151ABXX_6_	-0.482161	0.0859064	0.42617	0.121729	-0.0533493	LumA	1	24.4174	med	-0.108556	33.5418	med	2.10353	0.664475	primary tumor	YES	Notification - prior malignancy
TCGA-AO-A0J6	TCGA-AO-A0J6-01A-11R-A034-07	110503_UNC12-SN629_0079_AB0151ABXX_7_	0.80533	-0.0642017	-0.638992	-0.274238	0.0960864	Basal	1	66.1266	high	0.409859	62.4489	high	-1.26775	-0.245722	primary tumor	YES	na
TCGA-AO-A0J7	TCGA-AO-A0J7-01A-11R-A034-07	110725_UNC9-SN296_0209_BC0479ABXX_7_	-0.506939	-0.0741897	0.157455	0.434142	-0.338968	LumB	1	38.3098	med	0.0100879	41.7874	med	2.27246	0.0432454	primary tumor	YES	na
TCGA-AO-A0J8	TCGA-AO-A0J8-01A-21R-A034-07	110503_UNC12-SN629_0080_BC011MABXX_1_	-0.64898	0.0317407	0.515006	0.323409	-0.208739	LumA	1	22.4865	low	-0.329533	24.4949	med	1.95714	0.704844	primary tumor	YES	na
TCGA-AO-A0J9	TCGA-AO-A0J9-01A-11R-A034-07	110503_UNC12-SN629_0080_BC011MABXX_2_	-0.301417	-0.473133	0.492149	0.00965186	0.192509	LumA	1	12.5041	low	-0.273731	21.0015	med	2.00935	-0.964865	primary tumor	YES	na
TCGA-AO-A0JA	TCGA-AO-A0JA-01A-11R-A056-07	110318_SN749_0047_BB039EABXX_2_	-0.370948	-0.272797	0.410324	0.155726	-0.0286675	LumA	1	20.9326	low	-0.250604	25.3258	med	1.54797	-0.200119	primary tumor	YES	na
TCGA-AO-A0JB	TCGA-AO-A0JB-01A-11R-A32Y-07	131118_UNC12-SN629_0336_AC31D0ACXX_8_GATCAG	0.186843	-0.440576	0.207779	-0.449892	0.516927	Normal	1	19.5039	low	-0.256041	22.433	med	0.712204	-0.665808	primary tumor	YES	na
TCGA-AO-A0JC	TCGA-AO-A0JC-01A-11R-A056-07	110318_SN749_0047_BB039EABXX_4_	-0.194046	-0.299016	0.183289	0.0119568	0.130468	LumA	0.8	28.4316	med	0.100149	40.7684	med	1.40535	-1.43371	primary tumor	YES	na
TCGA-AO-A0JD	TCGA-AO-A0JD-01A-11R-A056-07	110318_SN749_0047_BB039EABXX_5_	0.0404802	-0.240816	-0.0932053	0.217191	-0.186363	LumB	0.87	45.3404	med	0.250923	51.508	med	1.53093	-0.737554	primary tumor	YES	na
TCGA-AO-A0JE	TCGA-AO-A0JE-01A-11R-A056-07	110318_SN749_0047_BB039EABXX_6_	-0.106555	0.46497	-0.042593	0.0787995	-0.166002	Her2	1	50.5517	med	-0.0571757	43.6324	med	-2.32015	2.18493	primary tumor	YES	na
TCGA-AO-A0JF	TCGA-AO-A0JF-01A-11R-A056-07	110318_SN749_0047_BB039EABXX_7_	-0.577047	-0.299112	0.747899	-0.0504682	0.258103	LumA	1	2.08418	low	-0.546771	8.36326	low	1.62024	0.398416	primary tumor	YES	na
TCGA-AO-A0JG	TCGA-AO-A0JG-01A-31R-A084-07	110325_UNC13-SN749_0047_AB02CWABXX_6_	-0.498872	-0.443745	0.844418	-0.235822	0.471693	LumA	1	-6.7504	low	-0.992473	-12.7299	low	1.92288	0.52827	primary tumor	YES	na
TCGA-AO-A0JI	TCGA-AO-A0JI-01A-21R-A056-07	110318_SN749_0047_BB039EABXX_8_	-0.602113	-0.29431	0.615174	0.206723	0.094934	LumA	1	11.833	low	-0.327069	20.1336	med	2.31237	0.586515	primary tumor	YES	Notification - prior malignancy
TCGA-AO-A0JJ	TCGA-AO-A0JJ-01A-11R-A056-07	110318_SN744_0079_AB042LABXX_1_	-0.363553	-0.532197	0.696327	-0.180792	0.470732	LumA	1	-0.318357	low	-0.475429	9.10339	low	2.02383	-0.335741	primary tumor	YES	na
TCGA-AO-A0JL	TCGA-AO-A0JL-01A-11R-A056-07	110318_SN744_0079_AB042LABXX_2_	0.6194	0.0754382	-0.468619	-0.146891	0.0336615	Basal	1	62.3206	high	0.320902	58.896	high	-1.33464	0.526583	primary tumor	YES	na
TCGA-AO-A0JM	TCGA-AO-A0JM-01A-21R-A056-07	110318_SN744_0079_AB042LABXX_3_	-0.451939	0.465918	-0.0161224	0.628265	-0.577653	LumB	1	56.9454	high	0.235485	58.2268	high	0.604127	1.66599	primary tumor	YES	na
TCGA-AO-A124	TCGA-AO-A124-01A-11R-A10J-07	110511_UNC11-SN627_0084_AC02M9ABXX_5_	0.817719	-0.110396	-0.467659	-0.385258	0.249364	Basal	1	56.5516	high	0.273203	54.0665	high	-2.90239	0.106897	primary tumor	YES	na
TCGA-AO-A125	TCGA-AO-A125-01A-11R-A10J-07	110511_UNC11-SN627_0084_AC02M9ABXX_6_	-0.583097	0.012533	0.431261	0.383145	-0.202785	LumA	1	27.0016	med	0.00398476	38.8979	med	1.78684	0.39895	primary tumor	YES	na
TCGA-AO-A126	TCGA-AO-A126-01A-11R-A10J-07	110511_UNC11-SN627_0084_AC02M9ABXX_7_	-0.668764	0.161873	0.462377	0.268379	-0.168691	LumA	1	25.5587	med	0.124929	43.9255	med	0.778012	0.481659	primary tumor	YES	na
TCGA-AO-A128	TCGA-AO-A128-01A-11R-A10J-07	110511_UNC11-SN627_0084_AC02M9ABXX_8_	0.569652	0.121825	-0.52509	-0.0571909	-0.0828331	Basal	1	66.5954	high	0.416845	64.2531	high	-0.378453	0.154848	primary tumor	YES	na
TCGA-AO-A129	TCGA-AO-A129-01A-21R-A10J-07	110509_UNC14-SN744_0110_AC02MVABXX_1_	0.871693	-0.20048	-0.54958	-0.368451	0.175702	Basal	1	59.1747	high	0.353372	57.5342	high	-1.56803	-0.629877	primary tumor	YES	na
TCGA-AO-A12A	TCGA-AO-A12A-01A-21R-A115-07	110620_UNC11-SN627_0109_AD0CNFABXX_7_	-0.256855	-0.582041	0.676927	-0.3212	0.48437	LumA	1	-2.06457	low	-0.676954	0.0620406	low	1.03358	-0.103489	primary tumor	YES	na
TCGA-AO-A12B	TCGA-AO-A12B-01A-11R-A10J-07	110606_UNC12-SN629_0090_AD0CTGABXX_2_	-0.580918	-0.15	0.404796	0.403571	-0.182245	LumA	1	26.0671	med	0.0279721	38.944	med	2.03681	0.00378107	primary tumor	YES	na
TCGA-AO-A12C	TCGA-AO-A12C-01A-11R-A10J-07	110509_UNC14-SN744_0110_AC02MVABXX_2_	-0.571765	-0.387563	0.832029	-0.206242	0.406675	LumA	1	-5.27923	low	-0.874595	-7.25943	low	1.26639	1.2414	primary tumor	YES	na
TCGA-AO-A12D	TCGA-AO-A12D-01A-11R-A115-07	110628_UNC10-SN254_0238_AC03J5ABXX_4_	-0.235726	0.585594	0.0360624	0.0610324	-0.167635	Her2	1	48.1234	med	-0.364004	31.4259	med	-2.15223	3.31428	primary tumor	YES	na
TCGA-AO-A12E	TCGA-AO-A12E-01A-11R-A10J-07	110509_UNC14-SN744_0110_AC02MVABXX_3_	-0.43491	-0.421273	0.715246	-0.229964	0.540648	LumA	1	-0.651381	low	-0.636398	3.10679	low	0.831165	-0.108102	primary tumor	YES	na
TCGA-AO-A12F	TCGA-AO-A12F-01A-11R-A115-07	110608_UNC13-SN749_0073_BD0CV8ABXX_1_	0.70401	-0.203649	-0.452005	-0.303529	0.210372	Basal	1	55.3384	high	0.205889	50.9379	med	-2.40885	-0.129453	primary tumor	YES	na
TCGA-AO-A12G	TCGA-AO-A12G-01A-11R-A10J-07	110509_UNC14-SN744_0110_AC02MVABXX_4_	-0.603649	-0.287491	0.801873	-0.0776471	0.325042	LumA	1	-0.569022	low	-0.652883	3.47292	low	2.33917	0.682794	primary tumor	YES	na
TCGA-AO-A12H	TCGA-AO-A12H-01A-11R-A115-07	110608_UNC13-SN749_0073_BD0CV8ABXX_2_	-0.684226	-0.0260744	0.555822	0.317551	-0.0887875	LumA	1	19.674	low	-0.120885	31.8464	med	2.23421	0.239532	primary tumor	YES	na
TCGA-AO-A1KO	TCGA-AO-A1KO-01A-31R-A13Q-07	110729_UNC15-SN850_0102_BD0E5DABXX_2_	-0.10886	-0.628908	0.656182	-0.553133	0.806771	Normal	1	-5.03726	low	-0.84118	-7.99047	low	0.784726	0.121235	primary tumor	YES	na
TCGA-AO-A1KP	TCGA-AO-A1KP-01A-11R-A13Q-07	110729_UNC15-SN850_0102_BD0E5DABXX_3_	-0.509244	-0.0285714	0.343673	0.442209	-0.200384	LumB	1	31.3829	med	-0.107096	35.4546	med	1.76814	-0.361544	primary tumor	YES	na
TCGA-AO-A1KQ	TCGA-AO-A1KQ-01A-11R-A13Q-07	110824_UNC11-SN627_0145_AD0DL7ABXX_5_CTTGTA	-0.517959	0.0830612	0.0940816	0.557347	-0.364184	LumB	1	45.2488	med	0.267359	54.7398	high	1.27687	-0.0344158	primary tumor	YES	na
TCGA-AO-A1KR	TCGA-AO-A1KR-01A-12R-A144-07	110803_UNC15-SN850_0106_BD0DK2ABXX_1_CAGATC	0.756062	-0.047587	-0.583577	-0.242353	0.0507563	Basal	1	64.3623	high	0.525464	66.7584	high	-2.23567	0.0151476	primary tumor	YES	na
TCGA-AO-A1KS	TCGA-AO-A1KS-01A-11R-A13Q-07	110901_UNC12-SN629_0126_AD0DG0ABXX_4_TGACCA	-0.264346	0.0122449	0.123361	0.403313	-0.277791	LumB	1	41.677	med	0.00182627	42.3385	med	2.1105	-0.344393	primary tumor	YES	na
TCGA-AO-A1KT	TCGA-AO-A1KT-01A-11R-A13Q-07	110729_UNC15-SN850_0102_BD0E5DABXX_4_	-0.390348	0.268667	0.0336615	0.396591	-0.312269	LumB	1	48.4198	med	-0.0131083	44.811	med	1.57137	0.11075	primary tumor	YES	na
TCGA-AQ-A04H	TCGA-AQ-A04H-01B-11R-A10J-07	110509_UNC14-SN744_0110_AC02MVABXX_5_	-0.615078	0.236783	0.236591	0.471981	-0.243601	LumB	1	39.6875	med	-0.0661869	40.6281	med	3.04558	1.61738	primary tumor	YES	na
TCGA-AQ-A04J	TCGA-AQ-A04J-01A-02R-A034-07	110218_UNC12-SN629_0062_B81DEHABXX_8_	0.855174	-0.284418	-0.447107	-0.501945	0.320336	Basal	1	51.3817	med	0.132961	46.1524	med	-1.58021	-0.485805	primary tumor	YES	na
TCGA-AQ-A04L	TCGA-AQ-A04L-01B-21R-A10J-07	110725_UNC14-SN744_0149_BD0DUPABXX_5_	-0.521056	0.3091	0.342617	0.30593	-0.170708	LumA	0.98	34.0421	med	-0.114009	37.1514	med	0.684605	0.600142	primary tumor	YES	na
TCGA-AQ-A0Y5	TCGA-AQ-A0Y5-01A-11R-A14M-07	110919_UNC13-SN749_0113_AB00WUABXX_8_GCCAAT	-0.609892	0.310828	0.463625	0.0817767	0.0446098	LumA	1	24.863	med	-0.665059	12.5737	med	0.277129	2.68874	primary tumor	YES	Notification - Neoadjuvant therapy - systemic treatment
TCGA-AQ-A1H2	TCGA-AQ-A1H2-01A-11R-A13Q-07	110805_UNC11-SN627_0134_AC042TABXX_4_	-0.751837	0.0752041	0.553265	0.327143	-0.15051	LumA	1	21.091	low	-0.34838	23.703	med	2.51887	0.757781	primary tumor	YES	na
TCGA-AQ-A1H3	TCGA-AQ-A1H3-01A-31R-A13Q-07	110805_UNC11-SN627_0134_AC042TABXX_5_	-0.628908	-0.222761	0.728499	0.022521	0.158031	LumA	1	4.97181	low	-0.599419	7.53496	low	1.80058	0.708758	primary tumor	YES	na
TCGA-AQ-A54N	TCGA-AQ-A54N-01A-11R-A266-07	130325_UNC12-SN629_0268_AC22W1ACXX_3_GATCAG	0.716495	-0.142665	-0.402065	-0.406675	0.344634	Basal	1	52.4997	med	0.299766	54.014	high	-2.91071	-0.183723	primary tumor	YES	na
TCGA-AQ-A54O	TCGA-AQ-A54O-01A-11R-A266-07	130325_UNC12-SN629_0268_AC22W1ACXX_3_CTTGTA	-0.47054	-0.0140696	0.320624	0.385738	-0.233037	LumB	0.99	31.7985	med	-0.050528	37.7515	med	1.53005	0.330771	primary tumor	YES	na
TCGA-AQ-A7U7	TCGA-AQ-A7U7-01A-22R-A352-07	140312_UNC15-SN850_0357_AC3M7FACXX_4_GTGAAA	-0.52413	-0.502137	0.799184	-0.195966	0.503385	LumA	1	-5.19036	low	-0.638888	1.61652	low	1.07826	-0.166382	primary tumor	YES	na
TCGA-AR-A0TP	TCGA-AR-A0TP-01A-11R-A084-07	110426_UNC12-SN629_0077_AB08WNABXX_2_	0.71515	-0.156206	-0.476687	-0.338776	0.209124	Basal	1	56.5232	high	0.192174	50.8486	med	-2.95779	-0.386591	primary tumor	YES	na
TCGA-AR-A0TQ	TCGA-AR-A0TQ-01A-11R-A084-07	110325_UNC13-SN749_0047_AB02CWABXX_7_	-0.44	0.471597	-0.0107083	0.516062	-0.382761	LumB	1	54.9872	high	0.287284	59.6226	high	0.365743	2.24327	primary tumor	YES	na
TCGA-AR-A0TR	TCGA-AR-A0TR-01A-11R-A084-07	110325_UNC13-SN749_0047_AB02CWABXX_8_	-0.461327	-0.170918	0.462041	0.230816	-0.0453061	LumA	1	21.0909	low	-0.0907274	32.3896	med	1.6765	0.606789	primary tumor	YES	na
TCGA-AR-A0TS	TCGA-AR-A0TS-01A-11R-A115-07	110628_UNC10-SN254_0238_AC03J5ABXX_5_	0.785546	-0.102041	-0.515678	-0.399952	0.174166	Basal	1	58.2597	high	0.271037	54.504	high	-2.00131	0.167941	primary tumor	YES	na
TCGA-AR-A0TT	TCGA-AR-A0TT-01A-31R-A084-07	110315_UNC9-SN296_0160_BB05L8ABXX_3_	-0.426939	-0.0278992	0.187131	0.347611	-0.193277	LumB	0.99	36.7079	med	0.290866	52.503	med	1.19725	0.159776	primary tumor	YES	na
TCGA-AR-A0TU	TCGA-AR-A0TU-01A-31R-A109-07	110912_UNC13-SN749_0112_BD0DDTABXX_7_	0.770852	-0.0578631	-0.701609	-0.0768788	-0.082449	Basal	1	71.9446	high	0.712332	76.397	high	-0.738126	-0.6391	primary tumor	YES	na
TCGA-AR-A0TV	TCGA-AR-A0TV-01A-21R-A084-07	110315_UNC9-SN296_0160_BB05L8ABXX_4_	-0.351357	0.0539256	-0.0268427	0.476591	-0.297191	LumB	1	49.3091	med	0.304951	56.8662	high	1.95036	-0.0654409	primary tumor	YES	na
TCGA-AR-A0TW	TCGA-AR-A0TW-01A-11R-A084-07	110406_UNC13-SN749_0049_AC008AABXX_8_	-0.701705	0.0965666	0.48389	0.31611	-0.160624	LumA	1	24.344	med	-0.233493	29.1594	med	1.10432	0.588675	primary tumor	YES	na
TCGA-AR-A0TX	TCGA-AR-A0TX-01A-11R-A084-07	110406_UNC13-SN749_0050_BB05L2ABXX_1_	-0.389676	0.478127	0.143914	0.18425	-0.214598	Her2	1	43.3742	med	-0.0620507	42.1008	med	-1.577	2.50685	primary tumor	YES	na
TCGA-AR-A0TY	TCGA-AR-A0TY-01A-12R-A115-07	110606_UNC12-SN629_0090_AD0CTGABXX_5_	-0.0906122	0.279136	-0.308812	0.626507	-0.511164	LumB	1	68.0992	high	0.615122	75.0512	high	2.22624	-0.333177	primary tumor	YES	na
TCGA-AR-A0TZ	TCGA-AR-A0TZ-01A-12R-A084-07	110426_UNC12-SN629_0077_AB08WNABXX_3_	-0.595294	0.07006	0.39928	0.313998	-0.14497	LumA	1	27.9544	med	-0.277239	28.1246	med	1.11213	0.213988	primary tumor	YES	na
TCGA-AR-A0U0	TCGA-AR-A0U0-01A-11R-A109-07	110912_UNC13-SN749_0112_BD0DDTABXX_8_	0.642353	-0.0702521	-0.559184	-0.288067	0.0593998	Basal	1	61.691	high	0.338465	58.6005	high	-1.85101	-0.126286	primary tumor	YES	na
TCGA-AR-A0U1	TCGA-AR-A0U1-01A-11R-A115-07	110608_UNC13-SN749_0073_BD0CV8ABXX_3_	0.413301	-0.121921	-0.175318	-0.245426	0.128355	Basal	1	44.5991	med	-0.015812	40.0462	med	0.958945	-0.611852	primary tumor	NO - redacted -	Redaction
TCGA-AR-A0U2	TCGA-AR-A0U2-01A-11R-A109-07	110913_UNC14-SN744_0165_BD0DCHABXX_1_	-0.13398	0.387143	-0.30102	0.553673	-0.505918	LumB	1	67.9277	high	0.542016	72.5141	high	0.920396	-0.0373721	primary tumor	YES	na
TCGA-AR-A0U3	TCGA-AR-A0U3-01A-11R-A109-07	110913_UNC14-SN744_0165_BD0DCHABXX_2_	-0.513661	-0.0461465	0.366915	0.31054	-0.15928	LumA	0.99	27.9382	med	-0.109576	34.1886	med	2.50401	-0.522248	primary tumor	YES	na
TCGA-AR-A0U4	TCGA-AR-A0U4-01A-11R-A109-07	110506_UNC9-SN296_0179_AB0BEFABXX_1_	0.567443	-0.0440336	-0.531813	-0.0688115	0.0203121	Basal	1	64.2362	high	0.377355	61.3376	high	-1.25121	-0.712466	primary tumor	YES	na
TCGA-AR-A1AH	TCGA-AR-A1AH-01A-11R-A12D-07	110628_UNC10-SN254_0239_BD0CTRABXX_4_	0.779016	-0.0961825	-0.603169	-0.224682	0.0134934	Basal	1	64.8709	high	0.343742	59.4449	high	-2.69509	0.0145413	primary tumor	YES	na
TCGA-AR-A1AI	TCGA-AR-A1AI-01A-11R-A12P-07	110720_UNC14-SN744_0144_AC0404ABXX_1_	0.810708	-0.0823529	-0.528739	-0.322449	0.166867	Basal	1	60.5105	high	0.353336	58.5354	high	-0.642738	-0.223306	primary tumor	YES	na
TCGA-AR-A1AJ	TCGA-AR-A1AJ-01A-21R-A12P-07	110720_UNC14-SN744_0145_BB086PABXX_8_	0.74982	-0.0664106	-0.574838	-0.211813	0.102905	Basal	1	64.2037	high	0.391088	61.3337	high	-1.36254	-0.752072	primary tumor	YES	na
TCGA-AR-A1AK	TCGA-AR-A1AK-01A-21R-A12P-07	110720_UNC14-SN744_0145_BB086PABXX_7_	-0.387179	-0.46084	0.604034	-0.205954	0.510588	LumA	1	4.01633	low	-0.635337	4.20586	low	1.30479	0.140934	primary tumor	YES	na
TCGA-AR-A1AL	TCGA-AR-A1AL-01A-21R-A12P-07	110725_UNC11-SN627_0129_BC040FABXX_2_	-0.281056	-0.531236	0.739352	-0.40946	0.671645	LumA	1	-5.50287	low	-0.788645	-5.18083	low	1.0827	0.153178	primary tumor	YES	na
TCGA-AR-A1AM	TCGA-AR-A1AM-01A-41R-A22K-07	130124_UNC9-SN296_0328_AD188HACXX_7_GTTTCG	-0.368067	-0.466603	0.811669	-0.427515	0.648211	LumA	1	-8.28557	low	-1.01188	-14.4497	low	0.886829	0.833125	primary tumor	YES	na
TCGA-AR-A1AN	TCGA-AR-A1AN-01A-11R-A12P-07	110725_UNC11-SN627_0129_BC040FABXX_3_	-0.556591	-0.141417	0.510684	0.199712	-0.0965666	LumA	1	18.5152	low	-0.0980944	31.6218	med	0.98078	0.0799785	primary tumor	YES	na
TCGA-AR-A1AO	TCGA-AR-A1AO-01A-11R-A12P-07	110706_UNC12-SN629_0106_AC043GABXX_4_	0.391405	-0.303625	0.0126291	-0.665018	0.651765	Normal	1	27.0183	med	-0.478991	15.5827	med	-1.71272	-0.824054	primary tumor	YES	na
TCGA-AR-A1AP	TCGA-AR-A1AP-01A-11R-A12P-07	110720_UNC14-SN744_0144_AC0404ABXX_4_	-0.44096	-0.300264	0.588091	-0.072461	0.182617	LumA	1	8.99819	low	-0.395412	16.0281	med	2.38497	0.520617	primary tumor	YES	na
TCGA-AR-A1AQ	TCGA-AR-A1AQ-01A-11R-A12P-07	110706_UNC12-SN629_0106_AC043GABXX_5_	0.855654	-0.15102	-0.571573	-0.294694	0.0909004	Basal	1	61.9657	high	0.538385	65.9814	high	-1.77999	-0.371792	primary tumor	YES	na
TCGA-AR-A1AR	TCGA-AR-A1AR-01A-31R-A137-07	110725_UNC15-SN850_0099_AD0DETABXX_4_	0.668764	0.0239616	-0.662617	-0.0047539	-0.149964	Basal	1	72.2288	high	0.583438	71.9237	high	-0.672749	-0.70773	primary tumor	YES	na
TCGA-AR-A1AS	TCGA-AR-A1AS-01A-11R-A12P-07	110720_UNC14-SN744_0145_BB086PABXX_6_	-0.604514	0.135846	0.365666	0.347995	-0.242353	LumA	0.99	30.8355	med	-0.248539	30.378	med	1.88872	0.154899	primary tumor	YES	na
TCGA-AR-A1AT	TCGA-AR-A1AT-01A-11R-A12P-07	110720_UNC14-SN744_0145_BB086PABXX_5_	-0.272221	0.618727	-0.159568	0.441729	-0.432797	Her2	1	62.904	high	0.238229	60.0838	high	0.128967	2.92981	primary tumor	YES	na
TCGA-AR-A1AU	TCGA-AR-A1AU-01A-11R-A12P-07	110720_UNC14-SN744_0145_BB086PABXX_4_	-0.238415	-0.601441	0.577623	-0.402257	0.509244	LumA	1	0.503341	low	-0.627436	2.51508	low	0.951785	-0.0765177	primary tumor	YES	na
TCGA-AR-A1AV	TCGA-AR-A1AV-01A-21R-A12P-07	110725_UNC11-SN627_0129_BC040FABXX_4_	-0.680096	-0.0169508	0.500408	0.386891	-0.195198	LumA	1	23.2849	low	-0.14186	32.1078	med	1.56611	0.514937	primary tumor	YES	na
TCGA-AR-A1AW	TCGA-AR-A1AW-01A-21R-A12P-07	110801_UNC10-SN254_0250_AC01YCABXX_1_	-0.319952	0.152557	0.0944538	0.316783	-0.220168	LumB	0.97	43.2109	med	0.00485278	43.4291	med	1.76554	0.0039569	primary tumor	YES	na
TCGA-AR-A1AX	TCGA-AR-A1AX-01A-11R-A12P-07	110706_UNC12-SN629_0106_AC043GABXX_6_	-0.283553	-0.245714	0.594526	-0.327635	0.466603	LumA	1	6.04431	low	-0.648936	4.80504	low	1.09728	1.75957	primary tumor	YES	na
TCGA-AR-A1AY	TCGA-AR-A1AY-01A-21R-A12P-07	110706_UNC12-SN629_0106_AC043GABXX_7_	0.906267	-0.243313	-0.551309	-0.384586	0.213637	Basal	1	58.5196	high	0.279544	54.1671	high	-1.32482	-0.523146	primary tumor	YES	na
TCGA-AR-A24H	TCGA-AR-A24H-01A-11R-A169-07	110919_UNC12-SN629_0142_BB00V1ABXX_4_CGATGT	-0.243697	0.205858	-0.0961825	0.487443	-0.406579	LumB	1	55.1266	high	0.366553	61.3844	high	1.19438	0.379787	primary tumor	YES	na
TCGA-AR-A24K	TCGA-AR-A24K-01A-11R-A169-07	110919_UNC12-SN629_0142_BB00V1ABXX_5_CGATGT	-0.458535	-0.0446098	0.258776	0.441441	-0.281921	LumB	1	34.9054	med	-0.0462552	38.6873	med	1.47155	0.122164	primary tumor	YES	na
TCGA-AR-A24L	TCGA-AR-A24L-01A-11R-A169-07	110919_UNC12-SN629_0142_BB00V1ABXX_6_CGATGT	-0.656759	-0.0171429	0.510492	0.286819	-0.154958	LumA	1	21.3063	low	-0.409111	20.7666	med	1.91537	0.0963568	primary tumor	YES	na
TCGA-AR-A24M	TCGA-AR-A24M-01A-11R-A169-07	110919_UNC12-SN629_0142_BB00V1ABXX_7_CGATGT	-0.411765	-0.372773	0.748956	-0.199712	0.448739	LumA	1	-0.716917	low	-0.795885	-3.05403	low	1.64988	0.103674	primary tumor	YES	na
TCGA-AR-A24N	TCGA-AR-A24N-01A-11R-A169-07	110919_UNC12-SN629_0142_BB00V1ABXX_8_CGATGT	-0.586651	0.092437	0.295942	0.437503	-0.340504	LumB	1	34.6743	med	0.00159189	41.2841	med	2.2604	0.148494	primary tumor	YES	na
TCGA-AR-A24O	TCGA-AR-A24O-01A-11R-A169-07	110921_UNC16-SN851_0089_AB0101ABXX_1_CGATGT	-0.328019	-0.531621	0.621224	-0.165138	0.333685	LumA	1	3.24111	low	-0.432152	11.7593	low	1.22443	-0.413663	primary tumor	YES	na
TCGA-AR-A24P	TCGA-AR-A24P-01A-11R-A169-07	110921_UNC16-SN851_0089_AB0101ABXX_2_CGATGT	-0.477359	-0.317455	0.61892	-0.052485	0.258295	LumA	1	7.62185	low	-0.523056	10.5795	low	1.79147	0.287529	primary tumor	YES	na
TCGA-AR-A24Q	TCGA-AR-A24Q-01A-12R-A169-07	110921_UNC16-SN851_0089_AB0101ABXX_3_CGATGT	0.726387	-0.271741	-0.434046	-0.500408	0.304682	Basal	1	50.4139	med	0.0897744	44.4126	med	-1.39531	-0.430713	primary tumor	YES	na
TCGA-AR-A24R	TCGA-AR-A24R-01A-11R-A169-07	110921_UNC16-SN851_0089_AB0101ABXX_4_CGATGT	-0.555822	-0.05988	0.233613	0.490996	-0.331957	LumB	1	36.0712	med	-0.0761312	37.9532	med	1.47589	-0.174177	primary tumor	YES	na
TCGA-AR-A24S	TCGA-AR-A24S-01A-11R-A169-07	110921_UNC16-SN851_0089_AB0101ABXX_5_CGATGT	-0.318607	0.00321729	0.0627611	0.423001	-0.356447	LumB	1	44.1171	med	0.234108	52.3141	med	2.14139	-0.588821	primary tumor	YES	na
TCGA-AR-A24T	TCGA-AR-A24T-01A-11R-A169-07	110921_UNC16-SN851_0089_AB0101ABXX_6_CGATGT	-0.540648	-0.341273	0.823577	-0.144778	0.399856	LumA	1	-3.06805	low	-0.968766	-10.1847	low	1.37061	0.327832	primary tumor	YES	na
TCGA-AR-A24U	TCGA-AR-A24U-01A-11R-A169-07	110921_UNC16-SN851_0089_AB0101ABXX_7_CGATGT	-0.0115726	0.627659	-0.335414	0.247443	-0.388715	Her2	1	68.3668	high	0.142904	57.1722	high	-1.12711	2.27782	primary tumor	YES	na
TCGA-AR-A24V	TCGA-AR-A24V-01A-21R-A169-07	110921_UNC16-SN851_0089_AB0101ABXX_8_CGATGT	-0.588956	-0.201345	0.539496	0.145738	0.01503	LumA	1	15.3791	low	-0.334706	21.0783	med	1.78727	0.429	primary tumor	YES	na
TCGA-AR-A24W	TCGA-AR-A24W-01A-11R-A169-07	110912_UNC16-SN851_0086_AB011WABXX_1_CGATGT	-0.258103	-0.569076	0.748091	-0.442977	0.686531	LumA	1	-6.86691	low	-1.0242	-15.165	low	1.39966	0.116321	primary tumor	YES	na
TCGA-AR-A24X	TCGA-AR-A24X-01A-11R-A169-07	110912_UNC16-SN851_0086_AB011WABXX_2_CGATGT	-0.51587	-0.368259	0.667515	0.0179112	0.245234	LumA	1	5.84862	low	-0.501182	10.9058	low	0.965983	0.508547	primary tumor	YES	na
TCGA-AR-A24Z	TCGA-AR-A24Z-01A-11R-A169-07	110912_UNC16-SN851_0086_AB011WABXX_3_CGATGT	-0.342329	0.0084994	0.0416327	0.53892	-0.43952	LumB	1	46.8912	med	0.25257	54.0045	high	1.5948	-0.0700044	primary tumor	YES	na
TCGA-AR-A250	TCGA-AR-A250-01A-31R-A169-07	110912_UNC16-SN851_0086_AB011WABXX_4_CGATGT	-0.527779	0.323794	0.228619	0.388331	-0.366819	LumB	0.99	40.3278	med	-0.14202	37.9108	med	2.57713	2.2915	primary tumor	YES	na
TCGA-AR-A251	TCGA-AR-A251-01A-12R-A169-07	110912_UNC16-SN851_0086_AB011WABXX_5_CGATGT	0.821945	-0.0977191	-0.589724	-0.287491	0.0884034	Basal	1	63.4534	high	0.369199	59.9264	high	-1.07534	-0.663719	primary tumor	YES	na
TCGA-AR-A252	TCGA-AR-A252-01A-11R-A169-07	110912_UNC16-SN851_0086_AB011WABXX_6_CGATGT	-0.302761	-0.513181	0.480624	-0.0306843	0.20605	LumA	1	11.7133	low	-0.391921	15.8634	med	1.52699	-0.97752	primary tumor	YES	na
TCGA-AR-A254	TCGA-AR-A254-01A-21R-A169-07	110907_UNC13-SN749_0110_AB00RJABXX_6_CTTGTA	-0.244562	0.242161	0.00129652	0.185594	-0.210468	Her2	0.91	46.5666	med	-0.0480471	42.3251	med	-0.181522	2.46127	primary tumor	YES	na
TCGA-AR-A255	TCGA-AR-A255-01A-11R-A169-07	110912_UNC16-SN851_0086_AB011WABXX_7_CGATGT	-0.545834	-0.266363	0.632557	-0.0209844	0.267899	LumA	1	7.99347	low	-0.545068	10.1567	low	1.90221	0.00234699	primary tumor	YES	na
TCGA-AR-A256	TCGA-AR-A256-01A-11R-A169-07	110912_UNC16-SN851_0086_AB011WABXX_8_CGATGT	0.742041	-0.164178	-0.510204	-0.37383	0.2194	Basal	1	57.3427	high	0.445345	61.0349	high	-2.21102	-0.752521	primary tumor	YES	na
TCGA-AR-A2LE	TCGA-AR-A2LE-01A-11R-A180-07	110926_UNC9-SN296_0244_AD0DW1ABXX_8_ACTTGA	-0.63006	-0.138055	0.575606	0.182809	-0.00897959	LumA	1	15.2267	low	-0.507494	14.528	med	1.93172	0.480152	primary tumor	YES	na
TCGA-AR-A2LH	TCGA-AR-A2LH-01A-31R-A18M-07	111101_UNC13-SN749_0132_AD0ETKABXX_4_GGCTAC	-0.0147419	-0.283842	0.40389	-0.445474	0.584922	Normal	1	12.7487	low	-0.476984	12.763	med	-0.391154	-0.0868222	primary tumor	YES	na
TCGA-AR-A2LJ	TCGA-AR-A2LJ-01A-12R-A19W-07	130124_UNC9-SN296_0328_AD188HACXX_7_GTGGCC	-0.358175	-0.342809	0.682209	-0.36922	0.512317	LumA	1	-0.0795338	low	-0.596273	4.89676	low	0.286226	2.20189	primary tumor	YES	na
TCGA-AR-A2LK	TCGA-AR-A2LK-01A-11R-A180-07	111005_UNC10-SN254_0286_BD0DPMABXX_1_ACTTGA	-0.521441	0.0205042	0.178776	0.537767	-0.339448	LumB	1	40.4758	med	-0.0138302	41.9706	med	2.20088	-0.222644	primary tumor	YES	na
TCGA-AR-A2LL	TCGA-AR-A2LL-01A-11R-A180-07	111005_UNC10-SN254_0286_BD0DPMABXX_2_ACTTGA	-0.697095	0.012533	0.431453	0.464202	-0.280768	LumB	1	27.7844	med	-0.209291	30.8851	med	2.49083	0.881648	primary tumor	YES	Notification - systemic treatment given to the prior/other malignancy
TCGA-AR-A2LM	TCGA-AR-A2LM-01A-11R-A180-07	111005_UNC10-SN254_0286_BD0DPMABXX_3_ACTTGA	-0.384394	-0.46036	0.823673	-0.362593	0.559088	LumA	1	-7.68693	low	-1.00637	-13.9351	low	1.26845	0.684137	primary tumor	YES	na
TCGA-AR-A2LN	TCGA-AR-A2LN-01A-21R-A18M-07	111101_UNC13-SN749_0132_AD0ETKABXX_5_GGCTAC	-0.361729	-0.485138	0.814358	-0.412149	0.668283	LumA	1	-8.38056	low	-1.07612	-17.1004	low	0.991663	0.461059	primary tumor	YES	na
TCGA-AR-A2LO	TCGA-AR-A2LO-01A-31R-A18M-07	111101_UNC13-SN749_0132_AD0ETKABXX_6_GGCTAC	-0.242353	-0.607587	0.612965	-0.313325	0.567059	LumA	1	0.415698	low	-0.853883	-6.43209	low	0.714935	-0.0202391	primary tumor	YES	na
TCGA-AR-A2LQ	TCGA-AR-A2LQ-01A-22R-A18M-07	111101_UNC13-SN749_0132_AD0ETKABXX_7_GGCTAC	-0.162161	-0.419352	0.651188	-0.529604	0.733493	Normal	1	-1.62725	low	-0.92408	-9.3869	low	0.361486	0.681237	primary tumor	YES	na
TCGA-AR-A2LR	TCGA-AR-A2LR-01A-12R-A18M-07	111101_UNC13-SN749_0132_AD0ETKABXX_8_GGCTAC	0.69623	-0.307179	-0.373061	-0.545066	0.435486	Basal	1	46.47	med	0.174687	46.567	med	-1.87637	-0.269447	primary tumor	YES	na
TCGA-AR-A5QM	TCGA-AR-A5QM-01A-11R-A27Q-07	130517_UNC9-SN296_0366_BD250HACXX_2_TAGCTT	-0.38545	-0.525282	0.692677	-0.167731	0.433181	LumA	1	0.0442896	low	-0.561638	5.84549	low	1.88032	0.0645525	primary tumor	YES	na
TCGA-AR-A5QN	TCGA-AR-A5QN-01A-12R-A28M-07	130513_UNC14-SN744_0340_BD250CACXX_1_ACTTGA	-0.37527	-0.526531	0.683553	-0.21988	0.442401	LumA	1	-0.417398	low	-0.890246	-7.45319	low	2.35983	0.433669	primary tumor	YES	na
TCGA-AR-A5QP	TCGA-AR-A5QP-01A-11R-A28M-07	130513_UNC14-SN744_0340_BD250CACXX_5_ACTTGA	-0.256375	-0.508283	0.704202	-0.295942	0.533349	LumA	1	-1.68868	low	-0.832012	-5.67115	low	1.85073	-0.0425743	primary tumor	YES	na
TCGA-AR-A5QQ	TCGA-AR-A5QQ-01A-11R-A28M-07	130513_UNC14-SN744_0340_BD250CACXX_2_ACTTGA	0.644274	-0.0227131	-0.53527	-0.316879	0.146699	Basal	1	60.9247	high	0.269106	55.7903	high	-1.46047	-0.887364	primary tumor	YES	na
TCGA-B6-A0I1	TCGA-B6-A0I1-01A-11R-A21T-07	120529_UNC16-SN851_0164_AD12VAACXX_5_TTAGGC	0.653685	-0.11443	-0.382953	-0.322161	0.267707	Basal	1	53.2237	high	0.198282	50.486	med	-2.61567	0.0363443	primary tumor	YES	na
TCGA-B6-A0I2	TCGA-B6-A0I2-01A-11R-A034-07	110412_UNC13-SN749_0051_AB0168ABXX_1_	0.699208	-0.238127	-0.420408	-0.332341	0.194814	Basal	1	53.0173	high	0.23938	51.4704	med	0.0524538	-0.12506	primary tumor	YES	na
TCGA-B6-A0I5	TCGA-B6-A0I5-01A-11R-A034-07	110412_UNC13-SN749_0051_AB0168ABXX_2_	-0.437311	-0.245714	0.641681	-0.167251	0.353181	LumA	1	6.00985	low	-0.491524	11.4941	low	0.828308	0.463622	primary tumor	YES	na
TCGA-B6-A0I6	TCGA-B6-A0I6-01A-11R-A034-07	110412_UNC13-SN749_0051_AB0168ABXX_3_	0.677311	-0.161873	-0.391116	-0.478607	0.25455	Basal	1	50.3673	med	0.222595	50.2484	med	-2.89907	-0.405181	primary tumor	YES	na
TCGA-B6-A0I8	TCGA-B6-A0I8-01A-11R-A034-07	110412_UNC13-SN749_0051_AB0168ABXX_4_	-0.837407	0.0604562	0.663962	0.3212	-0.0327971	LumA	1	15.7627	low	-0.627568	11.1999	low	1.22909	1.3298	primary tumor	YES	na
TCGA-B6-A0I9	TCGA-B6-A0I9-01A-11R-A034-07	110412_UNC13-SN749_0051_AB0168ABXX_5_	-0.284706	0.411669	0.0727491	0.344442	-0.225834	Her2	1	48.5481	med	0.0101608	46.1505	med	1.89698	3.37719	primary tumor	YES	na
TCGA-B6-A0IA	TCGA-B6-A0IA-01A-11R-A034-07	110412_UNC13-SN749_0051_AB0168ABXX_6_	-0.51539	-0.160528	0.374214	0.323217	-0.114718	LumA	0.99	26.1614	med	0.0129441	38.1284	med	1.43426	-0.158485	primary tumor	YES	na
TCGA-B6-A0IB	TCGA-B6-A0IB-01A-11R-A034-07	110412_UNC13-SN749_0051_AB0168ABXX_7_	-0.409268	-0.0733253	0.283457	0.356447	-0.172245	LumB	0.99	32.2838	med	-0.00342961	39.3838	med	1.76202	-0.252017	primary tumor	YES	na
TCGA-B6-A0IC	TCGA-B6-A0IC-01A-11R-A034-07	110412_UNC13-SN749_0051_AB0168ABXX_8_	-0.628812	0.0398079	0.47054	0.359424	-0.189052	LumA	1	25.1502	med	-0.0736248	35.4568	med	1.98997	0.477918	primary tumor	YES	na
TCGA-B6-A0IE	TCGA-B6-A0IE-01A-11R-A034-07	110412_UNC13-SN749_0053_BB018EABXX_1_	-0.160336	-0.355774	0.276351	-0.0254022	0.18108	LumA	0.95	23.2837	low	-0.301543	23.0465	med	0.53543	-0.701595	primary tumor	YES	na
TCGA-B6-A0IG	TCGA-B6-A0IG-01A-11R-A034-07	110412_UNC13-SN749_0053_BB018EABXX_2_	-0.474094	0.128932	0.466122	0.0861945	0.0138776	LumA	1	22.8381	low	-0.568397	14.9246	med	1.09894	2.49929	primary tumor	YES	na
TCGA-B6-A0IH	TCGA-B6-A0IH-01A-11R-A115-07	110510_UNC15-SN850_0068_AB0BDUABXX_4_	-0.336759	-0.537767	0.828379	-0.404466	0.652437	LumA	1	-9.48156	low	-1.03609	-16.0502	low	1.27106	0.501154	primary tumor	YES	na
TCGA-B6-A0IJ	TCGA-B6-A0IJ-01A-11R-A034-07	110412_UNC13-SN749_0053_BB018EABXX_3_	0.740888	-0.120768	-0.617479	-0.275006	0.131429	Basal	1	64.0731	high	0.445247	63.1593	high	-1.17554	-0.819437	primary tumor	YES	na
TCGA-B6-A0IK	TCGA-B6-A0IK-01A-12R-A056-07	110318_SN744_0079_AB042LABXX_5_	-0.121729	0.184538	0.0713085	-0.0673709	0.0709244	Her2	0.8	39.1976	med	-0.106184	37.2746	med	-0.418494	-0.107946	primary tumor	YES	na
TCGA-B6-A0IM	TCGA-B6-A0IM-01A-11R-A034-07	110503_UNC12-SN629_0080_BC011MABXX_4_	-0.619496	0.0712125	0.436351	0.343673	-0.242641	LumA	1	26.8109	med	-0.0071615	38.6497	med	1.69914	0.464075	primary tumor	YES	na
TCGA-B6-A0IN	TCGA-B6-A0IN-01A-11R-A034-07	110503_UNC12-SN629_0080_BC011MABXX_5_	-0.448067	0.0697719	0.303145	0.375174	-0.154382	LumB	0.99	33.6875	med	-0.0596813	38.2017	med	2.04823	1.21001	primary tumor	YES	na
TCGA-B6-A0IO	TCGA-B6-A0IO-01A-11R-A034-07	110503_UNC12-SN629_0080_BC011MABXX_6_	-0.541321	-0.107995	0.446627	0.18982	0.017527	LumA	1	21.571	low	-0.396687	20.6605	med	3.5199	-0.0378344	primary tumor	YES	na
TCGA-B6-A0IP	TCGA-B6-A0IP-01A-11R-A034-07	110503_UNC12-SN629_0080_BC011MABXX_7_	-0.452005	-0.377959	0.698247	-0.137479	0.299016	LumA	1	2.15037	low	-0.62482	4.64975	low	2.24174	0.35976	primary tumor	YES	na
TCGA-B6-A0IQ	TCGA-B6-A0IQ-01A-11R-A034-07	110503_UNC12-SN629_0080_BC011MABXX_8_	0.852197	-0.166002	-0.571957	-0.350876	0.209508	Basal	1	60.8053	high	0.382581	59.333	high	-2.73877	-0.561333	primary tumor	YES	na
TCGA-B6-A0RE	TCGA-B6-A0RE-01A-11R-A056-07	110318_SN744_0079_AB042LABXX_6_	0.793325	-0.148715	-0.511837	-0.311693	0.156399	Basal	1	58.9302	high	0.290372	55.3625	high	-1.51113	-0.648886	primary tumor	YES	na
TCGA-B6-A0RG	TCGA-B6-A0RG-01A-11R-A056-07	110318_SN744_0079_AB042LABXX_7_	-0.518463	-0.297095	0.461705	0.189916	0.0372149	LumA	1	18.2873	low	-0.305513	22.5806	med	1.82429	0.185488	primary tumor	YES	na
TCGA-B6-A0RH	TCGA-B6-A0RH-01A-21R-A115-07	110607_UNC14-SN744_0125_BD0CRWABXX_3_	-0.356639	0.304202	0.211429	0.181753	-0.188667	Her2	0.97	38.1464	med	-0.250253	32.4152	med	0.805984	1.66306	primary tumor	YES	na
TCGA-B6-A0RI	TCGA-B6-A0RI-01A-11R-A056-07	110318_SN744_0080_BB042NABXX_1_	-0.448836	-0.142569	0.309388	0.170804	-0.139016	LumA	0.97	26.8931	med	-0.118653	32.8674	med	1.5117	-0.416418	primary tumor	YES	na
TCGA-B6-A0RL	TCGA-B6-A0RL-01A-11R-A084-07	110325_UNC13-SN749_0048_BB02DUABXX_1_	-0.452773	0.190876	0.0732293	0.431933	-0.347995	LumB	1	45.9203	med	0.322749	57.322	high	2.13618	0.605407	primary tumor	YES	na
TCGA-B6-A0RM	TCGA-B6-A0RM-01A-11R-A084-07	110315_UNC9-SN296_0160_BB05L8ABXX_5_	-0.639275	-0.216023	0.505645	0.253582	-0.0724056	LumA	1	18.1211	low	-0.0183858	34.5667	med	1.9612	-0.0844096	primary tumor	YES	na
TCGA-B6-A0RN	TCGA-B6-A0RN-01A-12R-A084-07	110315_UNC9-SN296_0160_BB05L8ABXX_6_	-0.682497	-0.0670828	0.667899	0.119808	0.0943577	LumA	1	11.1286	low	-0.634459	8.6565	low	1.62275	0.685761	primary tumor	YES	na
TCGA-B6-A0RO	TCGA-B6-A0RO-01A-22R-A084-07	110406_UNC13-SN749_0050_BB05L2ABXX_2_	-0.458247	-0.321489	0.796591	-0.131525	0.434814	LumA	1	-1.02941	low	-0.745234	-0.751442	low	2.1791	0.467428	primary tumor	YES	na
TCGA-B6-A0RP	TCGA-B6-A0RP-01A-21R-A084-07	110406_UNC13-SN749_0050_BB05L2ABXX_3_	-0.701993	-0.044898	0.616423	0.216807	-0.000912365	LumA	1	15.1133	low	-0.430516	18.1007	med	2.0331	0.651664	primary tumor	YES	na
TCGA-B6-A0RQ	TCGA-B6-A0RQ-01A-11R-A115-07	110607_UNC14-SN744_0125_BD0CRWABXX_4_	-0.231116	-0.498776	0.709484	-0.525186	0.742425	Normal	1	-5.47638	low	-0.976369	-12.7355	low	0.832507	0.391251	primary tumor	YES	na
TCGA-B6-A0RS	TCGA-B6-A0RS-01A-11R-A084-07	110426_UNC12-SN629_0077_AB08WNABXX_5_	-0.0344298	0.606915	-0.187515	0.192605	-0.201248	Her2	1	60.9014	high	-0.0489374	47.3917	med	-4.03035	0.986172	primary tumor	YES	na
TCGA-B6-A0RT	TCGA-B6-A0RT-01A-21R-A084-07	110426_UNC12-SN629_0077_AB08WNABXX_6_	0.692869	-0.208547	-0.50569	-0.312749	0.134502	Basal	1	57.2827	high	0.421857	60.0476	high	-1.84987	-0.445909	primary tumor	YES	na
TCGA-B6-A0RU	TCGA-B6-A0RU-01A-11R-A084-07	110325_UNC13-SN749_0048_BB02DUABXX_2_	0.731188	-0.273181	-0.435102	-0.500888	0.31102	Basal	1	50.4524	med	0.298357	52.7162	med	-1.41536	-0.785944	primary tumor	YES	na
TCGA-B6-A0RV	TCGA-B6-A0RV-01A-11R-A084-07	110325_UNC13-SN749_0048_BB02DUABXX_3_	-0.454022	-0.470252	0.767299	-0.22958	0.502713	LumA	1	-3.61578	low	-0.540123	5.96361	low	2.05744	-0.421379	primary tumor	YES	na
TCGA-B6-A0WS	TCGA-B6-A0WS-01A-11R-A115-07	110607_UNC14-SN744_0125_BD0CRWABXX_5_	-0.668475	-0.182329	0.614118	0.147179	0.0460504	LumA	1	12.1948	low	-0.404593	17.6317	med	2.02043	-0.202164	primary tumor	YES	na
TCGA-B6-A0WT	TCGA-B6-A0WT-01A-11R-A109-07	110913_UNC14-SN744_0165_BD0DCHABXX_3_	-0.515294	-0.259736	0.631885	-0.0206002	0.139208	LumA	1	8.27622	low	-0.563822	9.4702	low	1.5085	-0.0655266	primary tumor	YES	na
TCGA-B6-A0WV	TCGA-B6-A0WV-01A-11R-A109-07	110913_UNC14-SN744_0165_BD0DCHABXX_4_	-0.377959	-0.0754382	0.188379	0.303721	-0.240144	LumB	0.97	35.4676	med	-0.16953	33.5065	med	2.6635	-0.646033	primary tumor	YES	na
TCGA-B6-A0WW	TCGA-B6-A0WW-01A-11R-A109-07	110913_UNC14-SN744_0165_BD0DCHABXX_5_	-0.650612	0.148523	0.442593	0.443457	-0.259448	LumB	1	29.2005	med	-0.318939	27.3757	med	2.79638	0.475528	primary tumor	YES	na
TCGA-B6-A0WX	TCGA-B6-A0WX-01A-11R-A109-07	110506_UNC9-SN296_0179_AB0BEFABXX_2_	0.601729	-0.252053	-0.205474	-0.530468	0.448451	Basal	1	40.1075	med	-0.307059	26.0495	med	-3.16452	-0.483383	primary tumor	YES	na
TCGA-B6-A0WY	TCGA-B6-A0WY-01A-11R-A109-07	110506_UNC9-SN296_0179_AB0BEFABXX_3_	-0.316303	-0.384202	0.693733	-0.42934	0.625642	LumA	1	-1.96227	low	-0.790009	-3.63851	low	0.335756	0.0903678	primary tumor	YES	na
TCGA-B6-A0WZ	TCGA-B6-A0WZ-01A-11R-A109-07	110506_UNC9-SN296_0179_AB0BEFABXX_8_	-0.627467	0.0679472	0.458439	0.303721	-0.21623	LumA	1	25.1398	med	-0.269966	27.6786	med	1.72544	0.194515	primary tumor	YES	na
TCGA-B6-A0X0	TCGA-B6-A0X0-01A-21R-A115-07	110607_UNC14-SN744_0125_BD0CRWABXX_6_	-0.463721	-0.412821	0.673373	-0.0734214	0.380168	LumA	1	3.68327	low	-0.687108	2.53683	low	1.36888	0.501578	primary tumor	YES	na
TCGA-B6-A0X1	TCGA-B6-A0X1-01A-11R-A109-07	110913_UNC14-SN744_0165_BD0DCHABXX_6_	0.620648	0.0803361	-0.63515	-0.0704442	-0.094934	Basal	1	70.5803	high	0.545005	70.1686	high	-0.281525	-0.064125	primary tumor	YES	na
TCGA-B6-A0X4	TCGA-B6-A0X4-01A-11R-A109-07	110913_UNC14-SN744_0165_BD0DCHABXX_7_	-0.506843	-0.517599	0.75952	-0.137383	0.419448	LumA	1	-2.70771	low	-0.643684	2.08185	low	1.76384	0.119407	primary tumor	YES	na
TCGA-B6-A0X5	TCGA-B6-A0X5-01A-21R-A109-07	110913_UNC14-SN744_0165_BD0DCHABXX_8_	-0.446531	0.0984874	0.0636255	0.498199	-0.381417	LumB	1	46.1024	med	0.375355	59.1561	high	1.64953	-0.366907	primary tumor	YES	na
TCGA-B6-A0X7	TCGA-B6-A0X7-01A-11R-A10J-07	110509_UNC14-SN744_0110_AC02MVABXX_7_	-0.598559	-0.386507	0.880816	-0.199616	0.441056	LumA	1	-7.30807	low	-0.824727	-5.76958	low	2.03302	0.719113	primary tumor	YES	na
TCGA-B6-A1KC	TCGA-B6-A1KC-01B-11R-A157-07	110926_UNC12-SN629_0143_AD0DY7ABXX_4_CTTGTA	-0.538439	0.0240576	0.343001	0.465546	-0.178872	LumB	1	32.4283	med	0.10621	44.5243	med	1.56747	0.139856	primary tumor	YES	na
TCGA-B6-A1KF	TCGA-B6-A1KF-01A-11R-A13Q-07	110829_UNC10-SN254_0271_AC00PWABXX_2_CTTGTA	0.522497	0.223529	-0.506459	-0.0504682	-0.0516206	Basal	1	67.1936	high	0.253076	58.395	high	-0.897066	0.979946	primary tumor	YES	na
TCGA-B6-A1KI	TCGA-B6-A1KI-01A-11R-A14M-07	110909_UNC10-SN254_0276_BB0A28ABXX_2_CTTGTA	-0.59952	-0.18934	0.615462	0.235438	-0.0010084	LumA	1	13.8537	low	-0.491085	14.6199	med	2.1392	0.777983	primary tumor	YES	na
TCGA-B6-A1KN	TCGA-B6-A1KN-01A-11R-A13Q-07	110901_UNC12-SN629_0126_AD0DG0ABXX_5_TGACCA	-0.192797	0.107419	0.174454	0.211909	-0.104346	LumB	0.86	38.1087	med	-0.306693	29.1358	med	1.44876	2.84068	primary tumor	YES	na
TCGA-B6-A2IU	TCGA-B6-A2IU-01A-32R-A18M-07	111101_UNC13-SN749_0133_BC04U8ABXX_3_GGCTAC	-0.648115	-0.250324	0.753661	0.0457623	0.288932	LumA	1	3.81798	low	-0.489347	11.5495	low	1.48339	0.619417	primary tumor	YES	na
TCGA-B6-A3ZX	TCGA-B6-A3ZX-01A-11R-A239-07	121211_UNC16-SN851_0198_AD1KNMACXX_2_ACAGTG	0.650036	-0.363073	-0.321969	-0.506651	0.420312	Basal	1	43.9458	med	0.0708312	41.6318	med	-1.81947	-0.564911	primary tumor	YES	na
TCGA-B6-A400	TCGA-B6-A400-01A-11R-A239-07	121205_UNC14-SN744_0277_BC131TACXX_2_CAGATC	0.746843	-0.112605	-0.470828	-0.380936	0.200096	Basal	1	56.3718	high	0.282458	54.4854	high	-2.58038	-0.395425	primary tumor	YES	na
TCGA-B6-A401	TCGA-B6-A401-01A-11R-A239-07	121205_UNC14-SN744_0277_BC131TACXX_2_AGTCAA	-0.339544	-0.350972	0.637263	-0.13892	0.335318	LumA	1	5.60716	low	-0.622297	5.63202	low	1.32948	0.476709	primary tumor	YES	na
TCGA-B6-A402	TCGA-B6-A402-01A-11R-A239-07	121205_UNC14-SN744_0277_BC131TACXX_3_CGATGT	0.719664	-0.135366	-0.432317	-0.356735	0.302665	Basal	1	54.7116	high	0.142249	48.4286	med	-1.82195	-0.148097	primary tumor	YES	na
TCGA-B6-A408	TCGA-B6-A408-01A-12R-A24H-07	121205_UNC14-SN744_0277_BC131TACXX_3_GCCAAT	-0.611333	-0.226315	0.682497	-0.0381753	0.222953	LumA	1	5.89878	low	-0.532999	10.3119	low	2.43871	0.488853	primary tumor	YES	na
TCGA-B6-A409	TCGA-B6-A409-01A-11R-A24H-07	121205_UNC14-SN744_0277_BC131TACXX_4_TGACCA	0.646867	-0.263097	-0.301513	-0.508571	0.40946	Basal	1	44.5164	med	0.0776493	42.4778	med	-1.69637	-0.288873	primary tumor	YES	na
TCGA-B6-A40B	TCGA-B6-A40B-01A-11R-A239-07	121205_UNC14-SN744_0277_BC131TACXX_4_GCCAAT	-0.57551	-0.176855	0.657239	-0.0312605	0.264538	LumA	1	7.9643	low	-0.507279	12.058	med	0.571712	0.46089	primary tumor	YES	na
TCGA-B6-A40C	TCGA-B6-A40C-01A-11R-A239-07	121205_UNC14-SN744_0277_BC131TACXX_5_CTTGTA	-0.630732	0.0694838	0.46084	0.164658	-4.8e-05	LumA	1	22.7213	low	-0.239004	28.0903	med	0.0857368	0.374911	primary tumor	YES	na
TCGA-BH-A0AU	TCGA-BH-A0AU-01A-11R-A12P-07	110706_UNC12-SN629_0106_AC043GABXX_8_	-0.422137	0.00965186	0.2703	0.289028	-0.282209	LumB	0.96	32.8552	med	-0.305497	27.7871	med	1.88342	0.536418	primary tumor	YES	na
TCGA-BH-A0AU	TCGA-BH-A0AU-11A-11R-A12P-07	110720_UNC14-SN744_0145_BB086PABXX_1_	-0.137191	-0.638319	0.682305	-0.568403	0.811957	Normal	1	-6.65384	low	-1.01128	-15.2194	low	0.863553	0.355157	adjacent normal	YES	na
TCGA-BH-A0AV	TCGA-BH-A0AV-01A-31R-A115-07	110607_UNC14-SN744_0125_BD0CRWABXX_7_	0.7309	0.0180072	-0.573397	-0.316206	0.0302041	Basal	1	63.5428	high	0.298355	57.708	high	-2.35337	-0.282539	primary tumor	YES	na
TCGA-BH-A0AW	TCGA-BH-A0AW-01A-11R-A056-07	110318_SN744_0080_BB042NABXX_2_	-0.0472989	0.530468	-0.150636	0.142857	-0.143818	Her2	1	57.3558	high	0.127033	53.0768	high	-1.46026	2.6964	primary tumor	YES	na
TCGA-BH-A0AY	TCGA-BH-A0AY-01A-21R-A00Z-07	110225_SN254_0195_A81LH6ABXX_8_	-0.459286	-0.00112245	0.273878	0.210204	-0.22949	LumA	0.94	31.0468	med	-0.0212389	38.5263	med	1.10447	-0.0927841	primary tumor	YES	na
TCGA-BH-A0AY	TCGA-BH-A0AY-11A-23R-A089-07	110909_UNC9-SN296_0240_BD0DDBABXX_4_	-0.190972	-0.616903	0.678175	-0.496663	0.745402	Normal	1	-5.23531	low	-0.902653	-10.2502	low	1.15099	0.0596357	adjacent normal	YES	na
TCGA-BH-A0AZ	TCGA-BH-A0AZ-01A-21R-A12P-07	110725_UNC11-SN627_0128_AB0AYGABXX_1_	-0.287107	-0.454982	0.613061	-0.283169	0.40024	LumA	1	2.93255	low	-0.707115	0.834718	low	0.970478	0.112009	primary tumor	YES	na
TCGA-BH-A0AZ	TCGA-BH-A0AZ-11A-22R-A12P-07	110725_UNC11-SN627_0129_BC040FABXX_1_	-0.169556	-0.537863	0.695846	-0.589532	0.800048	Normal	1	-6.2554	low	-1.08736	-17.7018	low	0.676488	0.431414	adjacent normal	YES	na
TCGA-BH-A0B0	TCGA-BH-A0B0-01A-21R-A115-07	110607_UNC14-SN744_0125_BD0CRWABXX_8_	-0.440768	-0.392173	0.762881	-0.156687	0.325714	LumA	1	-1.00293	low	-0.554298	6.50623	low	1.89182	0.0812473	primary tumor	YES	na
TCGA-BH-A0B1	TCGA-BH-A0B1-01A-12R-A056-07	110318_SN744_0080_BB042NABXX_3_	-0.477551	-0.330036	0.571381	0.057479	0.139688	LumA	1	11.2458	low	-0.550633	10.5494	low	2.01472	-0.266932	primary tumor	YES	na
TCGA-BH-A0B2	TCGA-BH-A0B2-01A-11R-A10J-07	110509_UNC14-SN744_0110_AC02MVABXX_8_	-0.412245	-0.52509	0.800048	-0.274142	0.505402	LumA	1	-6.31587	low	-0.788126	-4.98958	low	1.78428	0.861091	primary tumor	YES	na
TCGA-BH-A0B2	TCGA-BH-A0B2-11A-11R-A10J-07	110606_UNC12-SN629_0090_AD0CTGABXX_3_	-0.0907083	-0.603745	0.63563	-0.606146	0.791885	Normal	1	-4.6128	low	-0.812251	-6.71316	low	0.497383	0.158814	adjacent normal	NO - redacted - Genotype mismatch - Primary tumor and blood normal for this case have matching genotype. It is only the normal tissue that was found to have a genotype mismatch with the other components of the case	Redaction
TCGA-BH-A0B3	TCGA-BH-A0B3-01A-11R-A056-07	110318_SN744_0080_BB042NABXX_4_	0.684994	-0.11491	-0.483313	-0.441056	0.151693	Basal	1	55.5439	high	0.327657	56.0642	high	-1.82501	-0.535054	primary tumor	YES	na
TCGA-BH-A0B3	TCGA-BH-A0B3-11B-21R-A089-07	110909_UNC9-SN296_0240_BD0DDBABXX_5_	-0.158031	-0.537863	0.699016	-0.556591	0.764322	Normal	1	-5.77887	low	-0.961064	-12.5175	low	1.20385	0.297202	adjacent normal	YES	na
TCGA-BH-A0B4	TCGA-BH-A0B4-01A-11R-A00Z-07	120823_UNC17-SN7001277_0047_AC0Y3YACXX_8_TAGCTT	-0.536327	-0.0583433	0.507323	0.245906	-0.0420168	LumA	1	20.7458	low	-0.344618	22.7842	med	1.48208	0.690157	primary tumor	YES	na
TCGA-BH-A0B5	TCGA-BH-A0B5-01A-11R-A12P-07	110725_UNC11-SN627_0128_AB0AYGABXX_2_	-0.357215	-0.220456	0.342617	0.129508	-0.0745738	LumA	0.98	24.1366	med	-0.175767	29.3367	med	0.708186	-0.0411512	primary tumor	YES	na
TCGA-BH-A0B5	TCGA-BH-A0B5-11A-23R-A12P-07	110801_UNC10-SN254_0250_AC01YCABXX_2_	-0.158163	-0.545918	0.57056	-0.326639	0.556774	LumA	1	3.27241	low	-0.739119	-0.971184	low	0.724793	0.067384	adjacent normal	NO - no normal breast epithelium	na
TCGA-BH-A0B6	TCGA-BH-A0B6-01A-11R-A19W-07	130124_UNC9-SN296_0328_AD188HACXX_8_GATCAG	-0.587803	-0.243794	0.796783	-0.0751501	0.397839	LumA	1	0.403132	low	-0.546827	8.12223	low	2.01325	0.0540873	primary tumor	YES	Notification - systemic treatment given to the prior/other malignancy
TCGA-BH-A0B7	TCGA-BH-A0B7-01A-12R-A115-07	110620_UNC11-SN627_0109_AD0CNFABXX_8_	-0.122209	0.20048	0.132005	-0.203842	0.186939	Her2	0.84	34.631	med	-0.262885	29.6921	med	-3.11397	3.58508	primary tumor	YES	na
TCGA-BH-A0B7	TCGA-BH-A0B7-11A-34R-A115-07	110527_UNC10-SN254_0224_AD0CPKABXX_1_	-0.107131	-0.624298	0.651285	-0.565426	0.802161	Normal	1	-4.9636	low	-0.880105	-9.51986	low	0.656	0.207746	adjacent normal	YES	na
TCGA-BH-A0B8	TCGA-BH-A0B8-01A-21R-A056-07	110318_SN744_0080_BB042NABXX_5_	-0.661849	-0.238992	0.615366	0.155246	0.0910924	LumA	1	11.4797	low	-0.462905	14.8801	med	2.3169	0.32064	primary tumor	YES	na
TCGA-BH-A0B8	TCGA-BH-A0B8-11A-41R-A089-07	110909_UNC9-SN296_0240_BD0DDBABXX_6_	-0.0794718	-0.596927	0.555534	-0.476399	0.698631	Normal	1	1.03272	low	-0.827192	-5.60399	low	0.617159	-0.0602076	adjacent normal	NO - no normal breast epithelium	na
TCGA-BH-A0B9	TCGA-BH-A0B9-01A-11R-A056-07	120823_UNC17-SN7001277_0047_AC0Y3YACXX_4_CAGATC	0.761921	-0.178103	-0.449124	-0.345402	0.238703	Basal	1	55.1803	high	0.297561	54.5151	high	-2.50606	-0.915707	primary tumor	YES	na
TCGA-BH-A0BA	TCGA-BH-A0BA-01A-11R-A056-07	110318_SN744_0080_BB042NABXX_7_	-0.509724	-0.288932	0.772581	-0.178968	0.464778	LumA	1	-0.604907	low	-0.815459	-3.28401	low	1.89999	0.171386	primary tumor	YES	na
TCGA-BH-A0BA	TCGA-BH-A0BA-11A-22R-A19E-07	120604_UNC13-SN749_0179_AC0V5LACXX_3_ATCACG	-0.171381	-0.577623	0.664442	-0.5709	0.807539	Normal	1	-5.23422	low	-0.857929	-8.42857	low	0.926373	0.127104	adjacent normal	YES	na
TCGA-BH-A0BC	TCGA-BH-A0BC-01A-22R-A084-07	110325_UNC13-SN749_0048_BB02DUABXX_4_	-0.357407	-0.440288	0.556495	-0.0470108	0.22958	LumA	1	9.09368	low	-0.437977	13.6848	med	2.41006	-1.15875	primary tumor	YES	na
TCGA-BH-A0BC	TCGA-BH-A0BC-11A-22R-A089-07	110909_UNC9-SN296_0240_BD0DDBABXX_7_	-0.137575	-0.593469	0.632557	-0.579064	0.799472	Normal	1	-4.11395	low	-0.829063	-7.10223	low	0.6585	0.108038	adjacent normal	YES	na
TCGA-BH-A0BD	TCGA-BH-A0BD-01A-11R-A034-07	110302_UNC11-SN627_0067_BB04EPABXX_7_	-0.0673709	-0.203649	0.0271309	0.0810084	-0.0314526	LumB	0.43	38.0858	med	-0.116472	35.0533	med	0.883176	-0.611777	primary tumor	YES	na
TCGA-BH-A0BF	TCGA-BH-A0BF-01A-21R-A12P-07	110725_UNC11-SN627_0128_AB0AYGABXX_3_	-0.269532	0.00811525	0.0307803	0.401008	-0.250228	LumB	1	45.39	med	0.109674	47.6234	med	0.527581	-0.489515	primary tumor	YES	na
TCGA-BH-A0BG	TCGA-BH-A0BG-01A-11R-A115-07	110608_UNC13-SN749_0073_BD0CV8ABXX_4_	0.729364	-0.200192	-0.384874	-0.433085	0.31563	Basal	1	50.5655	med	0.205478	49.4433	med	-2.05553	-0.168596	primary tumor	YES	na
TCGA-BH-A0BJ	TCGA-BH-A0BJ-01A-11R-A056-07	110318_SN744_0080_BB042NABXX_8_	-0.474094	-0.428475	0.807251	-0.194142	0.423673	LumA	1	-4.16604	low	-0.758835	-2.6456	low	1.16409	0.32894	primary tumor	YES	na
TCGA-BH-A0BJ	TCGA-BH-A0BJ-11A-23R-A089-07	110909_UNC9-SN296_0240_BD0DDBABXX_8_	-0.104634	-0.571861	0.646098	-0.592797	0.812629	Normal	1	-4.42484	low	-0.902788	-10.0972	low	0.329893	0.214648	adjacent normal	YES	na
TCGA-BH-A0BL	TCGA-BH-A0BL-01A-11R-A115-07	110608_UNC13-SN749_0073_BD0CV8ABXX_5_	0.785258	-0.202881	-0.45114	-0.378727	0.183577	Basal	1	54.4588	high	0.165018	48.8614	med	-1.92159	-0.442836	primary tumor	YES	na
TCGA-BH-A0BM	TCGA-BH-A0BM-01A-11R-A056-07	110325_UNC11-SN627_0070_AB02DVABXX_1_	-0.33042	-0.521441	0.81407	-0.366819	0.610948	LumA	1	-7.988	low	-0.936568	-11.5755	low	1.08512	0.387067	primary tumor	YES	na
TCGA-BH-A0BM	TCGA-BH-A0BM-11A-12R-A089-07	110912_UNC13-SN749_0111_AD0DEAABXX_1_	-0.148235	-0.542473	0.613061	-0.525282	0.771236	Normal	1	-1.71131	low	-0.747167	-2.89376	low	0.760111	0.233023	adjacent normal	YES	na
TCGA-BH-A0BO	TCGA-BH-A0BO-01A-23R-A12D-07	110628_UNC10-SN254_0239_BD0CTRABXX_5_	-0.313133	-0.513181	0.753758	-0.412245	0.654934	LumA	1	-6.04067	low	-0.984791	-13.0192	low	1.34672	0.296371	primary tumor	YES	na
TCGA-BH-A0BP	TCGA-BH-A0BP-01A-11R-A115-07	110510_UNC15-SN850_0068_AB0BDUABXX_5_	-0.333109	-0.589628	0.751933	-0.411477	0.622185	LumA	1	-7.17237	low	-0.833126	-7.57471	low	2.00623	-0.360204	primary tumor	YES	na
TCGA-BH-A0BQ	TCGA-BH-A0BQ-01A-21R-A115-07	110510_UNC15-SN850_0068_AB0BDUABXX_6_	-0.399952	-0.465546	0.779112	-0.329172	0.553709	LumA	1	-5.43395	low	-0.878878	-8.20528	low	0.980329	0.53786	primary tumor	YES	na
TCGA-BH-A0BQ	TCGA-BH-A0BQ-11A-33R-A115-07	110608_SN254_0230_AC03JGABXX_8_	-0.123169	-0.509724	0.617287	-0.581849	0.8109	Normal	1	-2.22788	low	-0.845866	-6.93615	low	0.395372	0.160124	adjacent normal	YES	na
TCGA-BH-A0BR	TCGA-BH-A0BR-01A-21R-A115-07	110608_SN254_0230_AC03JGABXX_7_	-0.343481	0.12	0.33599	0.0514286	0.0338535	LumA	0.98	28.1671	med	-0.282226	27.4892	med	0.0356752	0.0427207	primary tumor	YES	na
TCGA-BH-A0BS	TCGA-BH-A0BS-01A-11R-A12P-07	110801_UNC10-SN254_0250_AC01YCABXX_3_	-0.497815	-0.262041	0.583289	0.171765	0.0484514	LumA	1	13.5601	low	-0.337779	20.1125	med	2.42409	0.568853	primary tumor	YES	na
TCGA-BH-A0BS	TCGA-BH-A0BS-11A-11R-A12P-07	110706_UNC12-SN629_0107_BD0DKWABXX_1_	-0.121633	-0.543241	0.637839	-0.582425	0.817911	Normal	1	-3.57346	low	-0.908945	-9.95482	low	0.890528	0.355714	adjacent normal	YES	na
TCGA-BH-A0BT	TCGA-BH-A0BT-01A-11R-A12P-07	110801_UNC10-SN254_0250_AC01YCABXX_4_	-0.47976	-0.169364	0.690084	-0.15467	0.363745	LumA	1	5.1233	low	-0.767065	0.678387	low	1.53448	0.997767	primary tumor	YES	na
TCGA-BH-A0BT	TCGA-BH-A0BT-11A-21R-A12P-07	110706_UNC12-SN629_0107_BD0DKWABXX_2_	-0.219112	-0.558415	0.716687	-0.498199	0.74425	Normal	1	-6.13898	low	-0.975988	-13.1314	low	1.28169	0.382148	adjacent normal	YES	na
TCGA-BH-A0BV	TCGA-BH-A0BV-01A-11R-A00Z-07	110304_UNC12-SN629_0065_AB05PGABXX_5_	-0.687587	-0.176567	0.534406	0.353854	-0.12922	LumA	1	18.945	low	-0.244846	26.1348	med	2.4038	0.280104	primary tumor	YES	na
TCGA-BH-A0BV	TCGA-BH-A0BV-11A-31R-A089-07	110912_UNC13-SN749_0111_AD0DEAABXX_2_	-0.119712	-0.601537	0.663385	-0.563313	0.778343	Normal	1	-5.15837	low	-0.822319	-7.15498	low	0.674146	0.192097	adjacent normal	YES	na
TCGA-BH-A0BW	TCGA-BH-A0BW-01A-11R-A115-07	110527_UNC10-SN254_0224_AD0CPKABXX_2_	0.562929	0.0632413	-0.524034	-0.196062	0.0367347	Basal	1	63.3369	high	0.205181	54.5291	high	-0.937958	0.141193	primary tumor	YES	na
TCGA-BH-A0BW	TCGA-BH-A0BW-11A-12R-A115-07	110527_UNC10-SN254_0224_AD0CPKABXX_3_	0.241585	-0.551789	0.212293	-0.546507	0.638127	Normal	1	16.3413	low	-0.403016	15.0565	med	0.20485	-0.205784	adjacent normal	YES	na
TCGA-BH-A0BZ	TCGA-BH-A0BZ-01A-31R-A12P-07	110706_UNC12-SN629_0107_BD0DKWABXX_3_	-0.35587	0.176279	-0.0214646	0.451813	-0.338487	LumB	1	50.444	med	0.247682	55.3784	high	1.74602	0.00821319	primary tumor	YES	na
TCGA-BH-A0BZ	TCGA-BH-A0BZ-11A-61R-A12P-07	110725_UNC11-SN627_0128_AB0AYGABXX_4_	-0.186747	-0.598848	0.716975	-0.507803	0.757311	Normal	1	-6.74423	low	-1.00677	-14.7491	low	1.02153	0.347649	adjacent normal	YES	na
TCGA-BH-A0C0	TCGA-BH-A0C0-01A-21R-A056-07	110325_UNC11-SN627_0070_AB02DVABXX_2_	-0.29018	-4.8e-05	0.169268	0.256663	-0.1103	LumB	0.93	37.0135	med	0.0854058	44.2044	med	1.8843	0.336675	primary tumor	YES	na
TCGA-BH-A0C0	TCGA-BH-A0C0-11A-21R-A089-07	110912_UNC13-SN749_0111_AD0DEAABXX_3_	-0.131525	-0.540552	0.674142	-0.543241	0.792749	Normal	1	-4.43268	low	-0.987339	-13.2327	low	1.10088	0.404725	adjacent normal	YES	na
TCGA-BH-A0C1	TCGA-BH-A0C1-01B-11R-A12D-07	110715_UNC14-SN744_0142_AB099EABXX_6_	-0.596927	-0.00840336	0.465258	0.282497	-0.158703	LumA	1	23.5337	med	-0.351899	23.5909	med	1.63548	0.244605	primary tumor	YES	na
TCGA-BH-A0C3	TCGA-BH-A0C3-01A-21R-A12P-07	110706_UNC12-SN629_0107_BD0DKWABXX_4_	-0.327827	-0.0715006	0.149196	0.261176	-0.199424	LumB	0.93	36.6866	med	-0.00682282	40.2045	med	1.2344	0.26828	primary tumor	YES	na
TCGA-BH-A0C3	TCGA-BH-A0C3-11A-23R-A12P-07	110725_UNC11-SN627_0128_AB0AYGABXX_5_	-0.116831	-0.578391	0.656086	-0.58886	0.792365	Normal	1	-4.92924	low	-0.959253	-12.4868	low	0.557854	0.26474	adjacent normal	YES	na
TCGA-BH-A0C7	TCGA-BH-A0C7-01B-11R-A115-07	110608_UNC13-SN749_0073_BD0CV8ABXX_6_	-0.197311	-0.120096	0.101657	0.33599	-0.285858	LumB	0.98	39.8419	med	0.0884412	44.5548	med	2.62504	0.170298	primary tumor	YES	na
TCGA-BH-A0DD	TCGA-BH-A0DD-01A-31R-A12P-07	110706_UNC12-SN629_0107_BD0DKWABXX_5_	-0.285186	0.183962	-0.0363505	0.497431	-0.52096	LumB	1	52.2867	med	0.211279	54.415	high	1.10085	0.783536	primary tumor	YES	na
TCGA-BH-A0DD	TCGA-BH-A0DD-11A-23R-A12P-07	110725_UNC11-SN627_0128_AB0AYGABXX_6_	-0.148908	-0.440384	0.396303	-0.146603	0.328403	LumA	1	15.1002	low	-0.513018	11.8877	med	0.593079	0.277806	adjacent normal	NO - no normal breast epithelium	na
TCGA-BH-A0DE	TCGA-BH-A0DE-01A-11R-A115-07	110527_UNC10-SN254_0224_AD0CPKABXX_4_	-0.441921	-0.480912	0.758367	-0.215366	0.491765	LumA	1	-3.10428	low	-0.771659	-3.16291	low	1.27594	0.58804	primary tumor	YES	na
TCGA-BH-A0DG	TCGA-BH-A0DG-01A-21R-A12P-07	110725_UNC11-SN627_0128_AB0AYGABXX_7_	-0.47976	-0.239472	0.636206	-0.0494118	0.317263	LumA	1	8.08852	low	-0.45338	13.8141	med	1.45161	-0.377388	primary tumor	YES	na
TCGA-BH-A0DG	TCGA-BH-A0DG-11A-43R-A12P-07	110801_UNC10-SN254_0250_AC01YCABXX_5_	-0.116927	-0.586267	0.670204	-0.573493	0.790252	Normal	1	-5.3735	low	-0.854443	-8.44568	low	0.65615	0.250282	adjacent normal	YES	na
TCGA-BH-A0DH	TCGA-BH-A0DH-01A-11R-A084-07	110315_UNC9-SN296_0160_BB05L8ABXX_7_	-0.594814	-0.151405	0.743289	-0.0702521	0.310924	LumA	1	4.02287	low	-0.628915	6.23356	low	1.65603	0.357956	primary tumor	YES	na
TCGA-BH-A0DH	TCGA-BH-A0DH-11A-31R-A089-07	110912_UNC13-SN749_0111_AD0DEAABXX_4_	-0.183097	-0.531909	0.665978	-0.515486	0.74521	Normal	1	-3.75885	low	-0.876194	-8.47788	low	0.8883	0.190943	adjacent normal	YES	na
TCGA-BH-A0DI	TCGA-BH-A0DI-01A-21R-A12P-07	110725_UNC11-SN627_0128_AB0AYGABXX_8_	-0.266267	-0.428764	0.658295	-0.448932	0.558127	LumA	1	-1.22659	low	-0.794402	-3.89894	low	0.965041	0.542716	primary tumor	YES	na
TCGA-BH-A0DK	TCGA-BH-A0DK-01A-21R-A056-07	110325_UNC11-SN627_0070_AB02DVABXX_3_	-0.297479	-0.399568	0.38593	-0.110588	0.326771	LumA	0.99	15.9951	low	-0.341568	19.3896	med	1.02298	-1.23307	primary tumor	YES	na
TCGA-BH-A0DK	TCGA-BH-A0DK-11A-13R-A089-07	110912_UNC13-SN749_0111_AD0DEAABXX_5_	-0.272701	-0.453733	0.714094	-0.420504	0.697959	LumA	1	-3.46238	low	-0.852664	-6.88144	low	0.628656	0.181779	adjacent normal	YES	na
TCGA-BH-A0DL	TCGA-BH-A0DL-01A-11R-A115-07	110608_UNC13-SN749_0073_BD0CV8ABXX_7_	0.442593	0.00196879	-0.473421	-0.147563	0.0459544	Basal	1	60.5551	high	0.220205	54.3566	high	0.0212385	-0.77081	primary tumor	YES	na
TCGA-BH-A0DL	TCGA-BH-A0DL-11A-13R-A115-07	110608_UNC13-SN749_0073_BD0CV8ABXX_8_	-0.113565	-0.602209	0.672509	-0.557167	0.780456	Normal	1	-5.41322	low	-0.873454	-9.26402	low	0.857607	0.155529	adjacent normal	YES	na
TCGA-BH-A0DO	TCGA-BH-A0DO-01B-11R-A12D-07	110715_UNC14-SN744_0142_AB099EABXX_5_	-0.33916	-0.545066	0.802737	-0.356831	0.631309	LumA	1	-7.74101	low	-0.986325	-13.5637	low	1.92254	0.39574	primary tumor	YES	na
TCGA-BH-A0DO	TCGA-BH-A0DO-11A-22R-A12D-07	110715_UNC14-SN744_0142_AB099EABXX_4_	-0.138535	-0.6	0.661561	-0.543049	0.795918	Normal	1	-4.81458	low	-0.95234	-12.1804	low	0.907648	0.246466	adjacent normal	YES	na
TCGA-BH-A0DP	TCGA-BH-A0DP-01A-21R-A056-07	110325_UNC11-SN627_0070_AB02DVABXX_4_	-0.338391	-0.510492	0.772581	-0.300168	0.542953	LumA	1	-5.03255	low	-0.834592	-6.57289	low	1.6443	0.00794375	primary tumor	YES	na
TCGA-BH-A0DP	TCGA-BH-A0DP-11A-12R-A089-07	110912_UNC13-SN749_0111_AD0DEAABXX_6_	-0.233613	-0.53527	0.707659	-0.488115	0.742329	Normal	1	-5.3285	low	-0.997123	-13.6234	low	1.02188	0.608632	adjacent normal	YES	na
TCGA-BH-A0DQ	TCGA-BH-A0DQ-01A-11R-A084-07	110315_UNC9-SN296_0160_BB05L8ABXX_8_	-0.520288	-0.299208	0.628427	-0.0182953	0.202401	LumA	1	7.85442	low	-0.336265	18.2638	med	1.43009	-0.34825	primary tumor	YES	na
TCGA-BH-A0DQ	TCGA-BH-A0DQ-11A-12R-A089-07	110912_UNC13-SN749_0111_AD0DEAABXX_7_	-0.230252	-0.59539	0.732533	-0.473421	0.731957	LumA	1	-6.97904	low	-0.931719	-11.7018	low	0.806359	0.277678	adjacent normal	YES	na
TCGA-BH-A0DS	TCGA-BH-A0DS-01A-11R-A056-07	110325_UNC11-SN627_0070_AB02DVABXX_5_	-0.579352	-0.00753902	0.600576	0.172341	-0.0407683	LumA	1	16.182	low	-0.432077	18.2487	med	1.73253	0.571704	primary tumor	YES	na
TCGA-BH-A0DT	TCGA-BH-A0DT-01A-21R-A12D-07	110715_UNC14-SN744_0142_AB099EABXX_3_	-0.42425	-0.478415	0.767491	-0.222377	0.461128	LumA	1	-3.47556	low	-0.75076	-2.45502	low	1.15039	0.261179	primary tumor	YES	na
TCGA-BH-A0DT	TCGA-BH-A0DT-11A-12R-A12D-07	110715_UNC14-SN744_0142_AB099EABXX_2_	-0.205858	-0.48437	0.681633	-0.495126	0.755582	Normal	1	-3.48281	low	-0.896147	-8.93986	low	0.478913	0.352541	adjacent normal	YES	na
TCGA-BH-A0DV	TCGA-BH-A0DV-01A-21R-A12P-07	110725_UNC11-SN627_0129_BC040FABXX_5_	-0.354622	-0.483025	0.768067	-0.387755	0.584826	LumA	1	-5.98756	low	-0.910257	-9.81875	low	1.36928	0.444444	primary tumor	YES	na
TCGA-BH-A0DV	TCGA-BH-A0DV-11A-22R-A12P-07	110801_UNC10-SN254_0250_AC01YCABXX_6_	-0.189244	-0.487155	0.681152	-0.511645	0.786218	Normal	1	-3.69767	low	-0.897674	-9.1157	low	0.76895	0.40793	adjacent normal	YES	na
TCGA-BH-A0DX	TCGA-BH-A0DX-01A-11R-A115-07	110512_UNC9-SN296_0180_AC036NABXX_1_	-0.53988	-0.159856	0.531621	0.121825	0.0741897	LumA	1	16.1573	low	-0.272651	23.8315	med	2.97731	-0.63081	primary tumor	YES	na
TCGA-BH-A0DZ	TCGA-BH-A0DZ-01A-11R-A00Z-07	110218_UNC12-SN629_0061_A81DH9ABXX_4_	-0.482065	0.240432	0.344538	0.106363	-0.00196879	LumA	0.99	29.8113	med	-0.12099	35.1297	med	-0.353324	1.62633	primary tumor	YES	na
TCGA-BH-A0DZ	TCGA-BH-A0DZ-11A-22R-A089-07	131008_UNC15-SN850_0331_AC2KJ8ACXX_2_ACAGTG	-0.183385	-0.381993	0.632653	-0.558992	0.755582	Normal	1	-0.907482	low	-0.815375	-4.71426	low	-0.184756	1.13355	adjacent normal	YES	na
TCGA-BH-A0E0	TCGA-BH-A0E0-01A-11R-A056-07	110325_UNC11-SN627_0070_AB02DVABXX_6_	0.507803	-0.00504202	-0.490228	-0.115102	-0.0388475	Basal	1	62.0148	high	0.566006	68.4404	high	-0.994773	-0.264123	primary tumor	YES	na
TCGA-BH-A0E0	TCGA-BH-A0E0-11A-13R-A089-07	110824_UNC13-SN749_0101_BB0AHBABXX_1_	-0.236014	-0.415222	0.68557	-0.547851	0.771236	Normal	1	-3.66286	low	-0.875706	-7.9095	low	0.0998796	0.626786	adjacent normal	YES	na
TCGA-BH-A0E1	TCGA-BH-A0E1-01A-11R-A056-07	110325_UNC11-SN627_0070_AB02DVABXX_7_	-0.215462	-0.42982	0.275006	0.0738055	0.0629532	LumA	0.95	23.6392	med	-0.0157925	34.4204	med	1.10302	-0.697503	primary tumor	YES	na
TCGA-BH-A0E1	TCGA-BH-A0E1-11A-13R-A089-07	110824_UNC13-SN749_0101_BB0AHBABXX_2_	-0.0913806	-0.616999	0.621609	-0.592125	0.803697	Normal	1	-3.9948	low	-0.882842	-9.39396	low	0.566979	0.276309	adjacent normal	YES	na
TCGA-BH-A0E2	TCGA-BH-A0E2-01A-11R-A056-07	110325_UNC11-SN627_0070_AB02DVABXX_8_	-0.346555	-0.361152	0.415894	0.0514286	0.118752	LumA	1	17.7826	low	-0.174687	26.959	med	1.51001	-0.949614	primary tumor	YES	na
TCGA-BH-A0E6	TCGA-BH-A0E6-01A-11R-A034-07	110801_UNC13-SN749_0089_BD0DT6ABXX_6_	0.79515	-0.143914	-0.45892	-0.347323	0.234958	Basal	1	56.2203	high	0.183619	50.3507	med	-1.10413	-0.274972	primary tumor	YES	na
TCGA-BH-A0E7	TCGA-BH-A0E7-01A-11R-A034-07	110315_UNC9-SN296_0159_AC008BABXX_2_	-0.686723	0.135654	0.552365	0.288643	-0.15928	LumA	1	21.6937	low	-0.278505	26.7575	med	1.76312	0.435235	primary tumor	YES	na
TCGA-BH-A0E9	TCGA-BH-A0E9-01B-11R-A115-07	110608_SN254_0230_AC03JGABXX_6_	-0.221513	-0.569556	0.684322	-0.367779	0.638223	LumA	1	-2.79181	low	-0.829378	-6.26363	low	1.60752	0.23965	primary tumor	YES	na
TCGA-BH-A0EA	TCGA-BH-A0EA-01A-11R-A115-07	110608_SN254_0230_AC03JGABXX_5_	-0.335126	-0.471501	0.785738	-0.377959	0.627371	LumA	1	-6.29069	low	-0.980136	-12.6509	low	1.35971	0.609518	primary tumor	YES	na
TCGA-BH-A0EB	TCGA-BH-A0EB-01A-11R-A034-07	110315_UNC9-SN296_0159_AC008BABXX_3_	-0.52413	-0.324466	0.774886	-0.0860984	0.284322	LumA	1	0.259924	low	-0.633116	4.20333	low	2.4856	0.252607	primary tumor	YES	na
TCGA-BH-A0EE	TCGA-BH-A0EE-01A-11R-A034-07	110315_UNC9-SN296_0159_AC008BABXX_4_	0.0413445	0.616327	-0.411957	0.444514	-0.516831	Her2	1	74.9309	high	0.537349	74.7838	high	-0.862447	1.19348	primary tumor	YES	na
TCGA-BH-A0EI	TCGA-BH-A0EI-01A-11R-A115-07	110527_UNC10-SN254_0224_AD0CPKABXX_5_	-0.561969	-0.220648	0.635342	0.000720288	0.0695798	LumA	1	8.83152	low	-0.601792	8.3666	low	1.97315	0.479515	primary tumor	YES	na
TCGA-BH-A0GY	TCGA-BH-A0GY-01A-11R-A056-07	110325_UNC11-SN627_0071_BB042MABXX_1_	-0.117119	-0.223337	0.307947	-0.132197	0.167443	LumA	0.97	22.3446	low	-0.399248	19.2555	med	0.797445	-0.374265	primary tumor	YES	na
TCGA-BH-A0GZ	TCGA-BH-A0GZ-01A-11R-A056-07	110325_UNC11-SN627_0071_BB042MABXX_2_	-0.568211	-0.15515	0.605474	0.10012	0.0706363	LumA	1	12.6615	low	-0.54573	12.0449	med	2.2436	0.00954251	primary tumor	YES	na
TCGA-BH-A0H0	TCGA-BH-A0H0-01A-11R-A056-07	110325_UNC11-SN627_0071_BB042MABXX_3_	-0.420216	0.136038	0.154382	0.584346	-0.345978	LumB	1	44.4618	med	0.293961	55.7018	high	1.75195	0.413816	primary tumor	YES	na
TCGA-BH-A0H3	TCGA-BH-A0H3-01A-11R-A12P-07	110801_UNC10-SN254_0250_AC01YCABXX_7_	-0.40581	-0.501657	0.777095	-0.275006	0.515486	LumA	1	-5.00326	low	-0.939231	-10.5653	low	1.44039	0.421264	primary tumor	YES	na
TCGA-BH-A0H5	TCGA-BH-A0H5-01A-21R-A115-07	110608_UNC11-SN627_0103_BD0CVVABXX_1_	-0.43491	-0.476206	0.758559	-0.258679	0.511549	LumA	1	-3.73276	low	-0.633833	2.10994	low	1.48384	0.186494	primary tumor	YES	na
TCGA-BH-A0H5	TCGA-BH-A0H5-11A-62R-A115-07	110608_UNC11-SN627_0103_BD0CVVABXX_2_	-0.166963	-0.590204	0.703625	-0.542185	0.787659	Normal	1	-6.541	low	-1.00957	-14.8425	low	0.831388	0.376984	adjacent normal	YES	na
TCGA-BH-A0H6	TCGA-BH-A0H6-01A-21R-A056-07	110325_UNC11-SN627_0071_BB042MABXX_4_	-0.720432	0.00686675	0.639088	0.109724	0.0392317	LumA	1	13.051	low	-0.609795	10.5091	low	1.46997	0.263968	primary tumor	YES	na
TCGA-BH-A0H7	TCGA-BH-A0H7-01A-13R-A056-07	110801_UNC13-SN749_0089_BD0DT6ABXX_7_	-0.52605	-0.105018	0.496086	0.12509	0.116639	LumA	1	18.5577	low	-0.422829	18.7125	med	1.66273	-0.266248	primary tumor	YES	na
TCGA-BH-A0H7	TCGA-BH-A0H7-11A-13R-A089-07	110824_UNC13-SN749_0101_BB0AHBABXX_3_	-0.186747	-0.638415	0.672701	-0.486098	0.777767	Normal	1	-5.12633	low	-0.775135	-5.22491	low	0.885901	-0.0569094	adjacent normal	YES	na
TCGA-BH-A0H9	TCGA-BH-A0H9-01A-11R-A056-07	110325_UNC11-SN627_0071_BB042MABXX_6_	-0.383337	-0.437791	0.530084	0.14084	0.119712	LumA	1	13.2378	low	-0.27529	21.5732	med	2.83062	0.142802	primary tumor	YES	na
TCGA-BH-A0H9	TCGA-BH-A0H9-11A-22R-A466-07	150108_UNC15-SN850_0402_AC5FTHACXX_2_GTTTCG	-0.155408	-0.536531	0.508061	-0.296531	0.52898	Normal	1	6.51801	low	-0.573466	6.57652	low	0.630851	0.237202	adjacent normal	YES	na
TCGA-BH-A0HA	TCGA-BH-A0HA-01A-11R-A12P-07	110801_UNC10-SN254_0250_AC01YCABXX_8_	-0.525378	-0.285666	0.695942	-0.0638175	0.281633	LumA	1	4.46788	low	-0.491034	11.1909	low	0.745041	0.156447	primary tumor	YES	na
TCGA-BH-A0HA	TCGA-BH-A0HA-11A-31R-A12P-07	110824_UNC13-SN749_0098_AC03YVABXX_5_	-0.0667947	-0.579928	0.617479	-0.613445	0.832893	Normal	1	-3.51463	low	-0.884631	-9.24352	low	0.335771	0.168469	adjacent normal	YES	na
TCGA-BH-A0HB	TCGA-BH-A0HB-01A-11R-A056-07	110325_UNC11-SN627_0071_BB042MABXX_7_	-0.496471	-0.206531	0.461417	0.151789	0.0644898	LumA	1	19.0989	low	-0.222503	26.4036	med	2.40059	-0.508107	primary tumor	YES	na
TCGA-BH-A0HF	TCGA-BH-A0HF-01A-11R-A056-07	110325_UNC11-SN627_0071_BB042MABXX_8_	-0.431357	-0.437983	0.693157	-0.183577	0.404274	LumA	1	0.812439	low	-0.525929	7.88628	low	1.74959	-0.249425	primary tumor	YES	na
TCGA-BH-A0HI	TCGA-BH-A0HI-01A-11R-A084-07	110406_UNC13-SN749_0050_BB05L2ABXX_4_	-0.637551	-0.284322	0.662041	0.171957	0.0584394	LumA	1	9.27983	low	-0.494464	12.8259	med	2.05947	0.380696	primary tumor	YES	na
TCGA-BH-A0HK	TCGA-BH-A0HK-01A-11R-A056-07	110406_UNC13-SN749_0050_BB05L2ABXX_5_	-0.371813	-0.294982	0.57042	0.00542617	0.310636	LumA	1	11.4531	low	-0.518971	11.7928	med	1.70648	0.370609	primary tumor	YES	na
TCGA-BH-A0HK	TCGA-BH-A0HK-11A-11R-A089-07	110824_UNC13-SN749_0101_BB0AHBABXX_4_	-0.17503	-0.593854	0.684034	-0.494262	0.760864	Normal	1	-5.02098	low	-0.864537	-8.59792	low	0.877251	0.368595	adjacent normal	YES	na
TCGA-BH-A0HL	TCGA-BH-A0HL-01A-11R-A10U-07	120806_UNC17-SN7001277_0041_BD132VACXX_1_TAGCTT	-0.590714	-0.0420408	0.437449	0.24	-0.0966327	LumA	1	23.5133	low	-0.0288507	36.2462	med	1.92585	0.442538	primary tumor	YES	na
TCGA-BH-A0HN	TCGA-BH-A0HN-01A-11R-A10U-07	120806_UNC17-SN7001277_0041_BD132VACXX_2_GGCTAC	-0.668764	0.072461	0.55611	0.258487	-0.0947419	LumA	1	20.1963	low	-0.299014	25.2071	med	2.11782	0.825781	primary tumor	YES	na
TCGA-BH-A0HO	TCGA-BH-A0HO-01A-11R-A034-07	110412_UNC13-SN749_0053_BB018EABXX_5_	-0.631309	-0.158703	0.527971	0.309964	-0.0932053	LumA	1	19.0186	low	-0.29487	24.0992	med	1.23063	0.224093	primary tumor	YES	na
TCGA-BH-A0HP	TCGA-BH-A0HP-01A-12R-A084-07	110426_UNC12-SN629_0077_AB08WNABXX_8_	-0.325906	-0.512125	0.749244	-0.411669	0.621321	LumA	1	-5.8917	low	-0.648647	0.43156	low	2.44854	-0.0181288	primary tumor	YES	na
TCGA-BH-A0HQ	TCGA-BH-A0HQ-01A-11R-A034-07	110412_UNC13-SN749_0053_BB018EABXX_6_	-0.439904	-0.355294	0.804754	-0.336375	0.529892	LumA	1	-5.19818	low	-0.821974	-5.3656	low	1.69568	0.625786	primary tumor	YES	na
TCGA-BH-A0HU	TCGA-BH-A0HU-01A-11R-A034-07	110412_UNC13-SN749_0053_BB018EABXX_7_	-0.178199	0.102329	-0.117503	0.479664	-0.514142	LumB	1	54.6863	high	0.470693	64.8748	high	1.47367	-0.109631	primary tumor	YES	na
TCGA-BH-A0HW	TCGA-BH-A0HW-01A-11R-A034-07	110412_UNC13-SN749_0053_BB018EABXX_8_	-0.554766	0.0812965	0.338103	0.42886	-0.235918	LumB	1	32.7766	med	-0.00840689	40.2695	med	2.02763	0.901544	primary tumor	YES	na
TCGA-BH-A0HX	TCGA-BH-A0HX-01A-21R-A056-07	110406_UNC13-SN749_0050_BB05L2ABXX_6_	-0.648019	-0.118367	0.619976	0.152461	0.114046	LumA	1	13.0798	low	-0.456629	16.0431	med	2.0003	0.0641616	primary tumor	YES	na
TCGA-BH-A0HY	TCGA-BH-A0HY-01A-11R-A056-07	110406_UNC13-SN749_0050_BB05L2ABXX_7_	-0.424442	0.425498	0.0884994	0.501945	-0.40946	LumB	1	50.0396	med	0.0278343	47.7204	med	1.6949	3.30527	primary tumor	YES	na
TCGA-BH-A0RX	TCGA-BH-A0RX-01A-21R-A084-07	110318_SN749_0046_AB039FABXX_1_	0.71054	-0.181945	-0.451717	-0.295462	0.233517	Basal	1	55.812	high	0.236499	52.3766	med	-0.690866	-0.693928	primary tumor	YES	na
TCGA-BH-A0W3	TCGA-BH-A0W3-01A-11R-A109-07	110607_UNC11-SN627_0100_AD0CT7ABXX_2_	-0.532965	0.0232893	0.328115	0.411188	-0.294982	LumB	1	32.1523	med	0.0362535	41.5825	med	1.80069	0.503843	primary tumor	YES	na
TCGA-BH-A0W4	TCGA-BH-A0W4-01A-11R-A109-07	110506_UNC9-SN296_0178_BC02MGABXX_8_	-0.451525	-0.407155	0.783241	-0.333301	0.519232	LumA	1	-5.07321	low	-0.708891	-1.02455	low	0.758284	0.122244	primary tumor	YES	na
TCGA-BH-A0W5	TCGA-BH-A0W5-01A-11R-A109-07	110901_UNC12-SN629_0127_BC025UABXX_2_	-0.422233	-0.451044	0.740504	-0.372485	0.539688	LumA	1	-4.45546	low	-0.761697	-3.23728	low	1.89854	-0.0286302	primary tumor	YES	na
TCGA-BH-A0W7	TCGA-BH-A0W7-01A-11R-A115-07	110512_UNC9-SN296_0180_AC036NABXX_2_	-0.548812	-0.0265546	0.517503	0.0539256	0.0797599	LumA	1	17.518	low	-0.242019	25.9019	med	0.313494	-0.536797	primary tumor	YES	na
TCGA-BH-A0WA	TCGA-BH-A0WA-01A-11R-A109-07	110901_UNC12-SN629_0127_BC025UABXX_3_	0.793037	-0.0957983	-0.496567	-0.422233	0.231981	Basal	1	57.2235	high	0.205102	51.5849	med	-2.23337	-0.335149	primary tumor	YES	na
TCGA-BH-A18F	TCGA-BH-A18F-01A-11R-A12D-07	110711_UNC10-SN254_0242_AD0DK5ABXX_4_	-0.119808	-0.291525	0.301609	-0.12413	0.171381	LumA	0.97	21.7289	low	-0.265158	24.1584	med	1.18443	-1.40973	primary tumor	YES	na
TCGA-BH-A18G	TCGA-BH-A18G-01A-11R-A12D-07	110711_UNC10-SN254_0242_AD0DK5ABXX_5_	0.589916	0.0451861	-0.585402	-0.0551741	-0.0731333	Basal	1	68.1056	high	0.423067	64.5613	high	-2.31508	-0.61785	primary tumor	YES	na
TCGA-BH-A18H	TCGA-BH-A18H-01A-11R-A12D-07	110711_UNC10-SN254_0242_AD0DK5ABXX_6_	-0.618151	-0.38497	0.759328	-0.0261705	0.310828	LumA	1	0.553835	low	-0.53103	8.30848	low	2.1152	-0.0458961	primary tumor	YES	na
TCGA-BH-A18I	TCGA-BH-A18I-01A-11R-A12D-07	110628_UNC10-SN254_0239_BD0CTRABXX_6_	-0.419352	-0.478319	0.711212	-0.164274	0.369316	LumA	1	-0.145375	low	-0.6748	1.53764	low	1.57947	-0.202825	primary tumor	YES	na
TCGA-BH-A18J	TCGA-BH-A18J-01A-11R-A12D-07	110628_UNC10-SN254_0239_BD0CTRABXX_7_	-0.423866	-0.0330852	0.34473	0.314382	-0.18425	LumA	0.99	29.5584	med	0.00935556	39.2922	med	1.30987	0.0807746	primary tumor	YES	na
TCGA-BH-A18J	TCGA-BH-A18J-11A-31R-A12D-07	110711_UNC10-SN254_0242_AD0DK5ABXX_1_	-0.127203	-0.527971	0.65916	-0.591645	0.817143	Normal	1	-4.41507	low	-0.862235	-8.26184	low	0.249007	0.339307	adjacent normal	YES	na
TCGA-BH-A18K	TCGA-BH-A18K-01A-11R-A12D-07	110715_UNC14-SN744_0142_AB099EABXX_1_	-0.477359	-0.0142617	0.422041	0.225738	-0.108764	LumA	1	24.8824	med	-0.221415	28.8809	med	2.0196	-0.199371	primary tumor	YES	na
TCGA-BH-A18K	TCGA-BH-A18K-11A-13R-A12D-07	110714_UNC13-SN749_0082_AD0DGMABXX_1_	-0.148715	-0.470252	0.673469	-0.615846	0.805618	Normal	1	-4.67293	low	-1.02084	-14.4065	low	0.554315	0.564302	adjacent normal	YES	na
TCGA-BH-A18L	TCGA-BH-A18L-01A-32R-A12D-07	110715_UNC10-SN254_0245_BD0DG6ABXX_1_	-0.487923	0.0608403	0.150636	0.508283	-0.303625	LumB	1	41.9069	med	0.25006	52.9487	high	1.74626	0.467491	primary tumor	YES	na
TCGA-BH-A18L	TCGA-BH-A18L-11A-42R-A12D-07	110714_UNC13-SN749_0082_AD0DGMABXX_2_	-0.176663	-0.636303	0.697575	-0.506651	0.768547	Normal	1	-6.42017	low	-0.953014	-12.6906	low	1.11373	0.266586	adjacent normal	YES	na
TCGA-BH-A18M	TCGA-BH-A18M-01A-11R-A12D-07	110715_UNC10-SN254_0245_BD0DG6ABXX_2_	-0.429244	-0.530852	0.715054	-0.276639	0.442113	LumA	1	-3.00303	low	-0.688621	-0.134931	low	1.39043	-0.182348	primary tumor	YES	na
TCGA-BH-A18M	TCGA-BH-A18M-11A-33R-A12D-07	110714_UNC13-SN749_0082_AD0DGMABXX_3_	-0.19904	-0.594238	0.715534	-0.553325	0.753854	Normal	1	-7.43899	low	-0.92813	-11.8265	low	0.649379	0.160724	adjacent normal	YES	na
TCGA-BH-A18N	TCGA-BH-A18N-01A-11R-A12D-07	110714_UNC13-SN749_0082_AD0DGMABXX_4_	-0.66569	-0.0228091	0.515006	0.308331	-0.149964	LumA	1	21.3516	low	-0.326226	24.0966	med	2.17605	0.512509	primary tumor	YES	na
TCGA-BH-A18N	TCGA-BH-A18N-11A-43R-A12D-07	110628_UNC10-SN254_0239_BD0CTRABXX_8_	-0.20557	-0.572725	0.714766	-0.532677	0.767779	Normal	1	-6.77869	low	-1.01643	-15.0387	low	0.998633	0.350957	adjacent normal	YES	na
TCGA-BH-A18P	TCGA-BH-A18P-01A-11R-A12D-07	110714_UNC13-SN749_0082_AD0DGMABXX_5_	-0.392749	0.495798	0.122305	0.40581	-0.396687	Her2	1	48.2188	med	0.0881064	49.7533	med	0.223572	0.729268	primary tumor	YES	na
TCGA-BH-A18P	TCGA-BH-A18P-11A-43R-A12D-07	110629_UNC15-SN850_0090_AC03J3ABXX_1_	-0.142377	-0.564658	0.672413	-0.561104	0.801104	Normal	1	-5.06703	low	-1.04099	-15.6488	low	0.809488	0.305292	adjacent normal	YES	na
TCGA-BH-A18Q	TCGA-BH-A18Q-01A-12R-A12D-07	110714_UNC13-SN749_0082_AD0DGMABXX_6_	0.727155	-0.397071	-0.30449	-0.534886	0.452773	Basal	1	42.6325	med	0.0745789	41.1361	med	-0.867149	-0.609075	primary tumor	YES	na
TCGA-BH-A18Q	TCGA-BH-A18Q-11A-34R-A12D-07	110715_UNC10-SN254_0245_BD0DG6ABXX_3_	-0.124994	-0.541224	0.658872	-0.58377	0.810804	Normal	1	-4.45488	low	-0.966078	-12.4566	low	0.960575	0.338443	adjacent normal	YES	na
TCGA-BH-A18R	TCGA-BH-A18R-01A-11R-A12D-07	110629_UNC15-SN850_0090_AC03J3ABXX_2_	0.0583433	0.389772	-0.280768	0.172341	-0.237071	Her2	0.99	61.7029	high	0.196192	56.3015	high	-0.870749	1.87505	primary tumor	YES	na
TCGA-BH-A18R	TCGA-BH-A18R-11A-42R-A12D-07	110715_UNC10-SN254_0245_BD0DG6ABXX_4_	-0.128739	-0.619784	0.676831	-0.541321	0.790252	Normal	1	-5.66033	low	-1.01663	-15.064	low	1.04938	0.336332	adjacent normal	YES	na
TCGA-BH-A18S	TCGA-BH-A18S-01A-11R-A12D-07	110629_UNC15-SN850_0090_AC03J3ABXX_3_	-0.712653	0.0177191	0.585498	0.321008	-0.0633373	LumA	1	19.0032	low	-0.340087	23.1643	med	1.67203	0.841434	primary tumor	YES	na
TCGA-BH-A18S	TCGA-BH-A18S-11A-43R-A12D-07	110711_UNC10-SN254_0242_AD0DK5ABXX_2_	-0.185882	-0.536519	0.673661	-0.530468	0.775942	Normal	1	-4.40927	low	-0.91694	-10.3108	low	0.887717	0.341015	adjacent normal	YES	na
TCGA-BH-A18T	TCGA-BH-A18T-01A-11R-A12D-07	110715_UNC10-SN254_0245_BD0DG6ABXX_5_	0.712269	0.0192557	-0.589532	-0.18521	0.0743818	Basal	1	66.3281	high	0.344715	60.5076	high	-1.28196	-0.106077	primary tumor	YES	na
TCGA-BH-A18U	TCGA-BH-A18U-01A-21R-A12D-07	110715_UNC10-SN254_0245_BD0DG6ABXX_6_	-0.404946	0.395918	-0.0793757	0.546699	-0.602593	LumB	1	57.4097	high	0.236255	57.9167	high	1.01942	1.67276	primary tumor	YES	na
TCGA-BH-A18U	TCGA-BH-A18U-11A-23R-A12D-07	110714_UNC13-SN749_0082_AD0DGMABXX_7_	-0.114334	-0.635726	0.673181	-0.542761	0.79928	Normal	1	-5.69561	low	-0.794452	-6.31456	low	0.787851	0.0175144	adjacent normal	YES	na
TCGA-BH-A18V	TCGA-BH-A18V-01A-11R-A12D-07	110715_UNC10-SN254_0245_BD0DG6ABXX_7_	0.723025	-0.101176	-0.531813	-0.35078	0.193181	Basal	1	59.4538	high	0.306006	56.3766	high	-1.33596	-0.203408	primary tumor	YES	na
TCGA-BH-A18V	TCGA-BH-A18V-11A-52R-A12D-07	110714_UNC13-SN749_0082_AD0DGMABXX_8_	-0.116447	-0.546507	0.652821	-0.576855	0.796783	Normal	1	-4.12358	low	-0.896199	-9.60977	low	0.472686	0.453914	adjacent normal	YES	na
TCGA-BH-A18V	TCGA-BH-A18V-06A-11R-A213-07	120419_UNC12-SN629_0204_BD0VCGACXX_2_CGATGT	0.525474	0.07006	-0.419736	-0.251669	0.159856	Basal	1	57.9981	high	0.190607	52.518	med	-2.06779	0.0286732	met	YES	na
TCGA-BH-A1EN	TCGA-BH-A1EN-01A-11R-A13Q-07	110805_UNC11-SN627_0134_AC042TABXX_7_	-0.379286	0.480918	0.149898	0.306633	-0.29449	Her2	1	45.265	med	0.128628	50.3597	med	-0.52689	1.96332	primary tumor	YES	na
TCGA-BH-A1EN	TCGA-BH-A1EN-11A-23R-A13Q-07	110729_UNC15-SN850_0102_BD0E5DABXX_5_	-0.141513	-0.51078	0.674142	-0.569556	0.742713	Normal	1	-4.48551	low	-0.966092	-12.2958	low	0.714631	0.614957	adjacent normal	YES	na
TCGA-BH-A1EO	TCGA-BH-A1EO-01A-11R-A137-07	110725_UNC15-SN850_0099_AD0DETABXX_6_	-0.560432	-0.0344298	0.518752	0.166387	-0.0696759	LumA	1	19.1737	low	-0.412552	19.6865	med	1.59793	0.0270136	primary tumor	YES	na
TCGA-BH-A1EO	TCGA-BH-A1EO-11A-31R-A137-07	110725_UNC15-SN850_0099_AD0DETABXX_7_	-0.085042	-0.382953	0.233037	-0.0408643	0.15102	LumA	0.9	24.7949	med	-0.186988	27.7741	med	0.219434	0.0580073	adjacent normal	NO - no normal breast epithelium	na
TCGA-BH-A1ES	TCGA-BH-A1ES-01A-11R-A137-07	120823_UNC17-SN7001277_0047_AC0Y3YACXX_7_CGATGT	-0.392269	-0.165234	0.44413	-0.0554622	0.0794718	LumA	1	17.4718	low	-0.23138	25.3653	med	2.016	0.0326706	primary tumor	YES	na
TCGA-BH-A1ES	TCGA-BH-A1ES-06A-12R-A24H-07	121205_UNC14-SN744_0277_BC131TACXX_5_TGACCA	-0.633413	-0.0921624	0.60736	0.0638298	0.178789	LumA	1	12.5774	low	-0.379306	18.961	med	0.792184	0.990126	met	YES	na
TCGA-BH-A1ET	TCGA-BH-A1ET-01A-11R-A137-07	110725_UNC15-SN850_0100_BD0DRKABXX_1_	-0.587323	-0.34377	0.858439	-0.112509	0.396495	LumA	1	-4.24143	low	-0.702589	0.197609	low	2.0228	0.379546	primary tumor	YES	na
TCGA-BH-A1ET	TCGA-BH-A1ET-11B-23R-A137-07	110725_UNC15-SN850_0100_BD0DRKABXX_2_	-0.179256	-0.58377	0.704682	-0.526242	0.767971	Normal	1	-6.28472	low	-1.04327	-16.0501	low	0.901841	0.383107	adjacent normal	YES	na
TCGA-BH-A1EU	TCGA-BH-A1EU-01A-11R-A137-07	110725_UNC15-SN850_0100_BD0DRKABXX_3_	-0.410132	-0.587419	0.751837	-0.183385	0.423385	LumA	1	-3.70347	low	-0.620874	2.22992	low	2.14959	-0.248372	primary tumor	YES	na
TCGA-BH-A1EU	TCGA-BH-A1EU-11A-23R-A137-07	110725_UNC15-SN850_0100_BD0DRKABXX_4_	-0.191549	-0.550156	0.70084	-0.521248	0.77066	Normal	1	-5.60985	low	-1.01326	-14.508	low	0.923769	0.361507	adjacent normal	YES	na
TCGA-BH-A1EV	TCGA-BH-A1EV-01A-11R-A137-07	110725_UNC15-SN850_0100_BD0DRKABXX_5_	-0.54545	0.462569	0.228619	0.39976	-0.354622	Her2	1	42.4667	med	-0.108347	40.4503	med	1.42764	2.36144	primary tumor	YES	na
TCGA-BH-A1EV	TCGA-BH-A1EV-11A-24R-A137-07	110725_UNC15-SN850_0100_BD0DRKABXX_6_	-0.11952	-0.442401	0.571861	-0.470156	0.726579	Normal	1	2.52837	low	-0.738464	-0.954009	low	0.353189	0.56913	adjacent normal	YES	na
TCGA-BH-A1EW	TCGA-BH-A1EW-01A-11R-A137-07	110725_UNC15-SN850_0100_BD0DRKABXX_7_	-0.42473	-0.196543	0.381032	0.216327	-0.0312605	LumA	0.99	24.0122	med	-0.387347	21.1867	med	1.37786	0.171922	primary tumor	YES	na
TCGA-BH-A1EW	TCGA-BH-A1EW-11B-33R-A137-07	110725_UNC15-SN850_0100_BD0DRKABXX_8_	-0.283553	-0.523073	0.74473	-0.389868	0.686242	LumA	1	-5.29084	low	-0.920005	-10.2919	low	0.895892	-0.0714158	adjacent normal	YES	na
TCGA-BH-A1EX	TCGA-BH-A1EX-01A-11R-A13Q-07	110729_UNC15-SN850_0102_BD0E5DABXX_6_	-0.367491	0.0979112	0.427323	0.100408	0.00609844	LumA	1	24.7572	med	-0.419636	21.1016	med	0.369407	0.743223	primary tumor	YES	na
TCGA-BH-A1EY	TCGA-BH-A1EY-01A-11R-A13Q-07	110824_UNC11-SN627_0145_AD0DL7ABXX_2_CTTGTA	-0.621224	-0.0887755	0.644898	0.169694	-0.0371429	LumA	1	12.9016	low	-0.261666	23.8667	med	1.52023	0.180317	primary tumor	YES	na
TCGA-BH-A1F0	TCGA-BH-A1F0-01A-11R-A137-07	110801_UNC13-SN749_0088_AD0DTHABXX_1_	0.729748	-0.224586	-0.440864	-0.362209	0.234094	Basal	1	53.7158	high	0.260711	52.4825	med	-1.91575	-0.502684	primary tumor	YES	na
TCGA-BH-A1F0	TCGA-BH-A1F0-11B-23R-A137-07	110801_UNC13-SN749_0088_AD0DTHABXX_2_	-0.159664	-0.581753	0.687395	-0.527203	0.769316	Normal	1	-5.45755	low	-1.00394	-14.2815	low	0.895858	0.308057	adjacent normal	YES	na
TCGA-BH-A1F2	TCGA-BH-A1F2-01A-31R-A13Q-07	110901_UNC12-SN629_0126_AD0DG0ABXX_6_TGACCA	-0.373061	0.296038	0.102905	0.53892	-0.43952	LumB	1	48.4164	med	0.184785	52.9643	high	0.729802	1.37414	primary tumor	YES	na
TCGA-BH-A1F2	TCGA-BH-A1F2-11A-32R-A13Q-07	110729_UNC15-SN850_0102_BD0E5DABXX_7_	-0.0857143	-0.594718	0.646867	-0.586939	0.808499	Normal	1	-4.60026	low	-0.934799	-11.5349	low	0.668372	0.22903	adjacent normal	YES	na
TCGA-BH-A1F5	TCGA-BH-A1F5-01A-12R-A13Q-07	110901_UNC12-SN629_0126_AD0DG0ABXX_7_TGACCA	-0.633229	-0.030108	0.556399	0.278271	-0.0632413	LumA	1	19.1868	low	-0.352913	22.333	med	2.11134	-0.0551564	primary tumor	YES	na
TCGA-BH-A1F6	TCGA-BH-A1F6-01A-11R-A13Q-07	110802_UNC16-SN851_0067_BB07W5ABXX_1_CTTGTA	0.734934	-0.137767	-0.458824	-0.384202	0.223145	Basal	1	55.3915	high	0.217252	51.5316	med	-1.77312	-0.415423	primary tumor	YES	na
TCGA-BH-A1F6	TCGA-BH-A1F6-11B-94R-A13Q-07	110729_UNC15-SN850_0102_BD0E5DABXX_8_	-0.144778	-0.586459	0.656471	-0.457863	0.729844	Normal	1	-3.01145	low	-0.882286	-8.72799	low	0.872234	-0.0467123	adjacent normal	YES	na
TCGA-BH-A1F8	TCGA-BH-A1F8-01A-11R-A13Q-07	110901_UNC12-SN629_0126_AD0DG0ABXX_8_TGACCA	-0.495894	0.303914	0.138151	0.560816	-0.444514	LumB	1	46.8285	med	-0.00518264	45.209	med	3.0779	0.0696716	primary tumor	YES	na
TCGA-BH-A1F8	TCGA-BH-A1F8-11B-21R-A13Q-07	110824_UNC11-SN627_0145_AD0DL7ABXX_4_CTTGTA	-0.0814886	-0.554574	0.617479	-0.553229	0.766146	Normal	1	-2.20864	low	-0.785155	-4.72418	low	0.883173	0.0944554	adjacent normal	YES	na
TCGA-BH-A1FB	TCGA-BH-A1FB-01A-11R-A13Q-07	110921_UNC9-SN296_0242_AD0DDEABXX_1_TGACCA	-0.309196	-0.487923	0.766627	-0.44922	0.639376	LumA	1	-6.80246	low	-0.892878	-9.51223	low	1.25078	0.0019943	primary tumor	YES	na
TCGA-BH-A1FB	TCGA-BH-A1FB-11A-33R-A13Q-07	110802_UNC16-SN851_0066_AB09M4ABXX_7_CTTGTA	-0.183577	-0.500984	0.665306	-0.522305	0.776327	Normal	1	-3.39381	low	-1.02938	-14.3587	low	1.12284	0.437847	adjacent normal	YES	na
TCGA-BH-A1FC	TCGA-BH-A1FC-01A-11R-A13Q-07	110805_UNC11-SN627_0134_AC042TABXX_8_	0.606146	0.138727	-0.776423	0.117503	-0.313613	Basal	1	80.3639	high	0.736127	80.9298	high	-1.68365	-0.641599	primary tumor	YES	na
TCGA-BH-A1FC	TCGA-BH-A1FC-11A-32R-A13Q-07	110824_UNC11-SN627_0145_AD0DL7ABXX_6_CTTGTA	-0.273277	-0.503097	0.731381	-0.458439	0.746747	Normal	1	-5.54019	low	-0.994508	-13.3461	low	0.747889	0.426983	adjacent normal	YES	na
TCGA-BH-A1FD	TCGA-BH-A1FD-01A-11R-A13Q-07	110729_UNC9-SN296_0211_BC046VABXX_1_	-0.448932	0.116735	0.153133	0.308908	-0.224298	LumB	0.97	39.4825	med	0.156731	48.4974	med	1.65303	-0.510293	primary tumor	YES	na
TCGA-BH-A1FD	TCGA-BH-A1FD-11B-21R-A13Q-07	110921_UNC9-SN296_0242_AD0DDEABXX_2_TGACCA	-0.211717	-0.564658	0.715918	-0.4788	0.7503	Normal	1	-5.83767	low	-1.03481	-15.4042	low	0.927716	0.275923	adjacent normal	YES	na
TCGA-BH-A1FE	TCGA-BH-A1FE-01A-11R-A13Q-07	110809_UNC10-SN254_0260_BD0DKNABXX_1_	-0.151597	-0.253974	0.417527	-0.222665	0.350684	LumA	1	15.6693	low	-0.450972	15.198	med	0.577478	-0.0674818	primary tumor	YES	na
TCGA-BH-A1FE	TCGA-BH-A1FE-11B-14R-A13Q-07	110921_UNC9-SN296_0242_AD0DDEABXX_3_TGACCA	-0.072461	-0.567635	0.597791	-0.536903	0.75587	Normal	1	-1.26636	low	-0.759621	-3.49948	low	0.53873	-0.157358	adjacent normal	YES	na
TCGA-BH-A1FE	TCGA-BH-A1FE-06A-11R-A213-07	120419_UNC12-SN629_0204_BD0VCGACXX_3_CTTGTA	0.118776	-0.199184	0.0196939	-0.229082	0.272245	Normal	0.94	34.1964	med	-0.0716887	35.1358	med	-0.258869	-0.086991	met	YES	na
TCGA-BH-A1FG	TCGA-BH-A1FG-01A-11R-A13Q-07	110824_UNC11-SN627_0145_AD0DL7ABXX_7_CTTGTA	-0.639568	-0.261561	0.698727	0.122017	0.111645	LumA	1	7.24781	low	-0.499971	12.0916	med	2.39728	0.274953	primary tumor	YES	na
TCGA-BH-A1FG	TCGA-BH-A1FG-11B-12R-A13Q-07	110921_UNC9-SN296_0242_AD0DDEABXX_4_TGACCA	-0.202593	-0.566963	0.677503	-0.409556	0.687491	Normal	1	-3.07597	low	-0.780406	-4.46051	low	1.14454	-0.142662	adjacent normal	YES	na
TCGA-BH-A1FH	TCGA-BH-A1FH-01A-12R-A13Q-07	110921_UNC9-SN296_0242_AD0DDEABXX_5_TGACCA	-0.250036	-0.542857	0.759424	-0.51587	0.735606	LumA	1	-8.13106	low	-0.989771	-14.1312	low	1.12514	-0.00682968	primary tumor	YES	na
TCGA-BH-A1FH	TCGA-BH-A1FH-11B-42R-A13Q-07	110824_UNC11-SN627_0145_AD0DL7ABXX_8_CTTGTA	-0.0356783	-0.553902	0.554094	-0.563313	0.756831	Normal	1	0.487058	low	-0.779777	-3.85855	low	0.136541	0.117202	adjacent normal	YES	na
TCGA-BH-A1FJ	TCGA-BH-A1FJ-01A-11R-A13Q-07	110921_UNC9-SN296_0242_AD0DDEABXX_6_TGACCA	-0.465354	0.132773	0.197311	0.470924	-0.339736	LumB	1	40.5142	med	0.0965778	46.6803	med	1.38151	-0.151798	primary tumor	YES	na
TCGA-BH-A1FJ	TCGA-BH-A1FJ-11B-42R-A13Q-07	110921_UNC9-SN296_0242_AD0DDEABXX_7_TGACCA	-0.177815	-0.582137	0.680288	-0.435006	0.712653	Normal	1	-3.71682	low	-0.839493	-7.11885	low	0.850147	-0.123414	adjacent normal	YES	na
TCGA-BH-A1FL	TCGA-BH-A1FL-01A-11R-A13Q-07	110729_UNC9-SN296_0211_BC046VABXX_2_	-0.512893	-0.277695	0.519232	0.22401	-0.0404802	LumA	1	16.7848	low	-0.352415	20.4242	med	2.23139	0.453951	primary tumor	YES	na
TCGA-BH-A1FM	TCGA-BH-A1FM-01A-11R-A13Q-07	110921_UNC9-SN296_0242_AD0DDEABXX_8_TGACCA	-0.376327	0.221513	0.0219448	0.632845	-0.539496	LumB	1	52.2338	med	0.337688	59.8987	high	1.90022	-0.554004	primary tumor	YES	na
TCGA-BH-A1FM	TCGA-BH-A1FM-11B-23R-A13Q-07	110729_UNC9-SN296_0211_BC046VABXX_3_	-0.15054	-0.53114	0.657335	-0.542377	0.775174	Normal	1	-3.67767	low	-0.917729	-10.1887	low	0.84169	0.293599	adjacent normal	YES	na
TCGA-BH-A1FN	TCGA-BH-A1FN-01A-11R-A13Q-07	110829_UNC10-SN254_0271_AC00PWABXX_1_CTTGTA	-0.0868667	0.131717	-0.23006	0.305642	-0.345114	LumB	0.97	57.3257	high	0.345012	60.3486	high	0.81866	-1.295	primary tumor	YES	na
TCGA-BH-A1FN	TCGA-BH-A1FN-11A-34R-A13Q-07	110809_UNC10-SN254_0260_BD0DKNABXX_2_	-0.0465306	-0.511261	0.552845	-0.541032	0.767683	Normal	1	1.48305	low	-0.71175	-0.657538	low	-0.0312805	-0.135319	adjacent normal	YES	na
TCGA-BH-A1FR	TCGA-BH-A1FR-01A-11R-A13Q-07	110824_UNC11-SN627_0145_AD0DL7ABXX_1_CTTGTA	-0.681152	-0.164946	0.6291	0.184346	0.0233854	LumA	1	12.3874	low	-0.328551	20.8511	med	2.91487	-0.0319187	primary tumor	YES	na
TCGA-BH-A1FR	TCGA-BH-A1FR-11B-42R-A13Q-07	110829_UNC10-SN254_0271_AC00PWABXX_3_CTTGTA	-0.221609	-0.487827	0.681633	-0.47467	0.717839	Normal	1	-3.26947	low	-0.838458	-6.55008	low	1.27202	0.159396	adjacent normal	YES	na
TCGA-BH-A1FU	TCGA-BH-A1FU-01A-11R-A14D-07	111014_UNC10-SN254_0289_AC00VNABXX_8_	0.215366	0.21018	-0.0955102	-0.442593	0.236879	Normal	0.9	41.8843	med	-0.274365	30.4378	med	-2.15971	2.44439	primary tumor	YES	na
TCGA-BH-A1FU	TCGA-BH-A1FU-11A-23R-A14D-07	110805_UNC11-SN627_0135_BD0DKJABXX_1_ACTTGA	-0.157263	-0.587419	0.69018	-0.571092	0.799472	Normal	1	-6.37812	low	-1.01362	-14.9995	low	0.646083	0.385289	adjacent normal	YES	na
TCGA-BH-A201	TCGA-BH-A201-01A-11R-A14M-07	110921_UNC16-SN851_0090_BB060BABXX_1_GCCAAT	-0.250804	-0.496855	0.688836	-0.481393	0.664538	LumA	1	-3.95749	low	-0.738856	-2.77342	low	1.04161	-0.181665	primary tumor	YES	na
TCGA-BH-A202	TCGA-BH-A202-01A-11R-A14M-07	110921_UNC16-SN851_0090_BB060BABXX_2_GCCAAT	-0.277503	0.435102	-0.110396	0.498968	-0.498199	LumB	1	59.1034	high	0.19273	56.5587	high	1.078	1.53931	primary tumor	YES	na
TCGA-BH-A203	TCGA-BH-A203-01A-12R-A169-07	110921_UNC9-SN296_0243_BC010LABXX_2_CGATGT	0.0072509	0.54401	-0.361152	0.418872	-0.421945	Her2	1	71.1666	high	0.20737	60.3396	high	-1.96109	-0.665443	primary tumor	YES	na
TCGA-BH-A203	TCGA-BH-A203-11A-42R-A169-07	110921_UNC9-SN296_0243_BC010LABXX_3_CGATGT	-0.112605	-0.591933	0.642737	-0.549964	0.781224	Normal	1	-3.90315	low	-0.835714	-7.30232	low	0.961985	0.0278408	adjacent normal	YES	na
TCGA-BH-A204	TCGA-BH-A204-01A-11R-A157-07	110926_UNC12-SN629_0143_AD0DY7ABXX_5_CTTGTA	-0.325408	-0.0644898	0.100612	0.518265	-0.379082	LumB	1	43.1142	med	0.248864	52.4804	med	2.05739	-0.0336736	primary tumor	YES	na
TCGA-BH-A204	TCGA-BH-A204-11A-53R-A157-07	110926_UNC12-SN629_0143_AD0DY7ABXX_6_CTTGTA	-0.139784	-0.597215	0.6509	-0.527875	0.745882	Normal	1	-4.08428	low	-0.926857	-10.9353	low	0.893594	-0.0233426	adjacent normal	YES	na
TCGA-BH-A208	TCGA-BH-A208-01A-11R-A157-07	110926_UNC12-SN629_0143_AD0DY7ABXX_7_CTTGTA	0.0185834	-0.00619448	0.250708	-0.470348	0.428956	Normal	1	22.92	low	-0.509852	15.282	med	-1.71003	-0.0219438	primary tumor	YES	na
TCGA-BH-A208	TCGA-BH-A208-11A-51R-A157-07	110926_UNC12-SN629_0143_AD0DY7ABXX_8_CTTGTA	-0.0861945	-0.613253	0.646963	-0.562449	0.797167	Normal	1	-4.46898	low	-0.995956	-13.9803	low	0.689554	0.252845	adjacent normal	YES	na
TCGA-BH-A209	TCGA-BH-A209-01A-11R-A157-07	110916_UNC16-SN851_0087_AD0DE7ABXX_1_CTTGTA	0.0196399	0.198752	-0.361729	0.521537	-0.492533	LumB	1	67.9047	high	0.457853	68.1042	high	0.918235	-0.466503	primary tumor	YES	na
TCGA-BH-A209	TCGA-BH-A209-11A-42R-A157-07	110916_UNC16-SN851_0087_AD0DE7ABXX_2_CTTGTA	-0.115006	-0.554862	0.640816	-0.541224	0.772005	Normal	1	-3.14556	low	-0.82867	-6.6474	low	0.655739	0.0453126	adjacent normal	YES	na
TCGA-BH-A28O	TCGA-BH-A28O-01A-11R-A22K-07	121205_UNC14-SN744_0276_AC19W1ACXX_1_TAGCTT	-0.135366	-0.535078	0.673661	-0.613637	0.808499	Normal	1	-5.52864	low	-0.967146	-12.7869	low	0.250706	0.380495	primary tumor	YES	na
TCGA-BH-A28Q	TCGA-BH-A28Q-01A-11R-A16F-07	110930_UNC12-SN629_0146_BB01KPABXX_6_TAGCTT	-0.704394	-0.194814	0.817239	0.00888355	0.261369	LumA	1	1.10121	low	-0.815091	-1.89081	low	1.57803	0.708269	primary tumor	YES	na
TCGA-BH-A2L8	TCGA-BH-A2L8-01A-11R-A18M-07	111101_UNC13-SN749_0133_BC04U8ABXX_1_GGCTAC	-0.400624	-0.343481	0.713133	-0.27587	0.423577	LumA	1	-0.0206355	low	-0.647567	3.04891	low	0.44873	0.0368885	primary tumor	YES	na
TCGA-BH-A42T	TCGA-BH-A42T-01A-11R-A24H-07	121205_UNC14-SN744_0277_BC131TACXX_6_AGTTCC	-0.365306	0.0678571	0.0130612	0.483878	-0.386327	LumB	1	47.912	med	0.265249	54.9957	high	1.21632	0.705322	primary tumor	YES	na
TCGA-BH-A42U	TCGA-BH-A42U-01A-12R-A24H-07	121205_UNC14-SN744_0277_BC131TACXX_6_CTTGTA	-0.229964	-0.437695	0.679904	-0.519232	0.745594	Normal	1	-3.24905	low	-0.835855	-6.27655	low	0.46692	0.290622	primary tumor	YES	na
TCGA-BH-A42V	TCGA-BH-A42V-01A-11R-A24H-07	121205_UNC14-SN744_0277_BC131TACXX_7_GCCAAT	-0.326002	-0.415126	0.740984	-0.532197	0.703145	LumA	1	-6.14253	low	-0.88353	-8.73989	low	0.218698	0.467589	primary tumor	YES	na
TCGA-BH-A5IZ	TCGA-BH-A5IZ-01A-11R-A27Q-07	130529_UNC9-SN296_0368_AD24URACXX_4_GTGGCC	0.728019	-0.304586	-0.406771	-0.31976	0.206339	Basal	1	51.8304	med	0.335087	54.6579	high	-0.314426	-0.262679	primary tumor	YES	na
TCGA-BH-A5J0	TCGA-BH-A5J0-01A-11R-A27Q-07	130517_UNC9-SN296_0366_BD250HACXX_3_ATCACG	-0.620648	-0.152365	0.672989	0.0157983	0.19539	LumA	1	8.23391	low	-0.408708	16.2848	med	2.10657	-0.175904	primary tumor	YES	na
TCGA-BH-A6R8	TCGA-BH-A6R8-01A-21R-A33J-07	131127_UNC15-SN850_0341_BC34HHACXX_2_GATCAG	-0.757119	0.123265	0.515486	0.405234	-0.19078	LumA	1	24.6416	med	-0.235988	29.4473	med	1.32579	0.524436	primary tumor	YES	na
TCGA-BH-A6R9	TCGA-BH-A6R9-01A-21R-A32P-07	131015_UNC11-SN627_0328_BC2NN6ACXX_5_CGATGT	0.287203	-0.328499	-0.0366387	-0.350876	0.289796	Normal	0.96	33.4326	med	-0.0869651	33.3792	med	-1.01634	-0.33137	primary tumor	YES	na
TCGA-BH-A8FY	TCGA-BH-A8FY-01A-11R-A36F-07	140417_UNC13-SN749_0342_AC41N6ACXX_4_TTAGGC	-0.478319	-0.295462	0.571765	0.103097	0.151212	LumA	1	12.496	low	-0.263253	22.5365	med	1.97041	0.0577561	primary tumor	YES	na
TCGA-BH-A8FZ	TCGA-BH-A8FZ-01A-11R-A352-07	140318_UNC12-SN629_0354_AC3K7VACXX_7_ACAGTG	-0.207875	-0.465546	0.681729	-0.592509	0.774982	Normal	1	-4.84908	low	-0.867874	-8.22679	low	-0.0109618	0.760256	primary tumor	YES	na
TCGA-BH-A8G0	TCGA-BH-A8G0-01A-11R-A352-07	140304_UNC14-SN744_0400_AC3LWGACXX_1_TAGCTT	-0.347803	-0.518752	0.797263	-0.399472	0.650516	LumA	1	-7.88397	low	-0.979776	-13.2739	low	1.00803	0.493856	primary tumor	YES	na
TCGA-BH-AB28	TCGA-BH-AB28-01A-31R-A41B-07	140828_UNC11-SN627_0379_BC5FDFACXX_4_GATCAG	-0.549676	-0.302569	0.750108	-0.1297	0.43443	LumA	1	0.7526	low	-0.720672	0.921791	low	2.43169	1.14591	primary tumor	YES	na
TCGA-C8-A12K	TCGA-C8-A12K-01A-21R-A115-07	110607_UNC14-SN744_0124_AD0CVCABXX_1_	0.822713	-0.0994478	-0.665114	-0.150732	-0.00369748	Basal	1	68.8438	high	0.580341	69.9588	high	-0.524602	-0.864832	primary tumor	YES	na
TCGA-C8-A12L	TCGA-C8-A12L-01A-11R-A115-07	110608_SN254_0230_AC03JGABXX_4_	0.247155	0.475054	-0.438079	0.0894598	-0.229676	Her2	1	69.0241	high	0.255609	60.6215	high	-1.89198	0.873432	primary tumor	YES	na
TCGA-C8-A12M	TCGA-C8-A12M-01A-11R-A115-07	110608_SN254_0230_AC03JGABXX_3_	-0.559664	0.0665066	0.30545	0.341753	-0.256759	LumB	0.98	32.4324	med	0.0819243	43.6069	med	2.17787	0.838222	primary tumor	YES	na
TCGA-C8-A12N	TCGA-C8-A12N-01A-11R-A115-07	110527_UNC10-SN254_0224_AD0CPKABXX_6_	-0.78036	-0.103577	0.687683	0.209124	-0.0135894	LumA	1	10.782	low	-0.454768	15.8232	med	1.90085	0.0857052	primary tumor	YES	na
TCGA-C8-A12O	TCGA-C8-A12O-01A-11R-A115-07	110527_UNC10-SN254_0224_AD0CPKABXX_7_	-0.293253	-0.0638175	0.207491	-0.00254502	0.0601681	LumA	0.85	30.1441	med	-0.538183	16.9182	med	1.74814	-0.218172	primary tumor	YES	na
TCGA-C8-A12P	TCGA-C8-A12P-01A-11R-A115-07	110628_UNC10-SN254_0238_AC03J5ABXX_7_	0.0408643	0.625162	-0.289604	0.211813	-0.373157	Her2	1	66.0951	high	0.236585	60.1572	high	-2.87699	1.656	primary tumor	YES	na
TCGA-C8-A12Q	TCGA-C8-A12Q-01A-11R-A115-07	110608_UNC11-SN627_0103_BD0CVVABXX_3_	-0.242641	0.343577	0.28922	-0.0482593	0.0518127	Her2	0.99	32.2177	med	-0.363485	26.0078	med	-1.72294	3.80268	primary tumor	YES	na
TCGA-C8-A12T	TCGA-C8-A12T-01A-11R-A115-07	110608_UNC11-SN627_0103_BD0CVVABXX_4_	-0.430972	0.369508	0.125858	0.198175	-0.297575	Her2	0.99	42.5579	med	0.26769	54.6355	high	-0.0809866	1.38743	primary tumor	YES	na
TCGA-C8-A12U	TCGA-C8-A12U-01A-11R-A115-07	110607_UNC14-SN744_0124_AD0CVCABXX_2_	-0.266363	0.181465	-0.128451	0.587899	-0.434046	LumB	1	57.674	high	0.472475	66.3509	high	0.729581	-0.313665	primary tumor	YES	na
TCGA-C8-A12V	TCGA-C8-A12V-01A-11R-A115-07	110608_SN254_0230_AC03JGABXX_2_	0.749436	-0.168403	-0.457863	-0.434046	0.29431	Basal	1	54.1408	high	0.278868	53.4342	high	-1.58501	-0.933921	primary tumor	YES	na
TCGA-C8-A12W	TCGA-C8-A12W-01A-11R-A115-07	110608_SN254_0230_AC03JGABXX_1_	-0.494262	0.330324	0.0545018	0.407155	-0.354718	LumB	1	48.1221	med	-0.0543573	43.5099	med	1.1612	0.332018	primary tumor	YES	na
TCGA-C8-A12X	TCGA-C8-A12X-01A-11R-A115-07	110527_UNC10-SN254_0224_AD0CPKABXX_8_	-0.486002	-0.0461465	0.320624	0.260504	-0.173013	LumA	0.98	29.1574	med	0.1315	44.0141	med	1.60504	0.212038	primary tumor	YES	na
TCGA-C8-A12Y	TCGA-C8-A12Y-01A-11R-A12D-07	110714_UNC13-SN749_0083_BD0DLNABXX_1_	-0.409172	-0.242737	0.432317	0.13431	0.000240096	LumA	1	19.9143	low	-0.252653	25.1227	med	1.24941	-0.00645771	primary tumor	YES	na
TCGA-C8-A12Z	TCGA-C8-A12Z-01A-11R-A115-07	110527_UNC10-SN254_0225_BD0CVWABXX_8_	-0.255306	0.629286	-0.0909184	0.289796	-0.323776	Her2	1	57.7563	high	0.0736684	51.9637	med	-2.44369	2.78257	primary tumor	YES	na
TCGA-C8-A130	TCGA-C8-A130-01A-31R-A115-07	110628_UNC10-SN254_0238_AC03J5ABXX_8_	-0.111357	0.324082	-0.249748	0.380264	-0.522689	LumB	0.99	62.0897	high	0.288796	60.3329	high	1.353	0.0959609	primary tumor	YES	na
TCGA-C8-A131	TCGA-C8-A131-01A-11R-A115-07	110608_UNC11-SN627_0103_BD0CVVABXX_5_	0.585882	0.212677	-0.564946	-0.13114	-0.0447059	Basal	1	68.424	high	0.393793	64.09	high	-2.99755	-0.438673	primary tumor	YES	na
TCGA-C8-A132	TCGA-C8-A132-01A-31R-A115-07	110607_UNC14-SN744_0124_AD0CVCABXX_3_	-0.298247	-0.346363	0.679904	-0.381801	0.459496	LumA	1	0.050355	low	-0.759237	-1.67601	low	1.7138	2.68455	primary tumor	YES	na
TCGA-C8-A133	TCGA-C8-A133-01A-32R-A12D-07	110714_UNC13-SN749_0083_BD0DLNABXX_2_	-0.656086	-0.0545018	0.532773	0.25455	-0.0305882	LumA	1	19.2985	low	-0.260405	25.9477	med	1.60344	0.452982	primary tumor	YES	na
TCGA-C8-A134	TCGA-C8-A134-01A-11R-A115-07	110607_UNC14-SN744_0124_AD0CVCABXX_4_	0.882161	-0.115678	-0.583001	-0.351357	0.140456	Basal	1	62.1416	high	0.360396	58.9769	high	-1.99905	-0.578158	primary tumor	YES	na
TCGA-C8-A135	TCGA-C8-A135-01A-11R-A115-07	110608_SN254_0231_BD0CT2ABXX_8_	0.0436495	0.461513	-0.222569	-0.0298199	-0.0932053	Her2	1	56.8893	high	0.0134057	47.7828	med	-3.09575	2.38167	primary tumor	YES	na
TCGA-C8-A137	TCGA-C8-A137-01A-11R-A115-07	110608_SN254_0231_BD0CT2ABXX_7_	-0.0416327	0.706411	-0.310348	0.327635	-0.466411	Her2	1	69.6748	high	0.360407	66.6639	high	-1.30458	2.56347	primary tumor	YES	na
TCGA-C8-A138	TCGA-C8-A138-01A-11R-A115-07	110527_UNC10-SN254_0225_BD0CVWABXX_7_	-0.173301	0.348667	0.119136	0.102137	-0.075054	Her2	0.99	42.2013	med	0.147954	49.1868	med	-0.338679	0.705405	primary tumor	YES	na
TCGA-C8-A1HE	TCGA-C8-A1HE-01A-11R-A13Q-07	110729_UNC9-SN296_0211_BC046VABXX_4_	-0.579832	-0.237359	0.698151	0.0551741	0.104346	LumA	1	6.80484	low	-0.483885	12.5411	med	3.07814	0.630252	primary tumor	YES	na
TCGA-C8-A1HF	TCGA-C8-A1HF-01A-11R-A137-07	110801_UNC13-SN749_0088_AD0DTHABXX_3_	-0.0572869	0.690852	-0.351933	0.370468	-0.572725	Her2	1	71.8091	high	0.473253	71.7472	high	-0.368886	2.26988	primary tumor	YES	na
TCGA-C8-A1HG	TCGA-C8-A1HG-01A-11R-A137-07	110801_UNC13-SN749_0088_AD0DTHABXX_4_	-0.243121	-0.143145	-0.067467	0.475822	-0.374406	LumB	1	48.626	med	0.347082	57.3774	high	1.18273	-1.09692	primary tumor	YES	na
TCGA-C8-A1HI	TCGA-C8-A1HI-01A-11R-A137-07	110801_UNC13-SN749_0088_AD0DTHABXX_5_	-0.315054	-0.46545	0.700072	-0.304106	0.532869	LumA	1	-1.31641	low	-0.753319	-2.18308	low	1.22405	0.391376	primary tumor	YES	Notification - neoadjuvant therapy - 5FU, Epirubicin and cyclophosphamide prior to cancer procurement
TCGA-C8-A1HJ	TCGA-C8-A1HJ-01A-11R-A13Q-07	110809_UNC10-SN254_0260_BD0DKNABXX_3_	0.790444	-0.0411525	-0.678463	-0.111068	-0.00561825	Basal	1	70.7556	high	0.578167	70.7303	high	-1.9608	-1.3946	primary tumor	YES	na
TCGA-C8-A1HK	TCGA-C8-A1HK-01A-21R-A13Q-07	110829_UNC10-SN254_0271_AC00PWABXX_4_CTTGTA	-0.240432	0.600576	-0.125858	0.288932	-0.352509	Her2	1	58.8429	high	0.239921	58.7354	high	-1.44262	2.26625	primary tumor	YES	na
TCGA-C8-A1HL	TCGA-C8-A1HL-01A-11R-A137-07	110801_UNC13-SN749_0088_AD0DTHABXX_6_	-0.230924	0.480624	-0.314382	0.71102	-0.659736	LumB	1	72.0036	high	0.7372	82.1224	high	0.648082	0.71003	primary tumor	YES	na
TCGA-C8-A1HM	TCGA-C8-A1HM-01A-12R-A137-07	110801_UNC13-SN749_0088_AD0DTHABXX_7_	-0.057479	0.323986	-0.422233	0.652341	-0.614886	LumB	1	74.0549	high	0.527652	73.349	high	1.78824	-0.0970331	primary tumor	YES	na
TCGA-C8-A1HN	TCGA-C8-A1HN-01A-11R-A137-07	110801_UNC13-SN749_0088_AD0DTHABXX_8_	-0.42617	0.11078	0.0628571	0.583385	-0.492917	LumB	1	47.8398	med	0.232264	54.0586	high	1.5939	0.311661	primary tumor	YES	na
TCGA-C8-A1HO	TCGA-C8-A1HO-01A-11R-A13Q-07	110729_UNC9-SN296_0211_BC046VABXX_5_	-0.529124	-0.126146	0.339064	0.316303	-0.115678	LumA	0.98	27.9391	med	0.166107	44.863	med	1.21527	-0.254123	primary tumor	YES	na
TCGA-C8-A26V	TCGA-C8-A26V-01A-11R-A16F-07	110930_UNC12-SN629_0146_BB01KPABXX_7_TAGCTT	-0.597599	0.077551	0.340792	0.361152	-0.267227	LumB	0.99	31.2658	med	-0.0612729	37.7151	med	1.78825	-0.677181	primary tumor	YES	na
TCGA-C8-A26W	TCGA-C8-A26W-01A-11R-A16F-07	110930_UNC12-SN629_0146_BB01KPABXX_8_TAGCTT	-0.352317	0.186459	0.109052	0.429052	-0.324658	LumB	1	44.82	med	0.0601602	46.3997	med	1.61382	0.88498	primary tumor	YES	na
TCGA-C8-A26X	TCGA-C8-A26X-01A-31R-A16F-07	110926_UNC14-SN744_0172_AB036MABXX_1_TAGCTT	-0.162833	0.515774	-0.125762	0.137383	-0.296423	Her2	1	55.4453	high	0.0177628	48.3079	med	-2.68318	1.27904	primary tumor	YES	na
TCGA-C8-A26Y	TCGA-C8-A26Y-01A-11R-A16F-07	110926_UNC14-SN744_0172_AB036MABXX_2_TAGCTT	0.0421128	0.410612	-0.350204	0.292965	-0.422809	Her2	1	66.8235	high	0.54534	71.8553	high	-2.70143	-0.0777004	primary tumor	YES	na
TCGA-C8-A26Z	TCGA-C8-A26Z-01A-11R-A16F-07	110926_UNC14-SN744_0172_AB036MABXX_3_TAGCTT	-0.602209	0.0931092	0.437887	0.344826	-0.17916	LumA	1	27.1733	med	-0.307649	26.8488	med	3.43769	0.7413	primary tumor	YES	na
TCGA-C8-A273	TCGA-C8-A273-01A-11R-A16F-07	110926_UNC14-SN744_0172_AB036MABXX_4_TAGCTT	-0.451236	-0.194046	0.41964	0.235918	-0.0387515	LumA	1	22.6447	low	-0.293067	24.6462	med	1.94802	-0.753615	primary tumor	YES	na
TCGA-C8-A274	TCGA-C8-A274-01A-11R-A16F-07	110926_UNC14-SN744_0172_AB036MABXX_5_TAGCTT	-0.594718	0.190396	0.366819	0.533733	-0.373349	LumB	1	34.7421	med	0.0803206	44.9835	med	1.97835	0.470788	primary tumor	YES	na
TCGA-C8-A275	TCGA-C8-A275-01A-21R-A16F-07	110926_UNC14-SN744_0172_AB036MABXX_6_TAGCTT	-0.027611	0.830108	-0.40898	0.401489	-0.591068	Her2	1	76.8821	high	0.451749	72.8404	high	-2.29475	2.33564	primary tumor	YES	na
TCGA-C8-A278	TCGA-C8-A278-01A-11R-A169-07	110907_UNC13-SN749_0110_AB00RJABXX_7_CTTGTA	-0.253397	0.724658	-0.169076	0.426747	-0.544778	Her2	1	64.6945	high	0.157681	57.7561	high	-2.13344	2.17559	primary tumor	YES	na
TCGA-C8-A27A	TCGA-C8-A27A-01A-11R-A169-07	110921_UNC9-SN296_0243_BC010LABXX_4_CGATGT	-0.263577	0.0808163	-0.121152	0.515486	-0.427035	LumB	1	54.6982	high	0.411473	62.5994	high	1.06213	-0.389732	primary tumor	YES	na
TCGA-C8-A27B	TCGA-C8-A27B-01A-11R-A169-07	110921_UNC9-SN296_0243_BC010LABXX_5_CGATGT	0.698343	0.0468187	-0.670012	-0.111549	-0.0753421	Basal	1	71.2313	high	0.624618	73.2093	high	-1.06678	-0.91201	primary tumor	YES	na
TCGA-C8-A3M7	TCGA-C8-A3M7-01A-12R-A21T-07	120529_UNC16-SN851_0164_AD12VAACXX_5_ACTTGA	-0.171381	-0.299112	0.618631	-0.424634	0.542569	LumA	1	3.19551	low	-0.623232	4.54854	low	-0.223042	-0.094974	primary tumor	YES	na
TCGA-C8-A3M8	TCGA-C8-A3M8-01A-11R-A213-07	120419_UNC12-SN629_0204_BD0VCGACXX_3_GCCAAT	-0.500696	0.0453782	0.262713	0.378247	-0.246387	LumB	0.99	34.7965	med	-0.166806	34.2129	med	2.32547	1.03348	primary tumor	YES	na
TCGA-C8-A8HP	TCGA-C8-A8HP-01A-11R-A36F-07	140417_UNC13-SN749_0343_BC41HBACXX_1_AGTTCC	-0.0970468	0.627755	-0.124802	0.0927251	-0.192317	Her2	1	56.627	high	-0.0660555	45.6046	med	-2.6506	2.60943	primary tumor	YES	na
TCGA-C8-A8HQ	TCGA-C8-A8HQ-01A-11R-A36F-07	140417_UNC13-SN749_0343_BC41HBACXX_4_ATCACG	-0.338295	0.207011	-0.00484994	0.281345	-0.284514	LumB	0.95	47.4426	med	0.244551	54.3264	high	0.310555	-0.0125179	primary tumor	YES	na
TCGA-C8-A8HR	TCGA-C8-A8HR-01A-11R-A36F-07	140417_UNC13-SN749_0343_BC41HBACXX_5_CTTGTA	0.0337575	-0.502809	0.293253	-0.312557	0.394766	Normal	1	16.5862	low	-0.447675	14.1516	med	0.444896	-0.281298	primary tumor	YES	na
TCGA-C8-A9FZ	TCGA-C8-A9FZ-01A-11R-A41B-07	NA	NA	NA	NA	NA	NA	NA	NA	NA	NA	NA	NA	NA	NA	NA	primary tumor	NO - Sample Failed	na
TCGA-D8-A13Y	TCGA-D8-A13Y-01A-11R-A115-07	110527_UNC10-SN254_0225_BD0CVWABXX_6_	0.122551	0.0756122	-0.390204	0.186429	-0.392347	LumB	0.8	62.1852	high	0.518339	67.8721	high	0.460369	-0.911976	primary tumor	YES	na
TCGA-D8-A13Z	TCGA-D8-A13Z-01A-11R-A115-07	110628_UNC10-SN254_0239_BD0CTRABXX_1_	0.41455	0.428571	-0.568115	-0.0697719	-0.186747	Her2	1	71.8994	high	0.425389	67.5172	high	-3.73599	-0.678486	primary tumor	YES	na
TCGA-D8-A140	TCGA-D8-A140-01A-11R-A115-07	110608_UNC11-SN627_0103_BD0CVVABXX_6_	-0.626411	-0.0637215	0.478031	0.316399	-0.109436	LumA	1	22.6137	low	-0.349709	23.2847	med	2.27001	0.986887	primary tumor	YES	na
TCGA-D8-A141	TCGA-D8-A141-01A-11R-A115-07	110607_UNC14-SN744_0124_AD0CVCABXX_5_	-0.687875	-0.143914	0.632269	0.0781273	0.0478751	LumA	1	10.7551	low	-0.483221	14.2112	med	1.22328	0.336068	primary tumor	YES	na
TCGA-D8-A142	TCGA-D8-A142-01A-11R-A115-07	110607_UNC14-SN744_0124_AD0CVCABXX_6_	0.47563	0.0652581	-0.240528	-0.456327	0.291717	Basal	1	46.8298	med	-0.288137	30.2241	med	-2.674	-0.095408	primary tumor	YES	na
TCGA-D8-A143	TCGA-D8-A143-01A-11R-A115-07	110608_SN254_0231_BD0CT2ABXX_6_	0.562065	0.278271	-0.603361	-0.146507	-0.0133013	Basal	1	70.6036	high	0.361253	63.6718	high	-2.98895	-0.548749	primary tumor	YES	na
TCGA-D8-A145	TCGA-D8-A145-01A-11R-A115-07	110608_SN254_0231_BD0CT2ABXX_5_	-0.322065	-0.594718	0.800528	-0.37479	0.657623	LumA	1	-8.59332	low	-0.848889	-8.57614	low	2.43177	0.395196	primary tumor	YES	na
TCGA-D8-A146	TCGA-D8-A146-01A-31R-A115-07	110527_UNC10-SN254_0225_BD0CVWABXX_5_	-0.39611	-0.517023	0.771909	-0.246771	0.426363	LumA	1	-4.49347	low	-0.748561	-2.87607	low	2.09694	-0.169302	primary tumor	YES	Notification - systemic treatment given to the prior/other malignancy
TCGA-D8-A147	TCGA-D8-A147-01A-11R-A115-07	110527_UNC10-SN254_0225_BD0CVWABXX_4_	0.808115	-0.09503	-0.600864	-0.368355	0.173589	Basal	1	62.5339	high	0.267586	55.5583	high	-2.1311	-0.211449	primary tumor	YES	na
TCGA-D8-A1J8	TCGA-D8-A1J8-01A-11R-A13Q-07	110829_UNC11-SN627_0148_BD0DGAABXX_1_TGACCA	-0.297575	0.24994	-0.0719808	0.632269	-0.567731	LumB	1	56.9248	high	0.384394	63.0297	high	2.08807	-1.07284	primary tumor	YES	na
TCGA-D8-A1J9	TCGA-D8-A1J9-01A-11R-A13Q-07	110829_UNC11-SN627_0148_BD0DGAABXX_2_TGACCA	-0.576663	0.42377	0.302473	0.452677	-0.392749	LumB	1	39.5664	med	-0.190872	36.3317	med	0.483537	3.01562	primary tumor	YES	na
TCGA-D8-A1JA	TCGA-D8-A1JA-01A-11R-A13Q-07	110829_UNC11-SN627_0148_BD0DGAABXX_3_TGACCA	-0.441429	0.606531	0.150306	0.232755	-0.296327	Her2	1	45.5473	med	-0.134306	40.4847	med	-1.266	1.60604	primary tumor	YES	na
TCGA-D8-A1JB	TCGA-D8-A1JB-01A-11R-A13Q-07	110829_UNC10-SN254_0271_AC00PWABXX_5_CTTGTA	-0.375462	-0.457575	0.800624	-0.331765	0.595966	LumA	1	-6.13087	low	-1.00662	-13.4861	low	1.49082	0.563606	primary tumor	YES	na
TCGA-D8-A1JC	TCGA-D8-A1JC-01A-11R-A13Q-07	110829_UNC11-SN627_0148_BD0DGAABXX_4_TGACCA	-0.286435	-0.0840816	0.166291	0.214502	-0.0370228	LumB	0.87	35.2179	med	-0.149123	33.968	med	3.30676	-0.307315	primary tumor	YES	na
TCGA-D8-A1JD	TCGA-D8-A1JD-01A-11R-A13Q-07	110729_UNC9-SN296_0211_BC046VABXX_6_	-0.497911	0.200768	0.176855	0.518655	-0.357023	LumB	1	42.9963	med	-0.106938	39.6388	med	1.35081	-0.0828041	primary tumor	YES	na
TCGA-D8-A1JE	TCGA-D8-A1JE-01A-11R-A13Q-07	110809_UNC10-SN254_0260_BD0DKNABXX_4_	-0.6	0.13892	0.22958	0.507515	-0.424346	LumB	1	39.2116	med	0.122347	47.6226	med	1.88449	-0.0464754	primary tumor	YES	na
TCGA-D8-A1JF	TCGA-D8-A1JF-01A-11R-A13Q-07	110809_UNC10-SN254_0260_BD0DKNABXX_5_	-0.431837	0.481122	0.195714	0.359796	-0.292143	Her2	1	43.9974	med	-0.233907	35.7249	med	-0.740623	0.583988	primary tumor	YES	na
TCGA-D8-A1JG	TCGA-D8-A1JG-01B-11R-A13Q-07	110809_UNC10-SN254_0260_BD0DKNABXX_6_	0.0197359	0.627275	-0.334454	0.123457	-0.385258	Her2	1	66.4032	high	0.187944	58.2287	high	-2.56075	0.965929	primary tumor	YES	na
TCGA-D8-A1JH	TCGA-D8-A1JH-01A-11R-A13Q-07	110809_UNC10-SN254_0260_BD0DKNABXX_7_	-0.596255	-0.333974	0.862089	-0.23054	0.423097	LumA	1	-6.26693	low	-0.814142	-4.89032	low	1.63191	0.315768	primary tumor	YES	na
TCGA-D8-A1JI	TCGA-D8-A1JI-01A-11R-A13Q-07	110829_UNC10-SN254_0271_AC00PWABXX_6_CTTGTA	-0.602881	-0.119232	0.406579	0.413301	-0.227179	LumB	1	26.4984	med	-0.107942	33.8208	med	1.45675	0.43808	primary tumor	YES	na
TCGA-D8-A1JJ	TCGA-D8-A1JJ-01A-31R-A14M-07	110921_UNC16-SN851_0090_BB060BABXX_3_GCCAAT	-0.265786	0.23928	-0.0597839	0.465738	-0.466411	LumB	1	53.6356	high	0.308206	58.8019	high	1.62156	-0.279363	primary tumor	YES	na
TCGA-D8-A1JK	TCGA-D8-A1JK-01A-11R-A13Q-07	110829_UNC10-SN254_0271_AC00PWABXX_7_CTTGTA	0.335894	0.305834	-0.448451	-0.100408	-0.15006	Basal	0.98	64.2368	high	0.242886	57.7406	high	-2.51618	-0.182821	primary tumor	YES	na
TCGA-D8-A1JL	TCGA-D8-A1JL-01A-11R-A13Q-07	110729_UNC9-SN296_0211_BC046VABXX_7_	0.759328	-0.110588	-0.454886	-0.368643	0.176951	Basal	1	56.0079	high	0.240954	52.7405	med	-2.02277	-0.589325	primary tumor	YES	na
TCGA-D8-A1JM	TCGA-D8-A1JM-01A-11R-A13Q-07	110809_UNC10-SN254_0260_BD0DKNABXX_8_	0.596831	-0.101369	-0.318511	-0.341849	0.273085	Basal	1	50.1331	med	0.280359	53.0316	high	-0.129544	-0.213515	primary tumor	YES	na
TCGA-D8-A1JN	TCGA-D8-A1JN-01A-11R-A13Q-07	110829_UNC10-SN254_0271_AC00PWABXX_8_CTTGTA	-0.528163	-0.0690036	0.537575	0.196447	0.0490276	LumA	1	18.5488	low	-0.375256	20.8505	med	2.05644	0.648312	primary tumor	YES	na
TCGA-D8-A1JP	TCGA-D8-A1JP-01A-11R-A13Q-07	110824_UNC11-SN627_0145_AD0DL7ABXX_3_CTTGTA	-0.485714	-0.101369	0.43952	0.332821	-0.0673709	LumA	1	24.6295	med	-0.42603	20.4496	med	3.06958	-0.380069	primary tumor	YES	na
TCGA-D8-A1JS	TCGA-D8-A1JS-01A-11R-A13Q-07	110802_UNC16-SN851_0066_AB09M4ABXX_1_	-0.610948	-0.0373109	0.489268	0.336759	-0.173782	LumA	1	22.9523	low	-0.265175	26.8571	med	1.55923	0.713396	primary tumor	YES	na
TCGA-D8-A1JT	TCGA-D8-A1JT-01A-31R-A13Q-07	110829_UNC11-SN627_0148_BD0DGAABXX_5_TGACCA	-0.538247	0.00984394	0.298151	0.474574	-0.265402	LumB	1	34.231	med	-0.0198023	39.9446	med	1.9318	-0.3156	primary tumor	YES	na
TCGA-D8-A1JU	TCGA-D8-A1JU-01A-11R-A13Q-07	110802_UNC16-SN851_0067_BB07W5ABXX_2_CTTGTA	-0.56581	-0.350204	0.872941	-0.254934	0.45066	LumA	1	-7.21196	low	-0.984485	-12.0728	low	1.83673	0.678483	primary tumor	YES	na
TCGA-D8-A1X5	TCGA-D8-A1X5-01A-11R-A14D-07	110805_UNC11-SN627_0135_BD0DKJABXX_2_GCCAAT	-0.697857	0.205816	0.397245	0.465408	-0.277245	LumB	1	32.0537	med	-0.183571	33.8736	med	1.91289	1.40498	primary tumor	YES	na
TCGA-D8-A1X6	TCGA-D8-A1X6-01A-11R-A14M-07	110921_UNC16-SN851_0090_BB060BABXX_4_GCCAAT	-0.620456	0.00561825	0.39563	0.40437	-0.202401	LumB	1	28.547	med	0.0958992	43.0282	med	1.43959	0.150039	primary tumor	YES	na
TCGA-D8-A1X7	TCGA-D8-A1X7-01A-11R-A14M-07	110921_UNC16-SN851_0090_BB060BABXX_5_GCCAAT	-0.542761	0.0305882	0.323697	0.409268	-0.240816	LumB	1	32.3619	med	-0.0762465	37.201	med	2.13046	-0.502896	primary tumor	YES	na
TCGA-D8-A1X8	TCGA-D8-A1X8-01A-11R-A14M-07	110921_UNC16-SN851_0090_BB060BABXX_6_GCCAAT	-0.406771	-0.517215	0.667611	-0.126819	0.319952	LumA	1	1.7802	low	-0.514976	8.28999	low	2.75801	0.352645	primary tumor	YES	na
TCGA-D8-A1X9	TCGA-D8-A1X9-01A-12R-A157-07	110916_UNC16-SN851_0087_AD0DE7ABXX_3_CTTGTA	-0.742233	0.213157	0.49599	0.333013	-0.244754	LumA	1	25.6343	med	-0.180964	32.1681	med	2.31987	0.725418	primary tumor	YES	na
TCGA-D8-A1XA	TCGA-D8-A1XA-01A-11R-A14D-07	110805_UNC11-SN627_0135_BD0DKJABXX_3_ACTTGA	-0.630828	0.0309724	0.507227	0.216519	-0.0832173	LumA	1	21.1003	low	-0.538107	15.6468	med	2.57733	0.392032	primary tumor	YES	na
TCGA-D8-A1XB	TCGA-D8-A1XB-01A-11R-A14D-07	110805_UNC11-SN627_0135_BD0DKJABXX_4_ACTTGA	-0.487347	-0.376134	0.801681	-0.291909	0.481969	LumA	1	-4.86791	low	-0.775478	-3.38589	low	1.78493	-0.0220844	primary tumor	YES	na
TCGA-D8-A1XC	TCGA-D8-A1XC-01A-11R-A14D-07	110805_UNC11-SN627_0135_BD0DKJABXX_5_ACTTGA	-0.553133	-0.118463	0.432413	0.243025	-0.0545978	LumA	1	22.8379	low	-0.0324532	35.5501	med	2.24096	0.202015	primary tumor	YES	na
TCGA-D8-A1XD	TCGA-D8-A1XD-01A-11R-A14D-07	110805_UNC11-SN627_0135_BD0DKJABXX_6_ACTTGA	-0.524802	-0.124322	0.565138	-0.1006	0.223914	LumA	1	11.6444	low	-0.533752	12.0544	med	1.61838	0.518823	primary tumor	YES	na
TCGA-D8-A1XF	TCGA-D8-A1XF-01A-11R-A14D-07	110805_UNC11-SN627_0135_BD0DKJABXX_7_ACTTGA	-0.182137	-0.0680432	-0.0758223	0.512029	-0.387083	LumB	1	50.9813	med	0.240234	54.031	high	1.4161	0.248829	primary tumor	YES	na
TCGA-D8-A1XG	TCGA-D8-A1XG-01A-11R-A14D-07	110805_UNC11-SN627_0135_BD0DKJABXX_8_ACTTGA	-0.338487	-0.521345	0.630444	-0.261465	0.457767	LumA	1	1.34707	low	-0.635402	3.08726	low	2.19723	-0.507607	primary tumor	YES	na
TCGA-D8-A1XJ	TCGA-D8-A1XJ-01A-11R-A14M-07	110921_UNC16-SN851_0090_BB060BABXX_7_GCCAAT	-0.198175	0.582329	-0.202785	0.403313	-0.516831	Her2	1	63.8861	high	0.28814	62.0277	high	1.05601	2.01156	primary tumor	YES	na
TCGA-D8-A1XK	TCGA-D8-A1XK-01A-21R-A14M-07	110921_UNC16-SN851_0090_BB060BABXX_8_GCCAAT	0.756639	-0.0183914	-0.561393	-0.275198	0.128836	Basal	1	63.3245	high	0.53936	67.1105	high	-2.19825	-0.509822	primary tumor	YES	na
TCGA-D8-A1XL	TCGA-D8-A1XL-01A-11R-A14M-07	111006_UNC11-SN627_0157_AB01YAABXX_1_GCCAAT	-0.460072	0.38593	0.0962785	0.409268	-0.328788	LumB	1	47.4106	med	0.179779	52.8281	med	0.0769905	0.733645	primary tumor	YES	na
TCGA-D8-A1XM	TCGA-D8-A1XM-01A-21R-A14M-07	110909_UNC10-SN254_0276_BB0A28ABXX_3_CTTGTA	-0.513181	-0.258968	0.621224	-0.0357743	0.137959	LumA	1	8.48613	low	-0.455264	13.8308	med	1.51979	0.619694	primary tumor	YES	na
TCGA-D8-A1XO	TCGA-D8-A1XO-01A-11R-A14M-07	111006_UNC11-SN627_0157_AB01YAABXX_2_GCCAAT	-0.677503	-0.085042	0.685858	0.144202	0.0230012	LumA	1	10.5533	low	-0.547449	11.9154	med	2.47833	0.439612	primary tumor	YES	na
TCGA-D8-A1XQ	TCGA-D8-A1XQ-01A-11R-A14M-07	111006_UNC11-SN627_0157_AB01YAABXX_3_GCCAAT	0.61575	0.0173349	-0.477647	-0.326194	0.195102	Basal	1	58.8264	high	0.195125	52.4742	med	-2.45571	-0.274569	primary tumor	YES	na
TCGA-D8-A1XR	TCGA-D8-A1XR-01A-11R-A14M-07	111006_UNC11-SN627_0157_AB01YAABXX_4_GCCAAT	-0.596255	0.0578631	0.378439	0.436447	-0.323986	LumB	1	30.6822	med	0.045351	41.8167	med	1.23685	0.131785	primary tumor	YES	na
TCGA-D8-A1XS	TCGA-D8-A1XS-01A-11R-A14M-07	111006_UNC11-SN627_0157_AB01YAABXX_5_GCCAAT	-0.65407	0.0819688	0.374694	0.477455	-0.310444	LumB	1	31.5903	med	-0.217262	31.8408	med	1.63404	0.512343	primary tumor	YES	na
TCGA-D8-A1XT	TCGA-D8-A1XT-01A-11R-A14M-07	111006_UNC11-SN627_0157_AB01YAABXX_6_GCCAAT	0.0546939	0.615714	-0.280612	0.122653	-0.305918	Her2	1	64.1614	high	0.166971	56.6881	high	-1.52351	1.9052	primary tumor	YES	na
TCGA-D8-A1XU	TCGA-D8-A1XU-01A-11R-A14M-07	110909_UNC10-SN254_0276_BB0A28ABXX_4_CTTGTA	-0.418487	-0.426843	0.684898	-0.162353	0.37066	LumA	1	1.73686	low	-0.657118	2.96668	low	2.5963	0.00936405	primary tumor	YES	na
TCGA-D8-A1XV	TCGA-D8-A1XV-01A-11R-A14M-07	111006_UNC11-SN627_0157_AB01YAABXX_7_GCCAAT	-0.548812	-0.177911	0.395822	0.359712	-0.139592	LumA	1	25.4554	med	-0.0871145	33.9757	med	2.46605	-0.235663	primary tumor	YES	na
TCGA-D8-A1XW	TCGA-D8-A1XW-01A-11R-A14M-07	111006_UNC11-SN627_0157_AB01YAABXX_8_GCCAAT	0.472557	-0.421945	0.0733253	-0.543337	0.500408	Normal	1	25.2034	med	-0.304626	21.5812	med	-1.77738	-0.0432735	primary tumor	YES	na
TCGA-D8-A1XY	TCGA-D8-A1XY-01A-11R-A14M-07	111005_UNC10-SN254_0285_AB087RABXX_1_GCCAAT	-0.673661	-0.222665	0.857959	-0.0736134	0.378535	LumA	1	-2.22254	low	-1.00623	-10.668	low	1.41233	0.435783	primary tumor	YES	na
TCGA-D8-A1XZ	TCGA-D8-A1XZ-01A-11R-A14M-07	111005_UNC10-SN254_0285_AB087RABXX_2_GCCAAT	-0.520672	0.144682	0.164946	0.524034	-0.333878	LumB	1	42.6446	med	0.240295	53.1775	high	1.28507	-0.26295	primary tumor	YES	na
TCGA-D8-A1Y0	TCGA-D8-A1Y0-01A-11R-A14M-07	110909_UNC10-SN254_0276_BB0A28ABXX_5_CTTGTA	-0.39515	-0.194526	0.265978	0.242257	-0.130756	LumA	0.94	29.3913	med	-0.206123	29.8556	med	1.99646	-0.639925	primary tumor	YES	na
TCGA-D8-A1Y1	TCGA-D8-A1Y1-01A-21R-A14M-07	110909_UNC10-SN254_0276_BB0A28ABXX_6_CTTGTA	-0.437503	0.0930132	0.183577	0.452965	-0.348091	LumB	1	40.338	med	0.142006	48.2121	med	1.0728	0.076986	primary tumor	YES	na
TCGA-D8-A1Y2	TCGA-D8-A1Y2-01A-11R-A157-07	110916_UNC16-SN851_0087_AD0DE7ABXX_4_CTTGTA	-0.655414	0.0664106	0.368355	0.418391	-0.287299	LumB	1	30.6306	med	0.107931	44.393	med	1.96799	0.638807	primary tumor	YES	na
TCGA-D8-A1Y3	TCGA-D8-A1Y3-01A-11R-A157-07	110916_UNC16-SN851_0087_AD0DE7ABXX_5_CTTGTA	-0.0470108	0.208836	-0.32581	0.313998	-0.396399	LumB	0.97	62.7631	high	0.523819	69.2137	high	0.755657	0.0585802	primary tumor	YES	na
TCGA-D8-A27E	TCGA-D8-A27E-01A-11R-A16F-07	110926_UNC14-SN744_0172_AB036MABXX_7_TAGCTT	-0.649844	-0.171381	0.597887	0.245138	-0.0214646	LumA	1	14.7586	low	-0.528721	13.5259	med	2.8197	0.694979	primary tumor	YES	na
TCGA-D8-A27F	TCGA-D8-A27F-01A-11R-A16F-07	110926_UNC14-SN744_0172_AB036MABXX_8_TAGCTT	0.820888	-0.23611	-0.514238	-0.430108	0.220264	Basal	1	55.9044	high	0.457455	60.6411	high	-2.28999	-0.33723	primary tumor	YES	na
TCGA-D8-A27G	TCGA-D8-A27G-01A-11R-A16F-07	111005_UNC12-SN629_0147_AB01MFABXX_1_TAGCTT	-0.663097	0.227851	0.448836	0.343097	-0.261561	LumA	1	28.3652	med	-0.0670183	37.4034	med	0.985751	0.925999	primary tumor	YES	na
TCGA-D8-A27H	TCGA-D8-A27H-01A-11R-A16F-07	111005_UNC12-SN629_0147_AB01MFABXX_2_TAGCTT	0.629292	-0.0737095	-0.363842	-0.473037	0.237167	Basal	1	50.385	med	0.0492276	43.7943	med	-2.10241	-0.156842	primary tumor	YES	na
TCGA-D8-A27I	TCGA-D8-A27I-01A-11R-A16F-07	111005_UNC12-SN629_0147_AB01MFABXX_3_TAGCTT	-0.33503	-0.59395	0.776807	-0.412629	0.66569	LumA	1	-8.29566	low	-0.919688	-11.3422	low	1.69025	0.0334115	primary tumor	YES	na
TCGA-D8-A27K	TCGA-D8-A27K-01A-11R-A16F-07	111005_UNC12-SN629_0147_AB01MFABXX_4_TAGCTT	-0.478223	-0.364418	0.841345	-0.226122	0.465834	LumA	1	-5.19503	low	-0.8391	-5.88727	low	1.49182	0.585347	primary tumor	YES	na
TCGA-D8-A27L	TCGA-D8-A27L-01A-11R-A16F-07	111005_UNC12-SN629_0147_AB01MFABXX_5_TAGCTT	-0.411861	-0.359136	0.783145	-0.324274	0.477359	LumA	1	-4.01752	low	-0.864107	-6.76576	low	1.46129	0.105344	primary tumor	YES	na
TCGA-D8-A27M	TCGA-D8-A27M-01A-11R-A16F-07	111005_UNC12-SN629_0147_AB01MFABXX_6_TAGCTT	0.573109	-0.14036	-0.31976	-0.450564	0.26521	Basal	1	47.6776	med	0.00976083	41.3229	med	-1.30794	-0.601195	primary tumor	YES	na
TCGA-D8-A27N	TCGA-D8-A27N-01A-11R-A16F-07	111005_UNC12-SN629_0147_AB01MFABXX_7_TAGCTT	-0.609796	0.492725	0.243217	0.498583	-0.393037	LumB	1	43.6377	med	-0.167193	38.7698	med	0.323776	1.8019	primary tumor	YES	na
TCGA-D8-A27P	TCGA-D8-A27P-01A-11R-A16F-07	111005_UNC12-SN629_0147_AB01MFABXX_8_TAGCTT	-0.387179	-0.419544	0.78084	-0.353277	0.509532	LumA	1	-5.17071	low	-0.811358	-5.30233	low	0.591637	0.554534	primary tumor	YES	na
TCGA-D8-A27R	TCGA-D8-A27R-01A-11R-A16F-07	111014_UNC12-SN629_0152_BB00YRABXX_1_TAGCTT	-0.343289	0.23976	-0.0614166	0.450276	-0.383529	LumB	1	53.0679	high	0.0761688	49.5019	med	1.55104	0.220558	primary tumor	YES	na
TCGA-D8-A27T	TCGA-D8-A27T-01A-11R-A16F-07	111014_UNC12-SN629_0152_BB00YRABXX_2_TAGCTT	-0.697767	-0.0369268	0.515678	0.324658	-0.136519	LumA	1	21.2308	low	-0.204981	28.901	med	1.80384	0.486279	primary tumor	YES	na
TCGA-D8-A27V	TCGA-D8-A27V-01A-12R-A17B-07	111003_UNC13-SN749_0121_AB020YABXX_6_TAGCTT	-0.352605	-0.516831	0.74886	-0.337527	0.549196	LumA	1	-4.83728	low	-0.774129	-4.16638	low	1.69034	-0.162072	primary tumor	YES	na
TCGA-D8-A27W	TCGA-D8-A27W-01A-11R-A16F-07	111014_UNC12-SN629_0152_BB00YRABXX_3_TAGCTT	-0.484754	0.195678	0.0868667	0.451909	-0.326098	LumB	1	45.6011	med	0.159573	50.8295	med	1.47899	0.414128	primary tumor	YES	na
TCGA-D8-A3Z5	TCGA-D8-A3Z5-01A-41R-A24H-07	121205_UNC14-SN744_0277_BC131TACXX_7_CGATGT	-0.333974	-0.557167	0.766339	-0.351453	0.687587	LumA	1	-6.29403	low	-0.936501	-11.2399	low	0.960472	0.694593	primary tumor	YES	na
TCGA-D8-A3Z6	TCGA-D8-A3Z6-01A-11R-A239-07	121205_UNC14-SN744_0277_BC131TACXX_8_AGTTCC	-0.513373	-0.359712	0.80581	-0.207395	0.46593	LumA	1	-3.51394	low	-0.892704	-7.47338	low	1.09241	0.351287	primary tumor	YES	na
TCGA-D8-A4Z1	TCGA-D8-A4Z1-01A-21R-A266-07	130325_UNC12-SN629_0268_AC22W1ACXX_1_AGTTCC	-0.354046	-0.437791	0.770852	-0.467563	0.699496	LumA	1	-6.77122	low	-0.871617	-8.40609	low	0.473382	0.453361	primary tumor	YES	na
TCGA-D8-A73U	TCGA-D8-A73U-01A-11R-A33J-07	131127_UNC15-SN850_0341_BC34HHACXX_4_GATCAG	-0.599808	-0.245426	0.794862	-0.10617	0.272509	LumA	1	-0.119362	low	-0.762187	-0.625057	low	1.52853	0.309623	primary tumor	YES	na
TCGA-D8-A73W	TCGA-D8-A73W-01A-22R-A352-07	140304_UNC14-SN744_0400_AC3LWGACXX_2_GAGTGG	-0.630156	0.0771669	0.479184	0.321585	-0.10934	LumA	1	24.7005	med	-0.152031	32.3222	med	1.83806	0.532291	primary tumor	YES	na
TCGA-D8-A73X	TCGA-D8-A73X-01A-11R-A32P-07	131015_UNC11-SN627_0328_BC2NN6ACXX_7_ACAGTG	-0.576951	-0.280384	0.803025	-0.0709244	0.356255	LumA	1	-0.267903	low	-0.651811	3.59668	low	1.85767	0.252314	primary tumor	YES	na
TCGA-E2-A105	TCGA-E2-A105-01A-11R-A10J-07	110517_UNC13-SN749_0065_BC02LHABXX_1_	-0.584058	-0.117503	0.352317	0.333013	-0.219688	LumA	0.99	27.5238	med	-0.0446899	36.4931	med	2.43552	0.330144	primary tumor	YES	na
TCGA-E2-A106	TCGA-E2-A106-01A-11R-A10J-07	110517_UNC13-SN749_0065_BC02LHABXX_2_	-0.56024	-0.345498	0.674238	0.0327971	0.267803	LumA	1	5.93293	low	-0.568104	8.442	low	2.00429	0.54372	primary tumor	YES	na
TCGA-E2-A107	TCGA-E2-A107-01A-11R-A10J-07	130124_UNC9-SN296_0328_AD188HACXX_8_TTAGGC	-0.434622	-0.0156062	0.35952	0.334646	-0.0653541	LumA	0.99	29.4872	med	-0.16119	32.5959	med	1.81988	0.437177	primary tumor	YES	na
TCGA-E2-A108	TCGA-E2-A108-01A-13R-A10J-07	110517_UNC13-SN749_0065_BC02LHABXX_4_	0.0901321	-0.583673	0.306795	-0.479568	0.556399	Normal	1	12.3253	low	-0.460862	11.8405	med	0.867841	-0.821434	primary tumor	YES	na
TCGA-E2-A109	TCGA-E2-A109-01A-11R-A10J-07	110517_UNC13-SN749_0065_BC02LHABXX_5_	-0.541032	0.319184	0.0953181	0.631212	-0.431645	LumB	1	49.7817	med	0.361465	60.8282	high	1.88785	0.486885	primary tumor	YES	na
TCGA-E2-A10A	TCGA-E2-A10A-01A-21R-A115-07	110527_UNC10-SN254_0225_BD0CVWABXX_3_	-0.582809	0.000144058	0.416855	0.413878	-0.281633	LumA	1	27.9324	med	0.149434	44.9291	med	1.51161	0.169336	primary tumor	YES	na
TCGA-E2-A10B	TCGA-E2-A10B-01A-11R-A10J-07	110517_UNC13-SN749_0065_BC02LHABXX_6_	-0.503001	-0.261176	0.527299	0.222953	-0.0616086	LumA	1	16.724	low	-0.317616	21.847	med	2.66329	-0.067944	primary tumor	YES	na
TCGA-E2-A10C	TCGA-E2-A10C-01A-21R-A10J-07	110606_UNC12-SN629_0090_AD0CTGABXX_4_	-0.406098	0.248499	0.156879	0.462377	-0.26934	LumB	1	44.0382	med	0.207666	52.4434	med	1.42914	0.330646	primary tumor	YES	na
TCGA-E2-A10E	TCGA-E2-A10E-01A-21R-A10J-07	110517_UNC13-SN749_0065_BC02LHABXX_7_	-0.643313	-0.136519	0.672317	0.161104	0.00897959	LumA	1	10.8117	low	-0.598544	9.70731	low	2.806	0.365982	primary tumor	YES	na
TCGA-E2-A10F	TCGA-E2-A10F-01A-11R-A10J-07	110517_UNC13-SN749_0065_BC02LHABXX_8_	-0.5903	-0.38497	0.643601	0.0496999	0.150636	LumA	1	6.75772	low	-0.471679	12.405	med	1.32571	0.0258587	primary tumor	YES	na
TCGA-E2-A14N	TCGA-E2-A14N-01A-31R-A137-07	110725_UNC9-SN296_0208_AC0477ABXX_1_	0.828571	-0.079952	-0.639856	-0.256086	0.0918607	Basal	1	66.3501	high	0.53225	67.3073	high	-2.37105	-1.04065	primary tumor	YES	na
TCGA-E2-A14O	TCGA-E2-A14O-01A-31R-A115-07	110628_UNC10-SN254_0239_BD0CTRABXX_2_	-0.622185	0.135078	0.29988	0.501753	-0.330516	LumB	1	36.0348	med	0.0848106	45.2784	med	1.5401	0.201291	primary tumor	YES	na
TCGA-E2-A14P	TCGA-E2-A14P-01A-31R-A12D-07	110714_UNC13-SN749_0083_BD0DLNABXX_3_	0.157071	0.619208	-0.400624	0.132197	-0.315054	Her2	1	69.8542	high	0.274335	62.38	high	-3.09069	2.60792	primary tumor	YES	na
TCGA-E2-A14Q	TCGA-E2-A14Q-01A-11R-A12D-07	110629_UNC15-SN850_0090_AC03J3ABXX_4_	-0.350396	-0.511741	0.708427	-0.187515	0.435774	LumA	1	-0.567194	low	-0.574603	5.14447	low	2.28564	-0.318854	primary tumor	YES	na
TCGA-E2-A14R	TCGA-E2-A14R-01A-11R-A115-07	110608_UNC11-SN627_0103_BD0CVVABXX_7_	0.670684	0.0980072	-0.600864	-0.0183914	-0.159088	Basal	1	70.5364	high	0.452387	66.537	high	-2.13501	-0.0750542	primary tumor	YES	na
TCGA-E2-A14S	TCGA-E2-A14S-01A-11R-A12D-07	110629_UNC15-SN850_0090_AC03J3ABXX_5_	-0.559856	-0.0495078	0.27952	0.474478	-0.31006	LumB	1	34.0242	med	0.118363	45.174	med	2.42879	0.119899	primary tumor	YES	na
TCGA-E2-A14T	TCGA-E2-A14T-01A-11R-A115-07	110607_UNC14-SN744_0124_AD0CVCABXX_7_	-0.484274	-0.349916	0.522881	0.0370228	0.0811044	LumA	1	12.5893	low	-0.153636	26.6227	med	2.24414	0.483469	primary tumor	YES	na
TCGA-E2-A14U	TCGA-E2-A14U-01A-11R-A22K-07	121205_UNC14-SN744_0276_AC19W1ACXX_1_TTAGGC	-0.30449	-0.495126	0.772965	-0.433469	0.710636	LumA	1	-6.88418	low	-1.01045	-14.2331	low	1.17476	0.627099	primary tumor	YES	na
TCGA-E2-A14V	TCGA-E2-A14V-01A-11R-A12D-07	110715_UNC10-SN254_0245_BD0DG6ABXX_8_	-0.184154	0.364802	-0.00705882	0.281537	-0.211429	Her2	0.99	50.6152	med	-0.0863152	42.4438	med	0.0437075	2.11575	primary tumor	YES	na
TCGA-E2-A14W	TCGA-E2-A14W-01A-11R-A12D-07	110718_UNC12-SN629_0110_AB0AR8ABXX_1_	-0.487347	0.188764	0.128355	0.505498	-0.443938	LumB	1	44.6631	med	0.295875	56.0483	high	1.3074	0.327706	primary tumor	YES	na
TCGA-E2-A14X	TCGA-E2-A14X-01A-11R-A115-07	110607_UNC14-SN744_0124_AD0CVCABXX_8_	0.711212	-0.287203	-0.391597	-0.331381	0.194238	Basal	1	51.1787	med	0.144089	46.9576	med	-1.14347	-0.265341	primary tumor	YES	na
TCGA-E2-A14Y	TCGA-E2-A14Y-01A-21R-A12D-07	110718_UNC12-SN629_0110_AB0AR8ABXX_2_	0.517695	0.0231933	-0.370276	-0.255702	0.0754382	Basal	1	55.1544	high	0.288397	55.4545	high	-1.42107	1.37337	primary tumor	YES	na
TCGA-E2-A14Z	TCGA-E2-A14Z-01A-11R-A115-07	110608_SN254_0231_BD0CT2ABXX_4_	-0.100504	-0.221609	0.314382	-0.194334	0.228043	LumA	0.97	21.1465	low	-0.366894	20.1235	med	1.74972	-0.580503	primary tumor	YES	na
TCGA-E2-A150	TCGA-E2-A150-01A-11R-A12D-07	110714_UNC13-SN749_0083_BD0DLNABXX_4_	0.710636	-0.264346	-0.371909	-0.429244	0.253493	Basal	1	49.0586	med	0.0864387	44.0593	med	-1.98595	-0.295115	primary tumor	YES	na
TCGA-E2-A152	TCGA-E2-A152-01A-11R-A12D-07	110714_UNC13-SN749_0083_BD0DLNABXX_5_	-0.442305	0.491381	0.234286	0.153709	-0.179448	Her2	1	39.051	med	-0.244265	33.7689	med	-0.767198	2.827	primary tumor	YES	na
TCGA-E2-A153	TCGA-E2-A153-01A-12R-A12D-07	110714_UNC13-SN749_0083_BD0DLNABXX_6_	-0.684322	-0.0210804	0.602017	0.120672	0.0409604	LumA	1	14.5398	low	-0.524874	14.1381	med	1.13626	0.718897	primary tumor	YES	na
TCGA-E2-A153	TCGA-E2-A153-11A-31R-A12D-07	110714_UNC13-SN749_0083_BD0DLNABXX_7_	-0.142473	-0.424154	0.623049	-0.578103	0.790444	Normal	1	-1.24467	low	-0.864746	-7.03176	low	0.0159823	0.373955	adjacent normal	YES	na
TCGA-E2-A154	TCGA-E2-A154-01A-11R-A115-07	110608_SN254_0231_BD0CT2ABXX_3_	-0.682497	-0.0221369	0.473806	0.41455	-0.216999	LumA	1	24.7622	med	-0.339196	24.6653	med	2.05562	0.301231	primary tumor	YES	na
TCGA-E2-A155	TCGA-E2-A155-01A-11R-A12D-07	110629_UNC15-SN850_0090_AC03J3ABXX_6_	-0.446735	0.0647959	0.285408	0.37551	-0.210204	LumB	0.99	34.362	med	0.154506	46.8915	med	1.7063	0.612863	primary tumor	YES	na
TCGA-E2-A156	TCGA-E2-A156-01A-11R-A12D-07	110629_UNC15-SN850_0090_AC03J3ABXX_7_	-0.664388	0.0155102	0.536224	0.301837	-0.0937755	LumA	1	20.9319	low	-0.30026	25.1675	med	2.03845	0.577665	primary tumor	YES	na
TCGA-E2-A158	TCGA-E2-A158-01A-11R-A12D-07	110718_UNC12-SN629_0110_AB0AR8ABXX_3_	0.541417	-0.221417	-0.168019	-0.455846	0.382953	Basal	1	39.9532	med	3.22e-05	38.5495	med	-2.57864	0.1011	primary tumor	YES	na
TCGA-E2-A158	TCGA-E2-A158-11A-22R-A12D-07	110629_UNC15-SN850_0090_AC03J3ABXX_8_	-0.0409604	-0.628619	0.606531	-0.582425	0.796014	Normal	1	-3.12827	low	-0.915446	-10.5674	low	0.599216	0.114943	adjacent normal	NO - no normal breast epithelium	na
TCGA-E2-A159	TCGA-E2-A159-01A-11R-A115-07	110527_UNC10-SN254_0225_BD0CVWABXX_2_	0.382473	0.311981	-0.42425	-0.13383	-0.0342377	Basal	0.99	62.9956	high	0.226882	56.6833	high	-2.25439	-0.779055	primary tumor	YES	na
TCGA-E2-A15A	TCGA-E2-A15A-01A-11R-A12D-07	110718_UNC12-SN629_0110_AB0AR8ABXX_4_	-0.453926	0.234958	0.0621849	0.451717	-0.436351	LumB	1	47.3498	med	0.0346709	46.447	med	1.41403	0.286378	primary tumor	YES	na
TCGA-E2-A15A	TCGA-E2-A15A-06A-11R-A12D-07	110718_UNC12-SN629_0110_AB0AR8ABXX_5_	-0.331633	0.0805102	-0.0381633	0.443571	-0.376429	LumB	1	49.7139	med	0.225971	53.8702	high	0.788824	0.231434	met	YES	na
TCGA-E2-A15C	TCGA-E2-A15C-01A-31R-A12D-07	110718_UNC12-SN629_0110_AB0AR8ABXX_6_	-0.538727	-0.353661	0.827899	-0.213926	0.446819	LumA	1	-4.57565	low	-0.796042	-3.85695	low	1.77167	0.521739	primary tumor	YES	na
TCGA-E2-A15D	TCGA-E2-A15D-01A-11R-A115-07	110527_UNC10-SN254_0225_BD0CVWABXX_1_	-0.570516	-0.150636	0.695558	0.0547899	0.168788	LumA	1	8.224	low	-0.596702	8.78033	low	1.1955	0.656039	primary tumor	YES	na
TCGA-E2-A15E	TCGA-E2-A15E-01A-11R-A12D-07	110714_UNC13-SN749_0083_BD0DLNABXX_8_	-0.364706	-0.347611	0.677887	-0.385546	0.571669	LumA	1	-0.276164	low	-0.768338	-2.04053	low	0.397154	0.822185	primary tumor	YES	na
TCGA-E2-A15E	TCGA-E2-A15E-06A-11R-A12D-07	110718_UNC12-SN629_0110_AB0AR8ABXX_7_	-0.691525	-0.0121489	0.514622	0.342905	-0.127203	LumA	1	21.974	low	-0.278855	26.2779	med	1.54833	1.13159	met	YES	na
TCGA-E2-A15F	TCGA-E2-A15F-01A-11R-A115-07	110628_UNC10-SN254_0239_BD0CTRABXX_3_	-0.318896	-0.469964	0.567251	-0.18569	0.345786	LumA	1	6.08436	low	-0.35382	15.8649	med	2.39854	0.0798375	primary tumor	YES	na
TCGA-E2-A15G	TCGA-E2-A15G-01A-11R-A12D-07	110715_UNC14-SN744_0142_AB099EABXX_8_	-0.625354	-0.0876351	0.552365	0.31102	-0.109244	LumA	1	19.0969	low	-0.457475	17.9347	med	1.8813	0.505572	primary tumor	YES	na
TCGA-E2-A15H	TCGA-E2-A15H-01A-11R-A12D-07	110715_UNC14-SN744_0142_AB099EABXX_7_	-0.483794	-0.216134	0.472749	0.141513	0.0205042	LumA	1	18.3793	low	-0.393387	19.332	med	0.88396	2.19908	primary tumor	YES	na
TCGA-E2-A15I	TCGA-E2-A15I-01A-21R-A137-07	110725_UNC9-SN296_0208_AC0477ABXX_2_	-0.40898	-0.501465	0.836927	-0.277215	0.506843	LumA	1	-7.53333	low	-0.866828	-8.36247	low	1.7222	0.667621	primary tumor	YES	na
TCGA-E2-A15I	TCGA-E2-A15I-11A-32R-A137-07	110725_UNC9-SN296_0208_AC0477ABXX_3_	-0.111549	-0.58934	0.632653	-0.499064	0.760864	Normal	1	-2.59073	low	-0.927951	-10.5463	low	0.687914	0.0277718	adjacent normal	YES	na
TCGA-E2-A15J	TCGA-E2-A15J-01A-11R-A12P-07	110706_UNC12-SN629_0107_BD0DKWABXX_6_	-0.669724	0.00648259	0.507515	0.337911	-0.149772	LumA	1	22.5664	low	-0.086372	34.1434	med	0.980985	0.632596	primary tumor	YES	na
TCGA-E2-A15K	TCGA-E2-A15K-01A-11R-A12P-07	110706_UNC12-SN629_0107_BD0DKWABXX_7_	-0.476206	0.109628	0.164754	0.529124	-0.444034	LumB	1	42.4438	med	0.199277	51.2853	med	1.91482	0.318604	primary tumor	YES	na
TCGA-E2-A15K	TCGA-E2-A15K-11A-13R-A12P-07	130924_UNC9-SN296_0404_BD2DM6ACXX_7_CGATGT	-0.0831212	-0.504154	0.582713	-0.598367	0.79611	Normal	1	-0.790819	low	-0.735599	-2.21267	low	-0.0473334	0.282934	adjacent normal	YES	na
TCGA-E2-A15K	TCGA-E2-A15K-06A-11R-A12P-07	110706_UNC12-SN629_0107_BD0DKWABXX_8_	-0.560048	-0.00917167	0.396783	0.412533	-0.208739	LumB	1	28.718	med	0.0456709	40.9353	med	1.80255	0.503642	met	YES	na
TCGA-E2-A15L	TCGA-E2-A15L-01A-11R-A12D-07	110729_UNC15-SN850_0101_AD0DW6ABXX_4_	-0.647635	0.0357743	0.494262	0.331861	-0.170036	LumA	1	23.5536	med	-0.191441	30.3084	med	1.75296	0.0815033	primary tumor	YES	na
TCGA-E2-A15M	TCGA-E2-A15M-01A-11R-A12D-07	110729_UNC15-SN850_0101_AD0DW6ABXX_5_	0.0539256	-0.255222	0.156783	0.117599	-0.122689	LumA	0.72	33.1675	med	0.0352488	39.4234	med	1.76908	0.395105	primary tumor	YES	na
TCGA-E2-A15M	TCGA-E2-A15M-11A-22R-A12D-07	110718_UNC12-SN629_0110_AB0AR8ABXX_8_	-0.194238	-0.532005	0.681825	-0.51443	0.740312	Normal	1	-4.45466	low	-0.967923	-12.3018	low	0.759377	0.357967	adjacent normal	YES	na
TCGA-E2-A15O	TCGA-E2-A15O-01A-11R-A115-07	110608_UNC11-SN627_0103_BD0CVVABXX_8_	-0.478896	-0.18521	0.406963	0.198175	-0.0323169	LumA	1	22.5317	low	-0.278217	25.2354	med	2.22781	-0.328321	primary tumor	YES	na
TCGA-E2-A15P	TCGA-E2-A15P-01A-11R-A115-07	110606_UNC12-SN629_0091_BC03JHABXX_1_	-0.380936	-0.537383	0.772485	-0.268764	0.456038	LumA	1	-5.10858	low	-0.933091	-10.5266	low	1.94904	0.755167	primary tumor	YES	na
TCGA-E2-A15R	TCGA-E2-A15R-01A-11R-A115-07	110606_UNC12-SN629_0091_BC03JHABXX_2_	-0.651765	-0.0663145	0.527683	0.306411	-0.0872509	LumA	1	20.2248	low	-0.296365	24.7769	med	2.37501	0.316437	primary tumor	YES	na
TCGA-E2-A15S	TCGA-E2-A15S-01A-11R-A115-07	110608_SN254_0231_BD0CT2ABXX_2_	-0.292581	0.175222	-0.0714046	0.453061	-0.336855	LumB	1	52.8331	med	0.414505	62.5729	high	1.64328	0.0510481	primary tumor	YES	na
TCGA-E2-A15T	TCGA-E2-A15T-01A-11R-A115-07	110608_SN254_0231_BD0CT2ABXX_1_	-0.547947	-0.0480672	0.318223	0.387851	-0.250804	LumB	0.99	31.0513	med	0.0914313	43.1757	med	2.87212	0.592977	primary tumor	YES	na
TCGA-E2-A1AZ	TCGA-E2-A1AZ-01A-11R-A12P-07	110712_UNC11-SN627_0122_ADODE6ABXX_6_	0.701609	0.0084994	-0.612389	-0.232269	-0.00177671	Basal	1	66.2782	high	0.433385	63.9352	high	-1.77495	-0.267398	primary tumor	YES	na
TCGA-E2-A1B0	TCGA-E2-A1B0-01A-11R-A12P-07	110725_UNC11-SN627_0129_BC040FABXX_6_	0.331957	0.438559	-0.391116	-0.0967587	-0.0894598	Her2	1	63.8483	high	-0.0391308	46.9701	med	-3.30086	2.15467	primary tumor	YES	na
TCGA-E2-A1B1	TCGA-E2-A1B1-01A-21R-A12P-07	110725_UNC11-SN627_0129_BC040FABXX_7_	-0.291717	-0.060072	0.546891	-0.419448	0.48898	LumA	1	9.16608	low	-0.674348	5.3061	low	-0.667756	1.41384	primary tumor	YES	na
TCGA-E2-A1B4	TCGA-E2-A1B4-01A-11R-A12P-07	110725_UNC11-SN627_0129_BC040FABXX_8_	-0.507707	-0.403794	0.833373	-0.18886	0.442305	LumA	1	-4.96506	low	-0.739661	-1.93905	low	1.76593	0.574882	primary tumor	YES	na
TCGA-E2-A1B5	TCGA-E2-A1B5-01A-21R-A12P-07	110824_UNC13-SN749_0098_AC03YVABXX_6_	-0.248019	-0.423577	0.464778	-0.0361585	0.312173	LumA	1	13.864	low	-0.369844	17.612	med	0.118463	-1.06034	primary tumor	YES	na
TCGA-E2-A1B6	TCGA-E2-A1B6-01A-31R-A12P-07	120823_UNC17-SN7001277_0047_AC0Y3YACXX_8_CGATGT	0.743193	-0.247731	-0.441537	-0.381801	0.207107	Basal	1	53.1432	high	0.223122	50.6893	med	-1.77616	-0.533987	primary tumor	YES	na
TCGA-E2-A1BC	TCGA-E2-A1BC-01A-11R-A12P-07	110712_UNC11-SN627_0122_ADODE6ABXX_7_	-0.649556	-0.23563	0.888595	-0.179352	0.393037	LumA	1	-5.33139	low	-1.00362	-11.6288	low	1.37384	0.746313	primary tumor	YES	na
TCGA-E2-A1BC	TCGA-E2-A1BC-11A-32R-A12P-07	140205_UNC13-SN749_0329_BC3K12ACXX_8_TTAGGC	-0.112221	-0.573301	0.551405	-0.444802	0.658391	Normal	1	1.91655	low	-0.774643	-3.08555	low	0.303927	0.0558453	adjacent normal	YES	na
TCGA-E2-A1BD	TCGA-E2-A1BD-01A-11R-A12P-07	120823_UNC17-SN7001277_0047_AC0Y3YACXX_5_TTAGGC	-0.456134	-0.434814	0.716495	-0.039904	0.312173	LumA	1	2.17121	low	-0.524122	8.55965	low	1.66028	-0.0679861	primary tumor	YES	na
TCGA-E2-A1IE	TCGA-E2-A1IE-01A-11R-A13Q-07	110729_UNC9-SN296_0211_BC046VABXX_8_	-0.719472	0.0186795	0.499544	0.372005	-0.192029	LumA	1	23.3994	low	-0.340544	24.413	med	2.25985	0.370936	primary tumor	YES	na
TCGA-E2-A1IF	TCGA-E2-A1IF-01A-11R-A144-07	110801_UNC12-SN629_0114_AC04B7ABXX_2_ACAGTG	-0.365858	-0.362881	0.662809	-0.14449	0.372293	LumA	1	4.15003	low	-0.605423	5.89161	low	1.82101	-0.427061	primary tumor	YES	na
TCGA-E2-A1IG	TCGA-E2-A1IG-01A-11R-A144-07	110801_UNC12-SN629_0114_AC04B7ABXX_3_ACAGTG	-0.539388	-0.361837	0.705408	-0.145	0.403163	LumA	1	1.53141	low	-0.77298	-1.23368	low	1.47837	0.246905	primary tumor	YES	na
TCGA-E2-A1IG	TCGA-E2-A1IG-11A-22R-A144-07	110803_UNC15-SN850_0106_BD0DK2ABXX_3_CAGATC	-0.0919568	-0.537479	0.638223	-0.628043	0.846146	Normal	1	-4.12069	low	-0.859839	-8.22465	low	0.104558	0.197733	adjacent normal	YES	na
TCGA-E2-A1IH	TCGA-E2-A1IH-01A-11R-A13Q-07	110802_UNC16-SN851_0066_AB09M4ABXX_2_	-0.557359	-0.0710204	0.468427	0.221032	-0.0910924	LumA	1	21.6521	low	-0.0714888	33.8516	med	1.27251	0.235326	primary tumor	YES	na
TCGA-E2-A1II	TCGA-E2-A1II-01A-11R-A144-07	110803_UNC15-SN850_0106_BD0DK2ABXX_4_CAGATC	0.752989	-0.152365	-0.534022	-0.31515	0.180888	Basal	1	59.5388	high	0.396551	59.794	high	-2.04496	-0.511325	primary tumor	YES	na
TCGA-E2-A1IJ	TCGA-E2-A1IJ-01A-11R-A144-07	110803_UNC15-SN850_0106_BD0DK2ABXX_5_CAGATC	-0.411765	-0.382185	0.779592	-0.293445	0.528739	LumA	1	-3.69231	low	-0.857285	-6.46306	low	1.35013	0.528869	primary tumor	YES	na
TCGA-E2-A1IK	TCGA-E2-A1IK-01A-11R-A144-07	110803_UNC15-SN850_0106_BD0DK2ABXX_6_CAGATC	-0.237455	-0.645522	0.545354	-0.139208	0.425786	LumA	1	5.5978	low	-0.410008	12.7034	med	2.55843	-0.818445	primary tumor	YES	na
TCGA-E2-A1IL	TCGA-E2-A1IL-01A-11R-A14D-07	110809_UNC9-SN296_0227_AC0437ABXX_1_ACTTGA	-0.592989	-0.283457	0.852485	-0.141801	0.350108	LumA	1	-3.62787	low	-0.884842	-6.67217	low	2.16544	0.699719	primary tumor	YES	na
TCGA-E2-A1IN	TCGA-E2-A1IN-01A-11R-A13Q-07	110729_UNC15-SN850_0101_AD0DW6ABXX_6_	-0.668091	-0.158319	0.746363	0.0666026	0.166771	LumA	1	5.71952	low	-0.534766	10.6949	low	2.28157	0.092872	primary tumor	YES	na
TCGA-E2-A1IO	TCGA-E2-A1IO-01A-11R-A144-07	110801_UNC12-SN629_0114_AC04B7ABXX_4_ACAGTG	-0.410996	-0.358367	0.732149	-0.283361	0.429148	LumA	1	-1.20387	low	-0.904265	-7.55052	low	1.17814	0.437571	primary tumor	YES	na
TCGA-E2-A1IP	TCGA-E2-A1IP-01A-11R-A14D-07	110809_UNC9-SN296_0227_AC0437ABXX_2_ACTTGA	0.773253	-0.113181	-0.471405	-0.456615	0.221417	Basal	1	55.2526	high	0.11464	47.3616	med	-1.9784	-0.112222	primary tumor	NO - redacted - Genotype mismatch	Redaction
TCGA-E2-A1IU	TCGA-E2-A1IU-01A-11R-A14D-07	110809_UNC9-SN296_0227_AC0437ABXX_3_ACTTGA	-0.496567	-0.453733	0.820504	-0.22593	0.539304	LumA	1	-5.72876	low	-0.749962	-2.8284	low	1.96949	0.384899	primary tumor	YES	na
TCGA-E2-A1L6	TCGA-E2-A1L6-01A-11R-A13Q-07	110829_UNC11-SN627_0148_BD0DGAABXX_6_TGACCA	-0.335222	-0.536807	0.686242	-0.24024	0.467851	LumA	1	-0.821677	low	-0.589245	4.29776	low	1.05563	-0.111555	primary tumor	YES	na
TCGA-E2-A1L7	TCGA-E2-A1L7-01A-11R-A144-07	110803_UNC15-SN850_0106_BD0DK2ABXX_7_CAGATC	-0.212101	-0.116255	-0.112893	0.375366	-0.360192	LumB	0.99	49.3773	med	0.569203	66.3643	high	1.09953	-1.41849	primary tumor	YES	na
TCGA-E2-A1L7	TCGA-E2-A1L7-11A-33R-A144-07	110801_UNC12-SN629_0114_AC04B7ABXX_5_ACAGTG	-0.141993	-0.570516	0.654742	-0.592029	0.810708	Normal	1	-4.93562	low	-0.849084	-8.03577	low	0.533267	0.25074	adjacent normal	YES	na
TCGA-E2-A1L8	TCGA-E2-A1L8-01A-11R-A13Q-07	110729_UNC15-SN850_0101_AD0DW6ABXX_7_	-0.521537	-0.168691	0.553325	0.221321	-0.00523409	LumA	1	16.8825	low	-0.387383	19.523	med	1.74544	0.221713	primary tumor	YES	na
TCGA-E2-A1L9	TCGA-E2-A1L9-01A-11R-A13Q-07	110802_UNC16-SN851_0066_AB09M4ABXX_3_	-0.529892	-0.133445	0.583866	0.0889796	0.062569	LumA	1	13.8791	low	-0.482064	14.9301	med	1.86591	-0.0192614	primary tumor	YES	na
TCGA-E2-A1LA	TCGA-E2-A1LA-01A-11R-A144-07	110801_UNC12-SN629_0114_AC04B7ABXX_6_ACAGTG	-0.60413	-0.173493	0.53114	0.256086	0.00216086	LumA	1	17.904	low	-0.224785	26.4186	med	1.61473	0.134984	primary tumor	YES	na
TCGA-E2-A1LB	TCGA-E2-A1LB-01A-11R-A144-07	110801_UNC12-SN629_0114_AC04B7ABXX_7_ACAGTG	-0.40072	0.538727	0.0763025	0.25042	-0.316591	Her2	1	48.1175	med	0.0537054	48.3466	med	-1.25421	2.37961	primary tumor	YES	na
TCGA-E2-A1LB	TCGA-E2-A1LB-11A-22R-A144-07	110801_UNC12-SN629_0114_AC04B7ABXX_8_ACAGTG	-0.0812965	-0.557167	0.615846	-0.604514	0.797647	Normal	1	-3.0356	low	-0.808318	-5.94727	low	0.388648	0.378371	adjacent normal	YES	na
TCGA-E2-A1LE	TCGA-E2-A1LE-01A-12R-A19W-07	130227_UNC9-SN296_0341_AC1RM4ACXX_1_ATCACG	-0.145642	0.636495	-0.107707	0.169268	-0.327635	Her2	1	57.0858	high	0.0402713	50.1686	med	-2.32674	2.90573	primary tumor	YES	na
TCGA-E2-A1LG	TCGA-E2-A1LG-01A-21R-A14M-07	111005_UNC10-SN254_0285_AB087RABXX_3_GCCAAT	0.593758	-0.160912	-0.385834	-0.23976	0.147947	Basal	1	53.7424	high	0.255114	52.888	med	-2.42628	0.170673	primary tumor	YES	na
TCGA-E2-A1LH	TCGA-E2-A1LH-01A-11R-A14D-07	110809_UNC9-SN296_0227_AC0437ABXX_4_ACTTGA	0.708427	-0.017623	-0.511261	-0.29066	0.144394	Basal	1	60.7603	high	0.368312	59.6591	high	-1.77563	-0.111359	primary tumor	YES	na
TCGA-E2-A1LH	TCGA-E2-A1LH-11A-22R-A14D-07	110809_UNC9-SN296_0227_AC0437ABXX_5_ACTTGA	-0.148235	-0.52557	0.675966	-0.558031	0.796495	Normal	1	-4.61866	low	-0.980826	-12.9558	low	0.985565	0.547766	adjacent normal	YES	na
TCGA-E2-A1LI	TCGA-E2-A1LI-01A-12R-A157-07	110916_UNC16-SN851_0087_AD0DE7ABXX_6_CTTGTA	0.831741	-0.00696278	-0.644466	-0.151501	-0.0109964	Basal	1	69.3762	high	0.497999	67.1962	high	-1.78275	-0.0938911	primary tumor	YES	na
TCGA-E2-A1LK	TCGA-E2-A1LK-01A-21R-A14D-07	110809_UNC9-SN296_0227_AC0437ABXX_6_ACTTGA	0.613157	-0.136134	-0.306699	-0.411285	0.346074	Basal	1	48.0533	med	0.12579	46.0556	med	-1.16293	0.16043	primary tumor	YES	na
TCGA-E2-A1LL	TCGA-E2-A1LL-01A-11R-A144-07	110803_UNC15-SN850_0106_BD0DK2ABXX_8_CAGATC	0.631116	-0.153613	-0.468523	-0.41503	0.251285	Basal	1	54.5315	high	0.118898	47.4266	med	-1.06716	-0.794132	primary tumor	YES	na
TCGA-E2-A1LS	TCGA-E2-A1LS-01A-12R-A157-07	110916_UNC16-SN851_0087_AD0DE7ABXX_7_CTTGTA	0.548427	-0.424922	-0.116735	-0.449412	0.467467	Basal	1	34.9848	med	-0.155401	30.1644	med	-1.57633	-0.534651	primary tumor	YES	na
TCGA-E2-A1LS	TCGA-E2-A1LS-11A-32R-A157-07	110916_UNC16-SN851_0087_AD0DE7ABXX_8_CTTGTA	-0.0190636	-0.549484	0.449316	-0.350492	0.564274	Normal	1	8.53626	low	-0.700853	1.72727	low	0.717939	-0.112986	adjacent normal	NO - no normal breast epithelium	na
TCGA-E2-A2P5	TCGA-E2-A2P5-01A-11R-A19W-07	121205_UNC14-SN744_0276_AC19W1ACXX_2_ATCACG	-0.267515	-0.27078	0.251477	0.0930132	-0.0621849	LumA	0.92	27.0106	med	-0.0284202	35.5935	med	1.25136	-0.554395	primary tumor	YES	na
TCGA-E2-A2P6	TCGA-E2-A2P6-01A-11R-A19W-07	121127_UNC16-SN851_0192_AC0YN3ACXX_7_TTAGGC	-0.626218	0.0642977	0.481873	0.360096	-0.154094	LumA	1	25.0637	med	-0.236233	29.0572	med	2.4738	0.451962	primary tumor	YES	na
TCGA-E2-A3DX	TCGA-E2-A3DX-01A-21R-A213-07	120419_UNC12-SN629_0204_BD0VCGACXX_4_CAGATC	-0.535942	-0.352317	0.834814	-0.311693	0.516447	LumA	1	-6.46359	low	-0.944602	-10.4077	low	1.35328	1.23863	primary tumor	YES	na
TCGA-E2-A56Z	TCGA-E2-A56Z-01A-12R-A29R-07	130530_UNC9-SN296_0371_BC2528ACXX_1_GATCAG	-0.576855	-0.0492197	0.355582	0.453157	-0.287011	LumB	1	30.4346	med	0.115418	44.0857	med	2.28983	0.144991	primary tumor	YES	na
TCGA-E2-A570	TCGA-E2-A570-01A-11R-A29R-07	130530_UNC9-SN296_0371_BC2528ACXX_2_GGCTAC	-0.5612	-0.0454742	0.526915	0.14401	-0.0115726	LumA	1	18.2953	low	-0.382141	20.5865	med	1.28908	0.230648	primary tumor	YES	na
TCGA-E2-A572	TCGA-E2-A572-01A-13R-A31O-07	130827_UNC15-SN850_0324_AC2B28ACXX_6_ATCACG	-0.450852	-0.381224	0.694886	-0.116351	0.381224	LumA	1	2.60083	low	-0.470217	10.9404	low	0.947609	0.725964	primary tumor	YES	na
TCGA-E2-A573	TCGA-E2-A573-01A-11R-A29R-07	130530_UNC9-SN296_0371_BC2528ACXX_2_GTGGCC	0.848932	-0.0223289	-0.63006	-0.225162	0.0835054	Basal	1	67.4071	high	0.469224	65.3343	high	-2.42283	-0.546851	primary tumor	YES	na
TCGA-E2-A574	TCGA-E2-A574-01A-11R-A29R-07	130530_UNC9-SN296_0371_BC2528ACXX_2_ACTTGA	0.570132	-0.0744778	-0.36096	-0.313998	0.306891	Basal	1	52.6207	med	0.220925	51.5235	med	-2.53332	-0.277641	primary tumor	YES	na
TCGA-E2-A576	TCGA-E2-A576-01A-11R-A31O-07	130827_UNC15-SN850_0324_AC2B28ACXX_6_ACTTGA	-0.568403	-0.112701	0.474286	0.173013	0.0430732	LumA	1	19.9403	low	-0.13188	30.7639	med	1.75114	0.458209	primary tumor	YES	na
TCGA-E2-A9RU	TCGA-E2-A9RU-01A-11R-A41B-07	140908_UNC11-SN627_0380_AC58DMACXX_7_GTTTCG	-0.239184	0.276158	-0.0855222	0.372005	-0.354334	LumB	0.99	53.8079	high	0.376434	61.5604	high	1.01562	-0.130562	primary tumor	YES	na
TCGA-E9-A1N3	TCGA-E9-A1N3-01A-12R-A157-07	110912_UNC15-SN850_0121_AD0E16ABXX_1_CTTGTA	-0.546891	-0.148812	0.423289	0.315054	-0.201729	LumA	1	24.0063	med	-0.268668	26.4154	med	2.49469	0.288599	primary tumor	YES	na
TCGA-E9-A1N4	TCGA-E9-A1N4-01A-11R-A14M-07	111005_UNC10-SN254_0285_AB087RABXX_4_GCCAAT	-0.451909	-0.250804	0.439328	0.222473	-0.0152221	LumA	1	20.7679	low	-0.142938	29.8644	med	0.810356	-0.105134	primary tumor	YES	na
TCGA-E9-A1N4	TCGA-E9-A1N4-11A-33R-A14M-07	111005_UNC10-SN254_0285_AB087RABXX_5_GCCAAT	-0.127107	-0.589724	0.659928	-0.546218	0.785354	Normal	1	-4.59257	low	-0.825774	-7.05761	low	0.301709	0.192102	adjacent normal	YES	na
TCGA-E9-A1N5	TCGA-E9-A1N5-01A-11R-A14D-07	110809_UNC9-SN296_0227_AC0437ABXX_7_ACTTGA	-0.553902	-0.0714046	0.376999	0.281825	-0.168884	LumA	0.99	26.4702	med	-0.021762	37.2048	med	1.06099	-0.25773	primary tumor	YES	na
TCGA-E9-A1N5	TCGA-E9-A1N5-11A-41R-A14D-07	110809_UNC9-SN296_0227_AC0437ABXX_8_ACTTGA	0.270492	-0.5612	0.218535	-0.635054	0.645714	Normal	1	14.607	low	-0.371022	15.667	med	-0.187386	-0.189728	adjacent normal	YES	na
TCGA-E9-A1N6	TCGA-E9-A1N6-01A-11R-A144-07	110810_UNC10-SN254_0263_AB09WEABXX_1_CAGATC	-0.356543	0.323601	0.0562305	0.372197	-0.429148	LumB	0.99	48.0495	med	0.21438	53.9201	high	1.14516	0.543813	primary tumor	YES	na
TCGA-E9-A1N6	TCGA-E9-A1N6-11A-32R-A144-07	110810_UNC10-SN254_0263_AB09WEABXX_2_CAGATC	-0.0855222	-0.562545	0.607203	-0.572533	0.786411	Normal	1	-2.24234	low	-0.876004	-8.40374	low	0.344971	0.121319	adjacent normal	YES	na
TCGA-E9-A1N8	TCGA-E9-A1N8-01A-11R-A144-07	110801_UNC12-SN629_0115_BD0DVEABXX_1_ACAGTG	0.738199	-0.265498	-0.363649	-0.508379	0.360672	Basal	1	47.5125	med	0.0944442	43.8138	med	-2.92152	-0.404445	primary tumor	YES	na
TCGA-E9-A1N9	TCGA-E9-A1N9-01A-11R-A14D-07	110909_UNC9-SN296_0239_AD0DFDABXX_1_GCCAAT	0.303049	-0.165138	-0.208355	-0.0653541	-0.0306843	Basal	0.97	47.7997	med	0.119454	46.5085	med	2.79044	-1.01191	primary tumor	YES	na
TCGA-E9-A1N9	TCGA-E9-A1N9-11A-71R-A14D-07	110909_UNC9-SN296_0239_AD0DFDABXX_2_ACTTGA	-0.135846	-0.344346	0.540072	-0.537383	0.71419	Normal	1	4.0793	low	-0.846084	-4.47398	low	0.207688	0.280723	adjacent normal	YES	na
TCGA-E9-A1NA	TCGA-E9-A1NA-01A-11R-A144-07	110801_UNC12-SN629_0115_BD0DVEABXX_2_ACAGTG	-0.302569	-0.0291477	0.0560384	0.381224	-0.272125	LumB	0.99	43.3019	med	0.197535	50.425	med	1.24142	0.0475633	primary tumor	YES	na
TCGA-E9-A1NA	TCGA-E9-A1NA-11A-33R-A144-07	110801_UNC12-SN629_0115_BD0DVEABXX_3_ACAGTG	-0.132581	-0.579064	0.691621	-0.549004	0.78084	Normal	1	-5.82368	low	-0.966158	-12.9319	low	0.487219	0.329911	adjacent normal	YES	na
TCGA-E9-A1NC	TCGA-E9-A1NC-01A-21R-A26B-07	130805_UNC9-SN296_0389_AC2AVJACXX_1_GCCAAT	0.633998	-0.115102	-0.324466	-0.441152	0.260216	Basal	1	48.7021	med	-0.00884633	40.8883	med	-1.99518	-0.26659	primary tumor	YES	na
TCGA-E9-A1ND	TCGA-E9-A1ND-01A-11R-A144-07	110810_UNC10-SN254_0263_AB09WEABXX_3_CAGATC	0.452389	0.0918607	-0.396303	-0.270492	0.0803361	Basal	1	56.6697	high	0.229007	53.8612	high	-0.921149	-0.453484	primary tumor	YES	na
TCGA-E9-A1ND	TCGA-E9-A1ND-11A-43R-A144-07	110801_UNC12-SN629_0115_BD0DVEABXX_4_ACAGTG	0.0196399	-0.523938	0.457575	-0.593469	0.774982	Normal	1	4.69733	low	-0.578882	5.28545	low	0.368975	-0.143023	adjacent normal	YES	na
TCGA-E9-A1NE	TCGA-E9-A1NE-01A-21R-A14M-07	111005_UNC10-SN254_0285_AB087RABXX_6_GCCAAT	-0.171285	-0.41503	0.304778	-0.100312	0.242449	LumA	0.97	19.9293	low	-0.354258	19.7125	med	0.933288	-0.47723	primary tumor	YES	na
TCGA-E9-A1NF	TCGA-E9-A1NF-01A-11R-A14D-07	110909_UNC9-SN296_0239_AD0DFDABXX_3_ACTTGA	-0.460306	0.0686735	0.212551	0.426224	-0.356735	LumB	1	38.2198	med	0.0439427	43.6314	med	2.33946	0.12301	primary tumor	YES	na
TCGA-E9-A1NF	TCGA-E9-A1NF-11A-73R-A14D-07	110909_UNC9-SN296_0239_AD0DFDABXX_4_ACTTGA	-0.0865306	-0.376122	0.305714	-0.125408	0.228061	LumA	0.97	20.4613	low	-0.276029	22.9794	med	0.39003	0.101524	adjacent normal	NO - no normal breast epithelium	na
TCGA-E9-A1NG	TCGA-E9-A1NG-01A-21R-A14M-07	111005_UNC10-SN254_0285_AB087RABXX_7_GCCAAT	-0.601248	-0.206627	0.744346	-0.143914	0.341753	LumA	1	1.90553	low	-0.704393	2.33912	low	0.852104	0.140615	primary tumor	YES	na
TCGA-E9-A1NG	TCGA-E9-A1NG-11A-52R-A14M-07	111005_UNC10-SN254_0285_AB087RABXX_8_GCCAAT	-0.162257	-0.594526	0.662041	-0.49042	0.733782	Normal	1	-3.99166	low	-0.939487	-11.3212	low	0.732919	0.00236545	adjacent normal	YES	na
TCGA-E9-A1NH	TCGA-E9-A1NH-01A-11R-A14D-07	110909_UNC9-SN296_0239_AD0DFDABXX_5_ACTTGA	-0.558703	-0.28	0.802257	-0.145066	0.350972	LumA	1	-1.3798	low	-0.860348	-5.12898	low	2.26846	0.557258	primary tumor	YES	na
TCGA-E9-A1NI	TCGA-E9-A1NI-01A-11R-A14D-07	110909_UNC9-SN296_0239_AD0DFDABXX_6_GCCAAT	-0.529604	0.0732293	0.147851	0.588187	-0.471789	LumB	1	43.3337	med	0.164879	50.1569	med	1.73721	0.167288	primary tumor	YES	na
TCGA-E9-A1QZ	TCGA-E9-A1QZ-01A-21R-A169-07	110907_UNC13-SN749_0110_AB00RJABXX_8_CTTGTA	-0.23515	-0.432317	0.413397	-0.0289556	0.282401	LumA	1	16.05	low	-0.404216	16.7876	med	1.64715	-8.41e-05	primary tumor	YES	na
TCGA-E9-A1R0	TCGA-E9-A1R0-01A-22R-A16F-07	111014_UNC12-SN629_0152_BB00YRABXX_4_TAGCTT	-0.593661	-0.377383	0.77479	-0.0854262	0.282017	LumA	1	-0.845392	low	-0.413492	12.5314	med	1.37143	0.216002	primary tumor	YES	na
TCGA-E9-A1R2	TCGA-E9-A1R2-01A-11R-A14D-07	110909_UNC9-SN296_0239_AD0DFDABXX_7_ACTTGA	-0.404274	-0.225546	0.392077	0.10617	0.121152	LumA	0.99	21.3883	low	-0.398267	19.7502	med	2.41263	1.06041	primary tumor	YES	na
TCGA-E9-A1R3	TCGA-E9-A1R3-01A-31R-A14M-07	110909_UNC10-SN254_0276_BB0A28ABXX_7_CTTGTA	-0.553133	-0.368932	0.825306	-0.179544	0.436255	LumA	1	-4.18856	low	-0.980412	-11.0936	low	0.973218	0.374678	primary tumor	YES	na
TCGA-E9-A1R4	TCGA-E9-A1R4-01A-21R-A14D-07	110909_UNC9-SN296_0239_AD0DFDABXX_8_ACTTGA	-0.658295	0.228139	0.39467	0.416855	-0.295654	LumB	1	31.8719	med	-0.225496	32.1284	med	1.63111	-0.0657224	primary tumor	YES	na
TCGA-E9-A1R5	TCGA-E9-A1R5-01A-11R-A14M-07	110926_UNC9-SN296_0244_AD0DW1ABXX_1_GCCAAT	-0.707013	-0.108988	0.569149	0.321863	-0.120169	LumA	1	17.8647	low	-0.337869	22.408	med	1.71004	0.695488	primary tumor	YES	na
TCGA-E9-A1R6	TCGA-E9-A1R6-01A-11R-A14D-07	110829_UNC11-SN627_0147_AD0DFWABXX_5_ACTTGA	-0.734454	0.192029	0.4303	0.336086	-0.197695	LumA	1	28.1375	med	-0.166413	33.3278	med	2.10771	0.699658	primary tumor	YES	na
TCGA-E9-A1R7	TCGA-E9-A1R7-01A-11R-A14M-07	110926_UNC9-SN296_0244_AD0DW1ABXX_2_GCCAAT	-0.423577	-0.0535414	0.257143	0.460936	-0.373253	LumB	1	35.3412	med	0.0115609	41.0447	med	2.76777	0.323692	primary tumor	YES	na
TCGA-E9-A1R7	TCGA-E9-A1R7-11A-42R-A14M-07	110926_UNC9-SN296_0244_AD0DW1ABXX_3_GCCAAT	-0.141993	-0.594814	0.680384	-0.50617	0.73964	Normal	1	-4.91928	low	-0.957398	-12.3358	low	0.763149	0.0482509	adjacent normal	YES	na
TCGA-E9-A1RA	TCGA-E9-A1RA-01A-11R-A14D-07	110829_UNC11-SN627_0147_AD0DFWABXX_6_GCCAAT	-0.590684	-0.187515	0.61575	0.162833	-0.0271309	LumA	1	12.6982	low	-0.489296	14.2803	med	1.48377	0.229157	primary tumor	YES	na
TCGA-E9-A1RB	TCGA-E9-A1RB-01A-11R-A157-07	110912_UNC15-SN850_0121_AD0E16ABXX_3_CTTGTA	0.0308764	-0.00388956	-0.315534	0.476399	-0.493589	LumB	1	62.3185	high	0.428174	64.4914	high	1.11448	-1.04601	primary tumor	YES	na
TCGA-E9-A1RB	TCGA-E9-A1RB-11A-33R-A157-07	110912_UNC15-SN850_0121_AD0E16ABXX_4_CTTGTA	-0.0937815	-0.646194	0.617671	-0.495702	0.766819	Normal	1	-2.65935	low	-0.772966	-4.65177	low	0.592075	-0.282026	adjacent normal	YES	na
TCGA-E9-A1RC	TCGA-E9-A1RC-01A-11R-A157-07	110912_UNC15-SN850_0121_AD0E16ABXX_5_CTTGTA	-0.517023	-0.0107083	0.347131	0.301321	-0.231885	LumA	0.99	29.1072	med	-0.222269	30.1575	med	1.9549	0.114238	primary tumor	YES	na
TCGA-E9-A1RC	TCGA-E9-A1RC-11A-33R-A157-07	110912_UNC15-SN850_0121_AD0E16ABXX_6_CTTGTA	-0.0689076	-0.446531	0.339832	-0.111645	0.258007	LumA	0.98	18.3318	low	-0.3928	17.4516	med	0.859222	-0.013153	adjacent normal	NO - no normal breast epithelium	na
TCGA-E9-A1RD	TCGA-E9-A1RD-01A-11R-A157-07	110912_UNC15-SN850_0121_AD0E16ABXX_7_CTTGTA	-0.672989	0.0269388	0.553421	0.350972	-0.196735	LumA	1	21.1656	low	-0.329666	24.1831	med	2.30003	0.163205	primary tumor	YES	na
TCGA-E9-A1RD	TCGA-E9-A1RD-11A-33R-A157-07	110912_UNC15-SN850_0121_AD0E16ABXX_8_CTTGTA	-0.12509	-0.619976	0.65599	-0.483794	0.694694	Normal	1	-3.81922	low	-0.828163	-6.99286	low	0.913185	-0.00672509	adjacent normal	YES	na
TCGA-E9-A1RE	TCGA-E9-A1RE-01A-11R-A157-07	110912_UNC15-SN850_0122_BC004VABXX_1_CTTGTA	-0.708878	0.17051	0.419796	0.472551	-0.260816	LumB	1	30.6659	med	0.0500752	42.6812	med	1.78613	0.495974	primary tumor	YES	na
TCGA-E9-A1RF	TCGA-E9-A1RF-01A-11R-A157-07	110912_UNC15-SN850_0122_BC004VABXX_2_CTTGTA	-0.637551	-0.0462425	0.505114	0.0679472	0.0363505	LumA	1	17.5377	low	-0.252212	25.5654	med	2.18991	0.845892	primary tumor	YES	na
TCGA-E9-A1RF	TCGA-E9-A1RF-11A-32R-A157-07	110912_UNC15-SN850_0122_BC004VABXX_3_CTTGTA	-0.108265	-0.566735	0.434592	-0.226429	0.401327	LumA	1	10.5263	low	-0.545203	8.68038	low	0.895428	0.158579	adjacent normal	NO - no normal breast epithelium	na
TCGA-E9-A1RG	TCGA-E9-A1RG-01A-11R-A14D-07	130924_UNC9-SN296_0404_BD2DM6ACXX_8_GCCAAT	-0.536423	0.125954	0.160816	0.510972	-0.289988	LumB	1	42.2447	med	0.0990217	47.3709	med	1.8087	0.167471	primary tumor	YES	na
TCGA-E9-A1RH	TCGA-E9-A1RH-01A-21R-A169-07	110921_UNC9-SN296_0243_BC010LABXX_6_CGATGT	0.384286	0.428367	-0.619184	0.0978571	-0.342245	Her2	1	76.6665	high	0.446588	69.908	high	-2.05336	-0.39856	primary tumor	YES	na
TCGA-E9-A1RH	TCGA-E9-A1RH-11A-34R-A169-07	110921_UNC9-SN296_0243_BC010LABXX_7_CGATGT	-0.133157	-0.555534	0.648403	-0.509436	0.756735	Normal	1	-3.02828	low	-0.920784	-10.2197	low	0.908406	-0.102163	adjacent normal	YES	na
TCGA-E9-A1RI	TCGA-E9-A1RI-01A-11R-A169-07	110921_UNC9-SN296_0243_BC010LABXX_8_CGATGT	-0.604994	-0.191933	0.839904	-0.105018	0.346459	LumA	1	-1.20835	low	-0.890583	-5.79967	low	1.13328	0.867728	primary tumor	YES	na
TCGA-E9-A1RI	TCGA-E9-A1RI-11A-41R-A169-07	110919_UNC13-SN749_0113_AB00WUABXX_1_CGATGT	-0.229676	-0.535654	0.708715	-0.371717	0.623145	LumA	1	-3.41206	low	-0.909678	-9.48049	low	0.652099	-0.0996938	adjacent normal	NO - no normal breast epithelium	na
TCGA-E9-A226	TCGA-E9-A226-01A-21R-A157-07	110912_UNC15-SN850_0122_BC004VABXX_4_CTTGTA	-0.532773	0.124322	0.243409	0.509916	-0.353373	LumB	1	38.7974	med	-0.131394	37.2502	med	1.78256	-0.626082	primary tumor	YES	na
TCGA-E9-A227	TCGA-E9-A227-01A-11R-A157-07	110912_UNC15-SN850_0122_BC004VABXX_5_CTTGTA	-0.531525	-0.360096	0.65599	0.0707323	0.133445	LumA	1	7.2518	low	-0.459392	13.0739	med	1.57685	-0.099139	primary tumor	YES	na
TCGA-E9-A228	TCGA-E9-A228-01A-31R-A157-07	110912_UNC15-SN850_0122_BC004VABXX_6_CTTGTA	-0.400347	0.27855	0.105732	0.484694	-0.366587	LumB	1	47.0008	med	0.202769	53.1946	high	1.80592	0.949265	primary tumor	YES	na
TCGA-E9-A229	TCGA-E9-A229-01A-31R-A157-07	110912_UNC15-SN850_0122_BC004VABXX_7_CTTGTA	-0.516543	-0.208739	0.571381	0.0993517	0.0117647	LumA	1	13.5319	low	-0.371473	18.9197	med	1.00565	0.0606641	primary tumor	YES	na
TCGA-E9-A22A	TCGA-E9-A22A-01A-11R-A157-07	110912_UNC15-SN850_0122_BC004VABXX_8_CTTGTA	-0.254166	0.191933	-0.0328932	0.465066	-0.403217	LumB	1	51.8728	med	0.369829	60.5642	high	1.07898	-1.25571	primary tumor	YES	na
TCGA-E9-A22B	TCGA-E9-A22B-01A-11R-A157-07	110907_UNC13-SN749_0110_AB00RJABXX_1_CTTGTA	-0.409556	-0.371236	0.459496	4.8e-05	0.197119	LumA	1	14.656	low	-0.2272	24.0061	med	2.40279	0.14508	primary tumor	YES	na
TCGA-E9-A22D	TCGA-E9-A22D-01A-11R-A157-07	110907_UNC13-SN749_0110_AB00RJABXX_2_CTTGTA	-0.598655	0.295174	0.20048	0.53114	-0.419544	LumB	1	43.1114	med	0.290135	56.0401	high	0.918056	1.2524	primary tumor	YES	na
TCGA-E9-A22E	TCGA-E9-A22E-01A-11R-A157-07	110907_UNC13-SN749_0110_AB00RJABXX_3_CTTGTA	-0.386122	-0.118079	0.237071	0.409748	-0.265882	LumB	1	34.5562	med	0.160525	46.375	med	1.76358	-0.364979	primary tumor	YES	na
TCGA-E9-A22G	TCGA-E9-A22G-01A-11R-A157-07	110907_UNC13-SN749_0110_AB00RJABXX_4_CTTGTA	0.829052	-0.0963746	-0.660696	-0.13066	-0.0618968	Basal	1	69.0728	high	0.567565	69.5414	high	-1.25779	-0.361905	primary tumor	YES	na
TCGA-E9-A22H	TCGA-E9-A22H-01A-11R-A157-07	110907_UNC13-SN749_0110_AB00RJABXX_5_CTTGTA	-0.44557	0.0147419	0.187323	0.483986	-0.341273	LumB	1	39.5135	med	0.112267	46.5293	med	1.57518	-0.0604122	primary tumor	YES	na
TCGA-E9-A243	TCGA-E9-A243-01A-21R-A169-07	110919_UNC13-SN749_0113_AB00WUABXX_2_CGATGT	0.556495	-0.0830252	-0.444322	0.00648259	-0.0679472	Basal	1	61.2423	high	0.454189	63.5389	high	-1.18466	-0.727793	primary tumor	YES	na
TCGA-E9-A244	TCGA-E9-A244-01A-11R-A169-07	110919_UNC13-SN749_0113_AB00WUABXX_3_CGATGT	0.603361	-0.186363	-0.269916	-0.366146	0.325522	Basal	1	46.4981	med	0.0947149	44.2604	med	-1.90048	-0.289547	primary tumor	YES	na
TCGA-E9-A245	TCGA-E9-A245-01A-22R-A16F-07	111014_UNC12-SN629_0152_BB00YRABXX_5_TAGCTT	-0.504346	-0.494646	0.707851	-0.00753902	0.255126	LumA	1	1.95435	low	-0.342822	15.5825	med	1.29267	0.157185	primary tumor	YES	na
TCGA-E9-A247	TCGA-E9-A247-01A-11R-A169-07	110919_UNC13-SN749_0113_AB00WUABXX_4_CGATGT	-0.313517	-0.246675	0.381417	0.0770708	0.0433613	LumA	0.99	21.4832	low	-0.455208	17.2509	med	2.47657	-0.151864	primary tumor	YES	na
TCGA-E9-A248	TCGA-E9-A248-01A-11R-A169-07	110919_UNC13-SN749_0113_AB00WUABXX_5_CGATGT	0.398607	0.42473	-0.599232	0.278848	-0.393037	Her2	1	78.8834	high	0.468917	71.5935	high	-2.03758	-0.290405	primary tumor	YES	na
TCGA-E9-A249	TCGA-E9-A249-01A-11R-A169-07	110919_UNC13-SN749_0113_AB00WUABXX_6_CGATGT	-0.500312	-0.106651	0.391789	0.396014	-0.25551	LumB	1	27.515	med	0.0701946	41.0715	med	1.19288	0.37296	primary tumor	YES	na
TCGA-E9-A24A	TCGA-E9-A24A-01A-11R-A169-07	110919_UNC13-SN749_0113_AB00WUABXX_7_CGATGT	-0.603553	0.00705882	0.477839	0.324562	-0.23006	LumA	1	23.9095	med	-0.389625	22.3185	med	2.28066	-0.0614199	primary tumor	YES	na
TCGA-E9-A295	TCGA-E9-A295-01A-11R-A16F-07	111014_UNC12-SN629_0152_BB00YRABXX_6_TAGCTT	-0.493782	-0.418103	0.779496	-0.238223	0.52096	LumA	1	-3.69799	low	-0.7257	-1.1846	low	0.717246	-0.0528646	primary tumor	YES	na
TCGA-E9-A2JS	TCGA-E9-A2JS-01A-11R-A180-07	111005_UNC10-SN254_0286_BD0DPMABXX_4_ACTTGA	-0.503193	0.193661	0.0910924	0.469388	-0.407155	LumB	1	45.5973	med	0.193688	52.2279	med	1.86173	0.352454	primary tumor	YES	na
TCGA-E9-A2JT	TCGA-E9-A2JT-01A-22R-A18M-07	111101_UNC13-SN749_0133_BC04U8ABXX_2_GGCTAC	-0.225546	-0.289604	0.304586	-0.121633	0.251092	LumA	0.97	21.1516	low	-0.0629937	32.218	med	2.31199	-0.86718	primary tumor	YES	na
TCGA-E9-A3HO	TCGA-E9-A3HO-01A-11R-A213-07	120419_UNC12-SN629_0204_BD0VCGACXX_4_GATCAG	-0.149964	-0.139208	0.109052	0.193373	-0.0889796	LumB	0.82	37.1048	med	-0.0611693	37.525	med	1.41656	-0.057754	primary tumor	YES	na
TCGA-E9-A3Q9	TCGA-E9-A3Q9-01A-11R-A21T-07	120529_UNC16-SN851_0164_AD12VAACXX_6_GCCAAT	-0.54497	-0.329076	0.663001	0.0842737	0.178776	LumA	1	7.57599	low	-0.453704	13.5547	med	1.57048	0.297975	primary tumor	YES	na
TCGA-E9-A3QA	TCGA-E9-A3QA-01A-61R-A22K-07	130227_UNC9-SN296_0341_AC1RM4ACXX_1_GTGGCC	0.753277	-0.08994	-0.561393	-0.306987	0.140648	Basal	1	61.7269	high	0.261965	55.2963	high	-0.39979	-0.460004	primary tumor	YES	na
TCGA-E9-A3X8	TCGA-E9-A3X8-01A-31R-A22U-07	121205_UNC14-SN744_0277_BC131TACXX_8_TGACCA	-0.228139	-0.422041	0.595486	-0.261465	0.478607	LumA	1	4.79926	low	-0.438095	12.133	med	0.642998	-0.0630647	primary tumor	YES	na
TCGA-E9-A54X	TCGA-E9-A54X-01A-11R-A266-07	130325_UNC16-SN851_0231_BC20VNACXX_7_GGCTAC	-0.652245	-0.00542617	0.409748	0.419832	-0.202977	LumB	1	27.9009	med	0.131802	44.3033	med	1.92801	0.121706	primary tumor	YES	na
TCGA-E9-A54Y	TCGA-E9-A54Y-01A-11R-A466-07	150108_UNC15-SN850_0402_AC5FTHACXX_3_CTTGTA	-0.42617	0.102905	0.0642977	0.522017	-0.350876	LumB	1	46.6384	med	0.404671	60.4881	high	1.5713	0.389623	primary tumor	YES	na
TCGA-E9-A5FK	TCGA-E9-A5FK-01A-11R-A27Q-07	130517_UNC9-SN296_0366_BD250HACXX_3_ACTTGA	-0.382857	-0.349244	0.744442	-0.311405	0.509436	LumA	1	-1.90918	low	-0.659286	1.97655	low	1.34001	0.354658	primary tumor	YES	na
TCGA-E9-A5FL	TCGA-E9-A5FL-01A-11R-A27Q-07	130517_UNC9-SN296_0366_BD250HACXX_4_TAGCTT	0.451525	0.0563265	-0.468427	-0.164466	0.0594958	Basal	1	60.907	high	0.439909	63.394	high	-0.475527	-0.226308	primary tumor	YES	na
TCGA-E9-A5UO	TCGA-E9-A5UO-01A-11R-A28M-07	130513_UNC14-SN744_0340_BD250CACXX_4_GATCAG	-0.583673	0.0306843	0.372101	0.423866	-0.243313	LumB	1	30.3982	med	0.0531381	41.9019	med	1.22446	0.606962	primary tumor	YES	na
TCGA-E9-A5UP	TCGA-E9-A5UP-01A-11R-A28M-07	130513_UNC14-SN744_0340_BD250CACXX_3_GATCAG	-0.676255	0.0685234	0.527491	0.310636	-0.0603601	LumA	1	22.1598	low	-0.270584	26.9312	med	1.6234	1.24322	primary tumor	YES	na
TCGA-E9-A6HE	TCGA-E9-A6HE-01A-11R-A31O-07	130827_UNC15-SN850_0324_AC2B28ACXX_6_TAGCTT	-0.371429	-0.0972389	0.2412	0.128067	-0.106074	LumA	0.91	30.0534	med	-0.0152307	37.8621	med	1.5702	0.523265	primary tumor	YES	na
TCGA-EW-A1IW	TCGA-EW-A1IW-01A-11R-A13Q-07	110802_UNC16-SN851_0067_BB07W5ABXX_3_CTTGTA	-0.382185	-0.315342	0.643313	-0.141993	0.299112	LumA	1	5.61634	low	-0.625428	5.7166	low	1.53763	2.16792	primary tumor	YES	na
TCGA-EW-A1IX	TCGA-EW-A1IX-01A-12R-A144-07	110801_UNC12-SN629_0115_BD0DVEABXX_5_ACAGTG	-0.66521	-0.281441	0.892437	-0.167827	0.374694	LumA	1	-6.04736	low	-0.840172	-5.46718	low	1.1866	0.742933	primary tumor	YES	na
TCGA-EW-A1IY	TCGA-EW-A1IY-01A-11R-A13Q-07	110829_UNC11-SN627_0148_BD0DGAABXX_7_TGACCA	-0.326291	0.00657863	0.222281	0.321681	-0.22449	LumB	0.98	35.8214	med	-0.144005	34.9101	med	1.31228	-1.10032	primary tumor	YES	na
TCGA-EW-A1IZ	TCGA-EW-A1IZ-01A-11R-A13Q-07	130909_UNC15-SN850_0327_BD2DT1ACXX_6_CAGATC	-0.330516	-0.145066	0.495798	0.0269388	0.254838	LumA	1	17.3095	low	-0.227306	25.585	med	1.35777	0.0942491	primary tumor	YES	na
TCGA-EW-A1J1	TCGA-EW-A1J1-01A-11R-A13Q-07	110829_UNC11-SN627_0148_BD0DGAABXX_8_TGACCA	-0.689604	-0.0538295	0.498968	0.383049	-0.182137	LumA	1	22.6924	low	-0.22355	28.549	med	1.73241	0.453872	primary tumor	YES	na
TCGA-EW-A1J2	TCGA-EW-A1J2-01A-21R-A13Q-07	110729_UNC15-SN850_0101_AD0DW6ABXX_8_	-0.397359	-0.450756	0.802449	-0.33407	0.536807	LumA	1	-6.2535	low	-1.00306	-13.3203	low	1.59272	0.689832	primary tumor	YES	na
TCGA-EW-A1J3	TCGA-EW-A1J3-01A-11R-A13Q-07	110802_UNC16-SN851_0066_AB09M4ABXX_4_	-0.430396	-0.0830252	0.436158	0.213349	-0.0270348	LumA	1	23.3141	low	-0.384978	21.5719	med	1.55406	1.69783	primary tumor	YES	na
TCGA-EW-A1J5	TCGA-EW-A1J5-01A-11R-A13Q-07	110802_UNC16-SN851_0066_AB09M4ABXX_5_	-0.64898	-0.138439	0.672413	-0.00811525	0.206146	LumA	1	7.92184	low	-0.491395	12.976	med	1.41403	0.420158	primary tumor	YES	na
TCGA-EW-A1J6	TCGA-EW-A1J6-01A-11R-A13Q-07	110802_UNC16-SN851_0067_BB07W5ABXX_5_CTTGTA	-0.343001	-0.105498	0.28461	0.341369	-0.0861945	LumB	0.98	31.8403	med	-0.108196	34.8418	med	2.75871	-0.301923	primary tumor	YES	na
TCGA-EW-A1OV	TCGA-EW-A1OV-01A-11R-A144-07	110810_UNC10-SN254_0263_AB09WEABXX_4_CAGATC	0.121056	0.428283	-0.342905	0.0862905	-0.234478	Her2	1	63.7153	high	0.444087	66.6767	high	-3.04597	0.477591	primary tumor	YES	na
TCGA-EW-A1OW	TCGA-EW-A1OW-01A-21R-A144-07	110810_UNC10-SN254_0263_AB09WEABXX_5_CAGATC	0.839232	-0.17042	-0.499832	-0.370372	0.221609	Basal	1	57.3604	high	0.224461	52.0807	med	-2.55942	-0.324901	primary tumor	YES	na
TCGA-EW-A1OX	TCGA-EW-A1OX-01A-11R-A144-07	110810_UNC10-SN254_0263_AB09WEABXX_6_CAGATC	-0.547041	-0.0561224	0.323061	0.426429	-0.211327	LumB	1	31.3822	med	-0.0508354	37.614	med	1.91607	0.449898	primary tumor	YES	na
TCGA-EW-A1OY	TCGA-EW-A1OY-01A-11R-A144-07	110810_UNC10-SN254_0263_AB09WEABXX_7_CAGATC	-0.320624	-0.0242497	0.109148	0.328884	-0.203457	LumB	0.98	40.2076	med	-0.00810417	41.3789	med	2.33521	0.0819514	primary tumor	YES	na
TCGA-EW-A1OZ	TCGA-EW-A1OZ-01A-11R-A144-07	110801_UNC12-SN629_0115_BD0DVEABXX_6_ACAGTG	-0.501561	0.501273	0.0752461	0.533061	-0.433085	LumB	1	51.8387	med	-0.0210847	46.7268	med	0.650818	2.36301	primary tumor	YES	na
TCGA-EW-A1P0	TCGA-EW-A1P0-01A-11R-A144-07	110810_UNC10-SN254_0263_AB09WEABXX_8_CAGATC	-0.550636	0.121056	0.27587	0.463145	-0.174262	LumB	1	36.5333	med	0.126827	46.8743	med	1.58237	-1.10922	primary tumor	YES	na
TCGA-EW-A1P1	TCGA-EW-A1P1-01A-31R-A14D-07	110829_UNC11-SN627_0147_AD0DFWABXX_8_GCCAAT	-0.057383	-0.438848	0.550732	-0.663289	0.760576	Normal	1	0.534637	low	-0.808149	-4.59182	low	-0.404433	-0.0449339	primary tumor	YES	na
TCGA-EW-A1P3	TCGA-EW-A1P3-01A-11R-A144-07	111014_UNC10-SN254_0289_AC00VNABXX_1_CAGATC	-0.518367	-0.0992557	0.566291	0.0693878	0.171957	LumA	1	14.8386	low	-0.298689	22.5932	med	1.8022	0.487549	primary tumor	YES	na
TCGA-EW-A1P4	TCGA-EW-A1P4-01A-21R-A144-07	110801_UNC12-SN629_0115_BD0DVEABXX_7_ACAGTG	0.704874	-0.158127	-0.500312	-0.270972	0.111549	Basal	1	58.5573	high	0.333445	57.1183	high	-1.99827	-0.576955	primary tumor	YES	na
TCGA-EW-A1P5	TCGA-EW-A1P5-01A-11R-A144-07	110801_UNC12-SN629_0115_BD0DVEABXX_8_ACAGTG	-0.63515	-0.0688115	0.450276	0.252245	-0.176279	LumA	1	22.5736	low	-0.236393	27.6952	med	2.12867	-0.0710889	primary tumor	YES	na
TCGA-EW-A1P6	TCGA-EW-A1P6-01A-11R-A144-07	111014_UNC10-SN254_0289_AC00VNABXX_2_CAGATC	-0.689604	-0.0722689	0.630828	0.199904	0.000432173	LumA	1	13.8934	low	-0.391095	19.187	med	2.28466	0.0844828	primary tumor	YES	na
TCGA-EW-A1P7	TCGA-EW-A1P7-01A-21R-A144-07	110829_UNC10-SN254_0272_BB07RMABXX_1_ACAGTG	0.206819	-0.402929	0.289316	-0.641104	0.576471	Normal	1	13.5777	low	-0.452569	12.8879	med	-0.586524	0.379443	primary tumor	YES	na
TCGA-EW-A1P8	TCGA-EW-A1P8-01A-11R-A144-07	111014_UNC10-SN254_0289_AC00VNABXX_3_CAGATC	0.825114	-0.0581513	-0.583385	-0.338103	0.128067	Basal	1	62.9403	high	0.359643	59.5029	high	-1.22398	-0.464469	primary tumor	YES	na
TCGA-EW-A1PA	TCGA-EW-A1PA-01A-11R-A144-07	111014_UNC10-SN254_0289_AC00VNABXX_4_CAGATC	-0.273661	-0.372677	0.384586	-0.146122	0.321585	LumA	0.99	15.9691	low	-0.319928	20.2765	med	2.80708	-0.464347	primary tumor	YES	na
TCGA-EW-A1PB	TCGA-EW-A1PB-01A-11R-A144-07	110829_UNC10-SN254_0272_BB07RMABXX_2_ACAGTG	0.522977	0.0618007	-0.498968	-0.163505	0.0335654	Basal	1	62.6232	high	0.435571	63.6054	high	-1.65607	-0.288186	primary tumor	YES	na
TCGA-EW-A1PC	TCGA-EW-A1PC-01B-11R-A21T-07	120529_UNC16-SN851_0164_AD12VAACXX_6_TGACCA	-0.0861945	0.47928	-0.387851	0.618727	-0.67491	LumB	1	74.203	high	0.564502	75.5045	high	0.641223	0.0842354	primary tumor	YES	na
TCGA-EW-A1PD	TCGA-EW-A1PD-01A-11R-A144-07	110829_UNC10-SN254_0272_BB07RMABXX_3_ACAGTG	-0.457191	-0.0187755	0.31515	0.186651	-0.153517	LumA	0.97	28.6935	med	-0.162034	32.1764	med	1.98762	0.79612	primary tumor	YES	na
TCGA-EW-A1PE	TCGA-EW-A1PE-01A-11R-A144-07	110829_UNC10-SN254_0272_BB07RMABXX_4_ACAGTG	-0.61114	0.0161825	0.461705	0.375174	-0.285186	LumA	1	25.5209	med	-0.464637	19.8808	med	2.34133	0.239367	primary tumor	YES	na
TCGA-EW-A1PF	TCGA-EW-A1PF-01A-11R-A144-07	110829_UNC10-SN254_0272_BB07RMABXX_5_ACAGTG	-0.517119	-0.351164	0.818968	-0.284802	0.483121	LumA	1	-5.2469	low	-0.793103	-4.03346	low	2.10633	-0.0170662	primary tumor	YES	na
TCGA-EW-A1PG	TCGA-EW-A1PG-01A-11R-A144-07	111014_UNC10-SN254_0289_AC00VNABXX_5_CAGATC	-0.216999	-0.479568	0.6994	-0.496471	0.729364	Normal	1	-4.22655	low	-0.949678	-11.2381	low	0.67593	0.327703	primary tumor	YES	na
TCGA-EW-A1PH	TCGA-EW-A1PH-01A-11R-A14M-07	110926_UNC9-SN296_0244_AD0DW1ABXX_4_GCCAAT	0.795726	-0.0378872	-0.543049	-0.343577	0.146987	Basal	1	61.3284	high	0.262301	55.3112	high	-2.24928	-0.0662065	primary tumor	YES	na
TCGA-EW-A2FR	TCGA-EW-A2FR-01A-11R-A21T-07	120529_UNC16-SN851_0164_AD12VAACXX_7_ACAGTG	-0.133061	0.48533	0.035006	-0.0630492	-0.062377	Her2	1	45.1303	med	-0.243392	34.6929	med	-1.5461	2.66151	primary tumor	YES	na
TCGA-EW-A2FS	TCGA-EW-A2FS-01A-11R-A17B-07	111003_UNC13-SN749_0121_AB020YABXX_7_TAGCTT	-0.290756	-0.377767	0.45479	-0.0313565	0.305642	LumA	1	14.8186	low	-0.369314	18.1506	med	2.0341	0.163329	primary tumor	YES	na
TCGA-EW-A2FV	TCGA-EW-A2FV-01A-11R-A17B-07	111003_UNC13-SN749_0121_AB020YABXX_8_TAGCTT	-0.190204	-0.341273	0.349724	-0.10377	0.315534	LumA	0.99	18.9964	low	0.0178641	34.6119	med	0.731171	-0.505246	primary tumor	YES	na
TCGA-EW-A2FW	TCGA-EW-A2FW-01A-11R-A17B-07	111003_UNC9-SN296_0247_BB01WJABXX_8_TAGCTT	-0.515966	0.0567107	0.205666	0.48024	-0.333589	LumB	1	38.9573	med	0.242404	51.8344	med	1.81601	0.102502	primary tumor	YES	na
TCGA-EW-A3E8	TCGA-EW-A3E8-01B-11R-A24H-07	130129_UNC13-SN749_0216_AC1NP7ACXX_1_AGTCAA	-0.648884	-0.179256	0.809556	-0.103577	0.348475	LumA	1	0.0423252	low	-0.674932	3.24476	low	1.00244	0.752403	primary tumor	YES	na
TCGA-EW-A3U0	TCGA-EW-A3U0-01A-11R-A22K-07	130227_UNC9-SN296_0341_AC1RM4ACXX_2_GTTTCG	0.76	-0.285378	-0.483697	-0.371429	0.224394	Basal	1	54.5954	high	0.239754	51.5754	med	-2.76402	-0.426635	primary tumor	YES	na
TCGA-EW-A423	TCGA-EW-A423-01A-11R-A24H-07	130129_UNC13-SN749_0216_AC1NP7ACXX_1_CAGATC	-0.691429	0.149964	0.562353	0.331861	-0.117119	LumA	1	22.1889	low	-0.348652	24.2201	med	2.52806	0.723107	primary tumor	YES	na
TCGA-EW-A424	TCGA-EW-A424-01A-11R-A24H-07	130129_UNC13-SN749_0216_AC1NP7ACXX_2_ACAGTG	-0.347035	-0.462665	0.717359	-0.285378	0.53066	LumA	1	-1.83742	low	-0.676191	0.82993	low	0.976789	0.00315407	primary tumor	YES	na
TCGA-EW-A6S9	TCGA-EW-A6S9-01A-22R-A33J-07	131127_UNC15-SN850_0341_BC34HHACXX_4_CTTGTA	-0.591741	0.352029	0.363073	0.10934	-0.0884034	LumA	0.99	30.1863	med	-0.443547	23.0146	med	-0.0262126	2.9734	primary tumor	YES	na
TCGA-EW-A6SA	TCGA-EW-A6SA-01A-21R-A32P-07	131015_UNC11-SN627_0327_AC2ND3ACXX_3_CAGATC	-0.293157	-0.0763025	0.0164706	0.443457	-0.34108	LumB	1	45.3378	med	0.37741	58.0076	high	1.80637	0.242726	primary tumor	YES	na
TCGA-EW-A6SB	TCGA-EW-A6SB-01A-12R-A32P-07	131015_UNC11-SN627_0327_AC2ND3ACXX_3_GCCAAT	0.793998	-0.184058	-0.441633	-0.413878	0.316495	Basal	1	53.7963	high	0.277887	53.1982	high	-1.81521	-0.380067	primary tumor	YES	na
TCGA-EW-A6SC	TCGA-EW-A6SC-01A-12R-A32P-07	131015_UNC11-SN627_0327_AC2ND3ACXX_3_TGACCA	-0.52413	-0.280288	0.499064	0.156495	0.0336615	LumA	1	16.3982	low	-0.341819	20.66	med	2.57828	-0.249828	primary tumor	YES	na
TCGA-EW-A6SD	TCGA-EW-A6SD-01A-12R-A33J-07	131127_UNC15-SN850_0341_BC34HHACXX_7_CTTGTA	-0.247251	0.735798	-0.142569	0.253013	-0.378535	Her2	1	60.8845	high	0.0556	52.4754	med	-3.25402	2.97675	primary tumor	YES	na
TCGA-GI-A2C8	TCGA-GI-A2C8-01A-11R-A16F-07	111014_UNC12-SN629_0152_BB00YRABXX_7_TAGCTT	-0.522785	-0.388715	0.784586	-0.107227	0.390732	LumA	1	-1.43116	low	-0.849391	-5.16448	low	2.03142	-0.583281	primary tumor	YES	Notification - Neoadjuvant therapy - systemic treatment
TCGA-GI-A2C8	TCGA-GI-A2C8-11A-22R-A16F-07	111014_UNC12-SN629_0152_BB00YRABXX_8_TAGCTT	-0.203469	-0.348878	0.397551	-0.108061	0.281224	LumA	1	16.7648	low	-0.394133	17.5833	med	0.746654	0.587482	adjacent normal	NO - no normal breast epithelium	Notification - Neoadjuvant therapy - systemic treatment
TCGA-GI-A2C9	TCGA-GI-A2C9-01A-11R-A21T-07	120529_UNC16-SN851_0164_AD12VAACXX_7_TAGCTT	0.734838	-0.288932	-0.359136	-0.437791	0.390828	Basal	1	48.1454	med	0.0535669	42.3547	med	-1.81925	-0.33515	primary tumor	YES	na
TCGA-GI-A2C9	TCGA-GI-A2C9-11A-22R-A21T-07	120529_UNC16-SN851_0164_AD12VAACXX_8_CTTGTA	-0.0851381	-0.60461	0.608836	-0.554094	0.774502	Normal	1	-2.61674	low	-0.82168	-6.49417	low	0.678151	0.147099	adjacent normal	YES	na
TCGA-GM-A2D9	TCGA-GM-A2D9-01A-11R-A18M-07	111101_UNC13-SN749_0133_BC04U8ABXX_4_GGCTAC	-0.612197	-0.193854	0.758271	-0.0328932	0.276639	LumA	1	3.31781	low	-0.666285	4.45066	low	2.31504	0.48838	primary tumor	YES	na
TCGA-GM-A2DA	TCGA-GM-A2DA-01A-11R-A18M-07	111101_UNC13-SN749_0133_BC04U8ABXX_5_GGCTAC	-0.389772	-0.012533	0.494358	-0.0982953	0.18982	LumA	1	16.9255	low	-0.450479	17.0722	med	0.502041	1.88898	primary tumor	YES	na
TCGA-GM-A2DB	TCGA-GM-A2DB-01A-31R-A18M-07	111101_UNC13-SN749_0133_BC04U8ABXX_6_GGCTAC	0.205954	0.391885	-0.286723	0.00590636	-0.0820648	Her2	0.99	59.9288	high	0.327021	60.6132	high	-3.60194	-0.481934	primary tumor	YES	na
TCGA-GM-A2DC	TCGA-GM-A2DC-01A-11R-A18M-07	111101_UNC13-SN749_0133_BC04U8ABXX_7_GGCTAC	-0.583289	-0.282689	0.755294	0.0409604	0.225546	LumA	1	3.5164	low	-0.842539	-2.83324	low	1.66534	1.15116	primary tumor	YES	na
TCGA-GM-A2DD	TCGA-GM-A2DD-01A-11R-A180-07	111005_UNC10-SN254_0286_BD0DPMABXX_5_ACTTGA	0.148523	0.191549	-0.0559424	-0.328403	0.231981	Normal	0.9	41.5492	med	-0.113897	36.904	med	-2.88558	0.343389	primary tumor	YES	na
TCGA-GM-A2DF	TCGA-GM-A2DF-01A-11R-A180-07	111005_UNC10-SN254_0286_BD0DPMABXX_6_ACTTGA	0.746747	0.0927251	-0.639376	-0.118752	-0.0456663	Basal	1	70.754	high	0.441797	65.9124	high	-1.84025	-0.356993	primary tumor	YES	na
TCGA-GM-A2DH	TCGA-GM-A2DH-01A-11R-A180-07	111005_UNC10-SN254_0286_BD0DPMABXX_7_ACTTGA	0.0998319	0.54401	-0.439232	0.376134	-0.523361	Her2	1	74.1472	high	0.572955	75.5147	high	-0.877875	-0.169964	primary tumor	YES	na
TCGA-GM-A2DI	TCGA-GM-A2DI-01A-31R-A18M-07	111101_UNC13-SN749_0133_BC04U8ABXX_8_GGCTAC	-0.43904	-0.447299	0.740792	-0.341176	0.507227	LumA	1	-3.97219	low	-0.693178	-0.297633	low	1.29786	-0.256739	primary tumor	YES	na
TCGA-GM-A2DK	TCGA-GM-A2DK-01A-21R-A180-07	111005_UNC10-SN254_0286_BD0DPMABXX_8_ACTTGA	-0.48898	-0.37066	0.623529	-0.0228091	0.308427	LumA	1	7.08906	low	-0.400721	15.1401	med	2.18786	0.447314	primary tumor	YES	na
TCGA-GM-A2DL	TCGA-GM-A2DL-01A-11R-A18M-07	120604_UNC13-SN749_0179_AC0V5LACXX_1_GGCTAC	-0.48485	0.192605	0.222953	0.193085	-0.221417	LumA	0.88	35.5863	med	0.142923	47.1153	med	1.04588	-0.30487	primary tumor	YES	na
TCGA-GM-A2DM	TCGA-GM-A2DM-01A-11R-A180-07	110919_UNC13-SN749_0114_BB007YABXX_2_ACTTGA	-0.576855	-0.163121	0.524706	0.157743	0.0238655	LumA	1	16.8135	low	-0.434322	17.6563	med	1.59803	0.347351	primary tumor	YES	na
TCGA-GM-A2DN	TCGA-GM-A2DN-01A-11R-A180-07	110919_UNC13-SN749_0114_BB007YABXX_1_ACTTGA	-0.0941657	-0.566963	0.50934	-0.264154	0.473325	LumA	1	6.8634	low	-0.539466	7.84968	low	1.4354	-0.135828	primary tumor	YES	na
TCGA-GM-A2DO	TCGA-GM-A2DO-01A-11R-A18M-07	120604_UNC13-SN749_0179_AC0V5LACXX_2_GGCTAC	-0.386122	-0.0782233	0.148427	0.337623	-0.208547	LumB	0.98	37.6094	med	0.243168	50.5644	med	0.888206	-0.218752	primary tumor	YES	na
TCGA-GM-A3NW	TCGA-GM-A3NW-01A-21R-A22K-07	130227_UNC9-SN296_0341_AC1RM4ACXX_5_TAGCTT	-0.308043	-0.390444	0.663001	-0.208355	0.464682	LumA	1	2.95624	low	-0.701759	1.45129	low	1.69902	0.803519	primary tumor	YES	na
TCGA-GM-A3NY	TCGA-GM-A3NY-01A-11R-A21T-07	120529_UNC16-SN851_0164_AD12VAACXX_8_CGATGT	-0.323121	-0.392173	0.62449	-0.0808163	0.370372	LumA	1	6.58528	low	-0.360568	16.1983	med	1.86267	0.0553333	primary tumor	YES	na
TCGA-GM-A3XG	TCGA-GM-A3XG-01A-31R-A24H-07	130129_UNC13-SN749_0216_AC1NP7ACXX_2_CGATGT	-0.256759	-0.406579	0.727827	-0.51539	0.71467	LumA	1	-4.84774	low	-0.934797	-10.4747	low	0.260766	0.436058	primary tumor	YES	na
TCGA-GM-A3XL	TCGA-GM-A3XL-01A-11R-A22U-07	130129_UNC13-SN749_0216_AC1NP7ACXX_3_CGATGT	0.687107	-0.0455702	-0.5709	-0.24072	0.140744	Basal	1	63.5521	high	0.50716	65.9209	high	-1.42185	-0.673832	primary tumor	YES	na
TCGA-GM-A3XN	TCGA-GM-A3XN-01A-12R-A22U-07	130129_UNC13-SN749_0216_AC1NP7ACXX_3_TGACCA	-0.267515	-0.566291	0.696134	-0.392749	0.557935	LumA	1	-3.87899	low	-0.718138	-2.0791	low	0.41513	0.0884629	primary tumor	YES	na
TCGA-GM-A4E0	TCGA-GM-A4E0-01A-12R-A266-07	130325_UNC12-SN629_0268_AC22W1ACXX_5_GATCAG	-0.286531	-0.567539	0.743097	-0.397743	0.639952	LumA	1	-6.02177	low	-0.872077	-8.77249	low	1.26042	0.398338	primary tumor	YES	na
TCGA-GM-A5PV	TCGA-GM-A5PV-01A-11R-A28M-07	130513_UNC14-SN744_0340_BD250CACXX_6_ACTTGA	-0.443938	-0.492053	0.825018	-0.275582	0.555822	LumA	1	-7.04748	low	-0.808812	-5.82873	low	1.72233	0.491686	primary tumor	YES	na
TCGA-GM-A5PX	TCGA-GM-A5PX-01A-12R-A28M-07	130513_UNC14-SN744_0340_BD250CACXX_7_TAGCTT	-0.598367	-0.239376	0.840672	-0.131429	0.350684	LumA	1	-2.34484	low	-0.935303	-8.12972	low	1.21694	0.853065	primary tumor	YES	na
TCGA-HN-A2NL	TCGA-HN-A2NL-01A-11R-A18M-07	120604_UNC13-SN749_0179_AC0V5LACXX_3_GGCTAC	0.795918	-0.0751501	-0.697959	-0.123649	-0.0307803	Basal	1	70.8819	high	0.715833	76.0805	high	-1.68078	-1.217	primary tumor	YES	na
TCGA-HN-A2OB	TCGA-HN-A2OB-01A-21R-A27Q-07	130529_UNC9-SN296_0368_AD24URACXX_5_GTGGCC	-0.349628	-0.469772	0.786699	-0.418872	0.636303	LumA	1	-7.06109	low	-1.00532	-13.8864	low	0.826401	0.747515	primary tumor	YES	na
TCGA-JL-A3YW	TCGA-JL-A3YW-01A-12R-A239-07	130129_UNC13-SN749_0216_AC1NP7ACXX_7_TGACCA	0.0442257	0.340696	-0.219976	-0.0817767	-0.062473	Her2	0.98	54.1439	high	-0.0454984	44.1222	med	-2.30486	0.338746	primary tumor	YES	na
TCGA-JL-A3YX	TCGA-JL-A3YX-01A-11R-A22U-07	130129_UNC13-SN749_0216_AC1NP7ACXX_8_GCCAAT	-0.478992	-0.269244	0.502329	0.0681393	0.210276	LumA	1	15.171	low	-0.285715	22.4299	med	0.736909	-0.142655	primary tumor	YES	na
TCGA-LD-A66U	TCGA-LD-A66U-01A-11R-A31O-07	130827_UNC15-SN850_0325_BC2AV1ACXX_6_GTTTCG	-0.462761	-0.432125	0.750588	-0.226699	0.483121	LumA	1	-2.35896	low	-0.741425	-1.53791	low	0.58155	0.409546	primary tumor	YES	na
TCGA-LD-A74U	TCGA-LD-A74U-01A-13R-A33J-07	131210_UNC12-SN629_0339_AC2UJ6ACXX_5_CTTGTA	-0.296615	-0.478415	0.749724	-0.487443	0.690372	LumA	1	-6.53916	low	-0.784564	-5.15526	low	1.63746	-0.177497	primary tumor	YES	na
TCGA-LD-A7W5	TCGA-LD-A7W5-01A-22R-A352-07	140304_UNC14-SN744_0400_AC3LWGACXX_8_GGCTAC	-0.455942	-0.453541	0.768451	-0.280096	0.50521	LumA	1	-4.27268	low	-0.767651	-3.26751	low	2.71203	-0.0299698	primary tumor	YES	na
TCGA-LD-A7W6	TCGA-LD-A7W6-01A-81R-A352-07	140312_UNC11-SN627_0348_AC3KRYACXX_6_ATGTCA	-0.323505	-0.644466	0.681152	-0.287779	0.522593	LumA	1	-2.9266	low	-0.55802	4.44416	low	1.63248	0.260371	primary tumor	YES	na
TCGA-LD-A9QF	TCGA-LD-A9QF-01A-32R-A41B-07	140821_UNC11-SN627_0377_BC5ERUACXX_4_TAGCTT	-0.0436495	0.0518127	0.292485	-0.459208	0.457671	Normal	1	21.917	low	-0.516388	15.098	med	-2.25014	3.47368	primary tumor	YES	na
TCGA-LL-A440	TCGA-LL-A440-01A-11R-A24H-07	130129_UNC13-SN749_0216_AC1NP7ACXX_8_AGTCAA	-0.251861	-0.621224	0.738295	-0.44509	0.734934	LumA	1	-7.23011	low	-0.83935	-8.13129	low	1.20258	0.165385	primary tumor	YES	na
TCGA-LL-A441	TCGA-LL-A441-01A-11R-A24H-07	121211_UNC16-SN851_0198_AD1KNMACXX_1_CAGATC	0.488019	-0.452101	-0.0647779	-0.665402	0.65551	Normal	1	28.5215	med	-0.202127	26.2532	med	-1.09123	-0.47346	primary tumor	YES	na
TCGA-LL-A442	TCGA-LL-A442-01A-11R-A24H-07	121205_UNC14-SN744_0277_BC131TACXX_1_ACAGTG	-0.62	-0.0533673	0.489694	0.31949	-0.128571	LumA	1	22.3655	low	-0.145741	31.3787	med	1.85429	0.537035	primary tumor	YES	na
TCGA-LL-A50Y	TCGA-LL-A50Y-01A-11R-A266-07	130325_UNC12-SN629_0268_AC22W1ACXX_8_CTTGTA	-0.707563	-0.0195438	0.575702	0.283073	-0.0959904	LumA	1	18.2536	low	-0.210758	27.9002	med	1.81221	0.887201	primary tumor	YES	na
TCGA-LL-A5YL	TCGA-LL-A5YL-01A-12R-A29R-07	130606_UNC9-SN296_0372_AC277JACXX_1_TAGCTT	-0.271357	0.159664	0.317743	0.10569	0.0617047	LumA	0.98	30.7699	med	-0.303095	27.4926	med	0.473964	0.551608	primary tumor	YES	na
TCGA-LL-A5YM	TCGA-LL-A5YM-01A-11R-A28M-07	130517_UNC9-SN296_0366_BD250HACXX_7_ACTTGA	-0.433277	0.157167	0.106651	0.334454	-0.304874	LumB	0.98	42.5071	med	0.290892	54.8366	high	1.16451	0.866522	primary tumor	YES	na
TCGA-LL-A5YN	TCGA-LL-A5YN-01A-11R-A28M-07	130517_UNC9-SN296_0366_BD250HACXX_7_TTAGGC	-0.367107	-0.105114	0.472557	-0.0938776	0.262521	LumA	1	16.6575	low	-0.359479	20.2094	med	0.775634	0.904283	primary tumor	YES	na
TCGA-LL-A5YO	TCGA-LL-A5YO-01A-21R-A28M-07	130517_UNC9-SN296_0365_AD24UDACXX_1_TAGCTT	0.181176	0.467467	-0.411285	0.212197	-0.317935	Her2	1	69.5277	high	0.411866	67.2025	high	-3.43919	-0.0944281	primary tumor	YES	na
TCGA-LL-A5YP	TCGA-LL-A5YP-01A-21R-A28M-07	130517_UNC9-SN296_0365_AD24UDACXX_2_TAGCTT	0.694022	0.0454742	-0.571285	-0.281537	0.0898439	Basal	1	64.2551	high	0.296661	58.0459	high	-2.26729	-0.360683	primary tumor	YES	na
TCGA-LL-A6FP	TCGA-LL-A6FP-01A-11R-A31O-07	130827_UNC15-SN850_0325_BC2AV1ACXX_7_GTGGCC	-0.590684	-0.077455	0.680384	0.0905162	0.236399	LumA	1	10.4239	low	-0.581157	10.3749	low	1.92097	0.992586	primary tumor	YES	Notification - neoadjuvant therapy
TCGA-LL-A6FQ	TCGA-LL-A6FQ-01A-11R-A31O-07	130827_UNC15-SN850_0325_BC2AV1ACXX_7_ATCACG	-0.559664	-0.125666	0.576375	0.108187	0.0309724	LumA	1	14.4775	low	-0.214647	25.842	med	1.72032	0.918281	primary tumor	YES	na
TCGA-LL-A6FR	TCGA-LL-A6FR-01A-12R-A31O-07	130827_UNC15-SN850_0325_BC2AV1ACXX_7_TTAGGC	0.619592	-0.04509	-0.361921	-0.366242	0.187899	Basal	1	52.4629	med	0.156464	48.8977	med	-1.74891	0.0222054	primary tumor	YES	na
TCGA-LL-A73Y	TCGA-LL-A73Y-01A-11R-A33J-07	131217_UNC14-SN744_0384_BC32YDACXX_5_TAGCTT	0.473037	-0.241297	-0.162737	-0.563986	0.378631	Basal	1	37.2958	med	-0.141042	32.0898	med	-1.8831	-0.120317	primary tumor	YES	na
TCGA-LL-A73Z	TCGA-LL-A73Z-01A-11R-A32P-07	131015_UNC11-SN627_0327_AC2ND3ACXX_8_ATCACG	0.0615126	-0.261945	0.317839	-0.43395	0.469196	Normal	1	17.2073	low	-0.456637	14.7734	med	-0.133983	-0.422088	primary tumor	YES	na
TCGA-LL-A740	TCGA-LL-A740-01A-21R-A32P-07	131015_UNC11-SN627_0327_AC2ND3ACXX_8_TTAGGC	-0.26934	0.154382	0.370084	-0.205666	0.279424	LumA	0.99	23.3263	low	-0.575459	14.2089	med	-2.54642	1.09803	primary tumor	YES	na
TCGA-LL-A7SZ	TCGA-LL-A7SZ-01A-32R-A352-07	140312_UNC11-SN627_0348_AC3KRYACXX_6_ACAGTG	-0.193565	0.0567107	0.0629532	0.00936374	0.0445138	LumA	0.34	38.5964	med	0.108026	45.3113	med	0.492248	-0.737935	primary tumor	YES	na
TCGA-LL-A7T0	TCGA-LL-A7T0-01A-31R-A352-07	140312_UNC11-SN627_0348_AC3KRYACXX_7_AGTTCC	-0.342329	0.10982	0.109244	0.253301	-0.0280912	LumB	0.92	40.7986	med	0.0132703	42.8846	med	1.96972	0.632982	primary tumor	YES	na
TCGA-LL-A8F5	TCGA-LL-A8F5-01A-11R-A36F-07	140424_UNC13-SN749_0344_AC3WUKACXX_3_ACTGAT	0.71102	-0.181369	-0.461801	-0.35443	0.25503	Basal	1	55.2548	high	0.269172	53.453	high	-0.947964	-0.582806	primary tumor	YES	na
TCGA-LL-A9Q3	TCGA-LL-A9Q3-01A-11R-A41B-07	140821_UNC11-SN627_0377_BC5ERUACXX_7_GAGTGG	-0.624394	-0.148139	0.689316	0.0580552	0.197311	LumA	1	8.30714	low	-0.570603	9.93479	low	1.7188	0.769198	primary tumor	YES	na
TCGA-LQ-A4E4	TCGA-LQ-A4E4-01A-11R-A266-07	130328_UNC10-SN254_0443_AD238RACXX_3_GTGGCC	-0.593854	0.0431693	0.434142	0.320432	-0.135174	LumA	1	26.2296	med	-0.110289	34.2013	med	2.31138	0.210188	primary tumor	YES	na
TCGA-MS-A51U	TCGA-MS-A51U-01A-31R-A266-07	130328_UNC10-SN254_0443_AD238RACXX_4_TAGCTT	-0.369316	-0.528259	0.767491	-0.382089	0.558223	LumA	1	-6.60515	low	-0.760486	-4.18159	low	0.850627	0.640613	primary tumor	YES	na
TCGA-OK-A5Q2	TCGA-OK-A5Q2-01A-11R-A27Q-07	130517_UNC9-SN296_0366_BD250HACXX_8_TTAGGC	-0.241585	-0.388908	0.585018	-0.246867	0.519328	LumA	1	5.89667	low	-0.61797	5.44278	low	1.16679	0.861464	primary tumor	YES	na
TCGA-OL-A5D6	TCGA-OL-A5D6-01A-21R-A27Q-07	130517_UNC9-SN296_0366_BD250HACXX_8_GATCAG	-0.216903	-0.0465306	0.492053	-0.499352	0.530084	Normal	1	10.6724	low	-0.694039	4.77395	low	-2.05507	1.1241	primary tumor	YES	na
TCGA-OL-A5D7	TCGA-OL-A5D7-01A-11R-A27Q-07	130529_UNC9-SN296_0368_AD24URACXX_1_GGCTAC	0.684706	0.0902281	-0.689316	-0.0564226	-0.0427851	Basal	1	73.5225	high	0.661947	75.5871	high	-1.35395	-0.572163	primary tumor	YES	na
TCGA-OL-A5D8	TCGA-OL-A5D8-01A-11R-A27Q-07	130529_UNC9-SN296_0368_AD24URACXX_1_GTTTCG	-0.592893	-0.0536375	0.423289	0.259448	-0.124322	LumA	1	24.2446	med	-0.146924	31.7211	med	1.47375	0.337242	primary tumor	YES	na
TCGA-OL-A5DA	TCGA-OL-A5DA-01A-11R-A27Q-07	130529_UNC9-SN296_0368_AD24URACXX_1_TTAGGC	-0.457863	-0.381993	0.794574	-0.291909	0.502713	LumA	1	-4.51319	low	-0.726169	-1.39355	low	1.44675	0.513322	primary tumor	YES	na
TCGA-OL-A5RU	TCGA-OL-A5RU-01A-11R-A28M-07	130529_UNC9-SN296_0368_AD24URACXX_2_ATCACG	-0.474958	-0.484658	0.822809	-0.242449	0.490804	LumA	1	-6.44706	low	-0.943052	-10.8941	low	2.18709	0.846028	primary tumor	YES	na
TCGA-OL-A5RV	TCGA-OL-A5RV-01A-12R-A28M-07	130517_UNC9-SN296_0365_AD24UDACXX_5_TAGCTT	-0.390156	-0.389676	0.793613	-0.373445	0.645522	LumA	1	-5.61411	low	-1.00965	-13.2156	low	0.902949	0.511063	primary tumor	YES	na
TCGA-OL-A5RW	TCGA-OL-A5RW-01A-11R-A28M-07	130529_UNC9-SN296_0368_AD24URACXX_2_TTAGGC	0.437599	-0.0912845	-0.315342	-0.327731	0.256663	Basal	1	49.597	med	0.198231	49.9069	med	-2.13052	-0.250108	primary tumor	YES	na
TCGA-OL-A5RX	TCGA-OL-A5RX-01A-11R-A28M-07	130517_UNC9-SN296_0365_AD24UDACXX_3_TTAGGC	-0.312845	-0.502233	0.766435	-0.386891	0.628427	LumA	1	-5.98022	low	-0.982708	-12.8418	low	0.863448	0.552171	primary tumor	YES	na
TCGA-OL-A5RY	TCGA-OL-A5RY-01A-21R-A28M-07	130517_UNC9-SN296_0365_AD24UDACXX_1_GATCAG	0.190684	0.10425	-0.0334694	-0.412341	0.322161	Normal	0.98	38.1425	med	-0.232781	30.7149	med	-1.96836	2.51831	primary tumor	YES	na
TCGA-OL-A5RZ	TCGA-OL-A5RZ-01A-11R-A28M-07	130517_UNC9-SN296_0365_AD24UDACXX_4_GATCAG	-0.19904	0.488691	0.0316447	0.212677	-0.18617	Her2	1	49.6027	med	0.0227899	46.9665	med	-1.8916	2.53683	primary tumor	YES	na
TCGA-OL-A5S0	TCGA-OL-A5S0-01A-11R-A28M-07	130517_UNC9-SN296_0365_AD24UDACXX_6_GATCAG	0.603265	0.0585354	-0.464106	-0.255318	0.152269	Basal	1	59.9926	high	0.238584	54.8018	high	-2.03953	0.0642465	primary tumor	YES	na
TCGA-OL-A66H	TCGA-OL-A66H-01A-11R-A29R-07	130606_UNC9-SN296_0372_AC277JACXX_6_GTGGCC	-0.6897	-0.0930132	0.613733	0.221513	0.0138776	LumA	1	14.6586	low	-0.292698	23.2535	med	1.54171	0.208408	primary tumor	YES	na
TCGA-OL-A66I	TCGA-OL-A66I-01A-21R-A29R-07	130606_UNC9-SN296_0372_AC277JACXX_4_ATCACG	0.709484	-0.0812005	-0.445474	-0.32437	0.225738	Basal	1	56.5423	high	0.177455	50.6082	med	-1.78797	-0.415382	primary tumor	YES	na
TCGA-OL-A66J	TCGA-OL-A66J-01A-11R-A29R-07	130606_UNC9-SN296_0372_AC277JACXX_4_ACTTGA	-0.52	-0.423673	0.820696	-0.200576	0.456807	LumA	1	-4.98794	low	-0.857943	-6.73631	low	1.7174	0.890372	primary tumor	YES	na
TCGA-OL-A66K	TCGA-OL-A66K-01A-11R-A29R-07	130606_UNC9-SN296_0372_AC277JACXX_5_TAGCTT	-0.525858	-0.409556	0.779496	-0.0684274	0.381321	LumA	1	-0.892261	low	-0.751356	-1.14743	low	1.38968	0.663658	primary tumor	YES	na
TCGA-OL-A66L	TCGA-OL-A66L-01A-12R-A31O-07	130827_UNC15-SN850_0325_BC2AV1ACXX_8_GTGGCC	-0.412533	-0.343962	0.729556	-0.302281	0.511549	LumA	1	-1.20906	low	-0.773292	-2.29785	low	0.820082	0.446474	primary tumor	YES	na
TCGA-OL-A66N	TCGA-OL-A66N-01A-12R-A31O-07	130827_UNC15-SN850_0325_BC2AV1ACXX_8_TTAGGC	-0.363457	-0.277983	0.705834	-0.301897	0.571573	LumA	1	0.991485	low	-0.90185	-6.61787	low	0.97151	0.897119	primary tumor	YES	na
TCGA-OL-A66O	TCGA-OL-A66O-01A-11R-A31O-07	130827_UNC15-SN850_0325_BC2AV1ACXX_8_GATCAG	-0.494454	-0.129892	0.295846	0.207395	-0.0501801	LumA	0.96	28.0263	med	0.0430161	39.7781	med	0.474484	-0.161999	primary tumor	YES	na
TCGA-OL-A66P	TCGA-OL-A66P-01A-11R-A31O-07	130909_UNC15-SN850_0326_AC2BWBACXX_1_GGCTAC	-0.146026	0.222089	0.0271309	-0.171285	0.153613	Her2	0.88	39.7217	med	0.0516948	43.7619	med	-2.34714	1.27869	primary tumor	YES	na
TCGA-OL-A6VO	TCGA-OL-A6VO-01A-12R-A33J-07	131217_UNC14-SN744_0384_BC32YDACXX_6_TAGCTT	0.800432	-0.0654502	-0.6703	-0.108667	-0.042497	Basal	1	70.1505	high	0.53764	68.8398	high	-1.16407	-0.174603	primary tumor	YES	na
TCGA-OL-A6VQ	TCGA-OL-A6VQ-01A-12R-A41B-07	140828_UNC11-SN627_0378_AC5FAWACXX_4_TAGCTT	-0.367203	-0.527395	0.787371	-0.370276	0.633806	LumA	1	-7.20858	low	-0.928838	-11.0333	low	0.87731	0.360137	primary tumor	YES	na
TCGA-OL-A6VR	TCGA-OL-A6VR-01A-32R-A33J-07	131210_UNC12-SN629_0339_AC2UJ6ACXX_5_GATCAG	-0.469292	-0.393037	0.771717	-0.267803	0.592701	LumA	1	-3.38119	low	-0.730025	-1.24002	low	0.935895	0.266615	primary tumor	YES	na
TCGA-OL-A97C	TCGA-OL-A97C-01A-32R-A41B-07	140828_UNC11-SN627_0378_AC5FAWACXX_7_GAGTGG	-0.144778	-0.477935	0.468908	-0.448643	0.599712	Normal	1	6.50959	low	-0.555679	7.31613	low	1.16811	-0.0658932	primary tumor	YES	na
TCGA-PE-A5DC	TCGA-PE-A5DC-01A-12R-A27Q-07	130529_UNC9-SN296_0368_AD24URACXX_2_GATCAG	-0.32533	-0.200192	0.35587	0.0545018	0.1491	LumA	0.99	22.7881	low	-0.0501851	33.9157	med	1.27681	0.0284286	primary tumor	YES	na
TCGA-PE-A5DD	TCGA-PE-A5DD-01A-12R-A27Q-07	130529_UNC9-SN296_0368_AD24URACXX_3_GGCTAC	-0.558896	-0.100216	0.5103	0.213637	-0.0705402	LumA	1	19.3569	low	-0.164287	29.4066	med	1.93879	0.00684954	primary tumor	YES	na
TCGA-PE-A5DE	TCGA-PE-A5DE-01A-11R-A27Q-07	130529_UNC9-SN296_0368_AD24URACXX_3_GTTTCG	-0.505978	-0.367491	0.601152	0.0290516	0.223241	LumA	1	8.84614	low	-0.443912	13.9993	med	1.67674	-0.388335	primary tumor	YES	na
TCGA-PL-A8LV	TCGA-PL-A8LV-01A-21R-A41B-07	140828_UNC11-SN627_0379_BC5FDFACXX_4_TAGCTT	0.558896	-0.0572869	-0.439424	-0.245138	0.107611	Basal	1	57.2212	high	0.104155	48.2925	med	-2.09505	-0.496801	primary tumor	YES	na
TCGA-PL-A8LX	TCGA-PL-A8LX-01A-11R-A41B-07	140828_UNC11-SN627_0379_BC5FDFACXX_8_CGTACG	-0.679712	0.0130132	0.558992	0.243313	-0.0486435	LumA	1	18.897	low	-0.338519	23.0305	med	2.29602	0.97815	primary tumor	YES	na
TCGA-PL-A8LY	TCGA-PL-A8LY-01A-11R-A41B-07	140908_UNC11-SN627_0380_AC58DMACXX_4_GATCAG	-0.0602641	-0.546603	0.586555	-0.557935	0.784394	Normal	1	-0.783361	low	-0.62933	1.86301	low	0.147544	0.147325	primary tumor	YES	na
TCGA-PL-A8LZ	TCGA-PL-A8LZ-01A-31R-A36F-07	140508_UNC12-SN629_0367_AC3U9RACXX_7_TAGCTT	0.7406	0.0708283	-0.665114	-0.0651621	-0.114334	Basal	1	72.3654	high	0.514521	69.2301	high	-2.47178	-0.784999	primary tumor	YES	na
TCGA-S3-A6ZF	TCGA-S3-A6ZF-01A-32R-A32P-07	131016_UNC15-SN850_0333_AC2MBAACXX_4_ACTGAT	-0.583577	0.161777	0.228908	0.57503	-0.442113	LumB	1	40.785	med	-0.153336	37.2274	med	2.47502	0.0365254	primary tumor	YES	na
TCGA-S3-A6ZG	TCGA-S3-A6ZG-01A-22R-A32P-07	131016_UNC15-SN850_0333_AC2MBAACXX_4_GTTTCG	-0.578199	-0.127299	0.426843	0.360864	-0.165138	LumA	1	24.7855	med	-0.120658	32.7147	med	1.73795	0.0343021	primary tumor	YES	na
TCGA-S3-A6ZH	TCGA-S3-A6ZH-01A-22R-A32P-07	131016_UNC15-SN850_0333_AC2MBAACXX_5_CGTACG	-0.374694	-0.0189676	0.267323	0.213253	-0.133733	LumA	0.94	31.5268	med	-0.427753	22.2734	med	0.888696	0.55332	primary tumor	YES	na
TCGA-S3-AA0Z	TCGA-S3-AA0Z-01A-11R-A41B-07	140908_UNC11-SN627_0380_AC58DMACXX_8_CGTACG	0.622857	-0.338295	-0.40581	-0.193854	0.139976	Basal	1	52.8806	med	0.303105	53.8414	high	0.280318	-0.209376	primary tumor	YES	na
TCGA-S3-AA10	TCGA-S3-AA10-01A-21R-A41B-07	140821_UNC11-SN627_0377_BC5ERUACXX_4_GGCTAC	0.71419	-0.0942617	-0.529316	-0.328499	0.202113	Basal	1	59.7805	high	0.324526	57.2729	high	-1.7996	-0.373376	primary tumor	YES	na
TCGA-S3-AA11	TCGA-S3-AA11-01A-31R-A41B-07	140821_UNC11-SN627_0377_BC5ERUACXX_7_ACTGAT	-0.491285	-0.381705	0.818776	-0.154382	0.400528	LumA	1	-3.37809	low	-0.654907	1.97799	low	2.1001	0.157323	primary tumor	YES	na
TCGA-S3-AA12	TCGA-S3-AA12-01A-11R-A41B-07	140828_UNC11-SN627_0378_AC5FAWACXX_4_GGCTAC	-0.459112	0.0164706	0.428379	0.17599	-0.0294358	LumA	1	24.3289	med	0.00529204	37.798	med	1.60866	0.688375	primary tumor	YES	na
TCGA-S3-AA14	TCGA-S3-AA14-01A-11R-A41B-07	140828_UNC11-SN627_0378_AC5FAWACXX_7_ACTGAT	-0.626699	-0.0735174	0.75587	-0.187803	0.32994	LumA	1	2.52015	low	-0.616304	6.55034	low	-0.0291662	1.95441	primary tumor	YES	na
TCGA-S3-AA15	TCGA-S3-AA15-01A-11R-A41B-07	140828_UNC11-SN627_0379_BC5FDFACXX_4_GGCTAC	0.766627	-0.271261	-0.450948	-0.504634	0.354622	Basal	1	51.2503	med	0.0999647	44.9826	med	-1.51855	-0.943616	primary tumor	YES	na
TCGA-S3-AA17	TCGA-S3-AA17-01A-11R-A41B-07	140828_UNC11-SN627_0379_BC5FDFACXX_7_GAGTGG	-0.544106	0.0395198	0.235438	0.454694	-0.214214	LumB	1	36.9045	med	0.000509778	41.5825	med	2.44248	0.336146	primary tumor	YES	na
TCGA-UL-AAZ6	TCGA-UL-AAZ6-01A-11R-A41B-07	140908_UNC11-SN627_0380_AC58DMACXX_7_TAGCTT	-0.364898	0.172149	0.262041	0.10569	0.0315486	LumA	0.93	32.7987	med	-0.144697	34.5362	med	1.15448	2.43304	primary tumor	YES	na
TCGA-UU-A93S	TCGA-UU-A93S-01A-21R-A41B-07	140908_UNC11-SN627_0380_AC58DMACXX_8_GAGTGG	0.0395198	0.540264	-0.375174	0.27539	-0.399376	Her2	1	69.4535	high	0.365663	65.9335	high	-1.819	2.54422	primary tumor	YES	na
TCGA-V7-A7HQ	TCGA-V7-A7HQ-01A-11R-A33J-07	140102_UNC15-SN850_0344_AC384WACXX_8_AGTCAA	-0.587707	-0.118752	0.649652	-0.0636255	0.253974	LumA	1	8.52941	low	-0.510876	12.2863	med	1.24358	0.39492	primary tumor	YES	na
TCGA-W8-A86G	TCGA-W8-A86G-01A-21R-A36F-07	140508_UNC11-SN627_0356_AC3UKNACXX_6_GTTTCG	-0.326675	-0.47419	0.801008	-0.413878	0.674334	LumA	1	-7.52188	low	-0.888351	-9.39786	low	1.2583	0.383782	primary tumor	YES	na
TCGA-WT-AB41	TCGA-WT-AB41-01A-11R-A41B-07	140821_UNC11-SN627_0377_BC5ERUACXX_5_CTTGTA	-0.286915	-0.342329	0.456903	-0.0726531	0.24437	LumA	1	14.5793	low	-0.256982	22.649	med	2.05214	0.465478	primary tumor	YES	na
TCGA-WT-AB44	TCGA-WT-AB44-01A-11R-A41B-07	140821_UNC11-SN627_0377_BC5ERUACXX_8_ATTCCT	-0.427035	-0.285282	0.780456	-0.262617	0.493109	LumA	1	-1.86701	low	-0.91242	-7.69858	low	1.17038	0.801764	primary tumor	YES	na
TCGA-XX-A899	TCGA-XX-A899-01A-11R-A36F-07	140508_UNC11-SN627_0356_AC3UKNACXX_5_GCCAAT	-0.459592	-0.329364	0.755006	-0.370756	0.556495	LumA	1	-3.42806	low	-0.711152	-0.38152	low	0.709395	0.486313	primary tumor	YES	na
TCGA-XX-A89A	TCGA-XX-A89A-01A-11R-A36F-07	140417_UNC13-SN749_0342_AC41N6ACXX_5_TGACCA	-0.406483	-0.526723	0.76096	-0.274622	0.482257	LumA	1	-4.69898	low	-0.539711	5.32436	low	0.838793	-0.453376	primary tumor	YES	na
TCGA-Z7-A8R5	TCGA-Z7-A8R5-01A-42R-A41B-07	140828_UNC11-SN627_0378_AC5FAWACXX_5_CTTGTA	-0.212389	-0.436543	0.69527	-0.469004	0.680192	LumA	1	-2.94219	low	-0.789423	-4.30033	low	0.536219	0.27842	primary tumor	YES	na
TCGA-Z7-A8R6	TCGA-Z7-A8R6-01A-11R-A41B-07	140908_UNC11-SN627_0380_AC58DMACXX_1_GTTTCG	-0.199232	-0.214694	-0.00821129	0.301224	-0.21988	LumB	0.97	42.418	med	0.212308	49.7456	med	1.09613	-0.585058	primary tumor	YES	na

## Sheet: TCGA_Dscore_Pscore
SampleID	D_Score	P_score_11genesMean
TCGA-B6-A0RV-01A	0.55	-0.8825
TCGA-E9-A1RA-01A	0.638	-0.7285
TCGA-EW-A1PA-01A	-0.278	-0.0695
TCGA-BH-A0AU-01A	0.052	-0.0075
TCGA-E9-A1R2-01A	-0.165	-0.1345
TCGA-AC-A5XU-01A	-0.332	0.2825
TCGA-C8-A12W-01A	-0.212	0.6495
TCGA-A7-A0DB-01A	0.544	-1.1845
TCGA-A8-A09A-01A	-0.668	-1.0585
TCGA-A1-A0SJ-01A	-0.077	-0.3455
TCGA-EW-A1PD-01A	-0.493	0.3305
TCGA-A8-A0AD-01A	0.698	-0.1485
TCGA-AN-A041-01A	0.061	-0.5075
TCGA-AR-A24X-01A	0.524	-0.8015
TCGA-A8-A08T-01A	0.809	-0.1745
TCGA-AR-A2LE-01A	0.861	-0.8665
TCGA-A8-A0A2-01A	1.036	-1.0475
TCGA-D8-A1XG-01A	0.131	-1.1855
TCGA-AN-A0XO-01A	0.312	-0.9985
TCGA-A2-A0T5-01A	-0.267	-1.3115
TCGA-A1-A0SE-01A	-0.22	-1.2625
TCGA-BH-A0HQ-01A	0.502	-1.7575
TCGA-A2-A0EM-01A	0.699	-1.3485
TCGA-D8-A27V-01A	0.281	-1.5575
TCGA-B6-A0X7-01A	0.195	-1.8135
TCGA-AO-A12C-01A	-0.444	-1.8615
TCGA-BH-A0W4-01A	0.156	-1.4485
TCGA-E2-A1BC-01A	0.192	-2.2195
TCGA-AN-A0XL-01A	-0.51	-0.9455
TCGA-AN-A0FS-01A	0.214	-2.0145
TCGA-B6-A1KI-01A	0.893	-0.8595
TCGA-D8-A27P-01A	0.987	-1.6775
TCGA-E2-A15P-01A	0.458	-1.9795
TCGA-E2-A1IL-01A	0.723	-1.9885
TCGA-A8-A09V-01A	1.048	-0.4155
TCGA-B6-A0WT-01A	0.806	-0.9525
TCGA-A8-A08O-01A	0.005	-1.1055
TCGA-BH-A1ES-01A	0.034	0.2545
TCGA-D8-A1XD-01A	-0.423	-0.6555
TCGA-BH-A0EI-01A	0.115	-0.7165
TCGA-D8-A1XB-01A	0.007	-1.7385
TCGA-A2-A1FV-01A	-0.223	-0.6865
TCGA-BH-A28Q-01A	0.836	-1.7805
TCGA-AR-A24P-01A	0.008	-0.7285
TCGA-E9-A1RI-01A	0.002	-1.8515
TCGA-E9-A24A-01A	0.946	-0.5635
TCGA-D8-A1XO-01A	0.608	-0.9125
TCGA-BH-A1ET-01A	0.925	-1.5035
TCGA-AR-A24M-01A	0.452	-1.6895
TCGA-A7-A26E-01A	0.419	-1.1075
TCGA-D8-A1JE-01A	0.654	0.5145
TCGA-AR-A24L-01A	-0.161	-0.2015
TCGA-E9-A226-01A	0.043	0.3935
TCGA-A7-A26J-01A	0.097	0.0215
TCGA-D8-A1XY-01A	0.215	-2.3245
TCGA-E2-A15L-01A	0.93	0.1615
TCGA-E9-A1R5-01A	0.501	-0.4045
TCGA-E2-A1IN-01A	0.185	-0.8945
TCGA-B6-A0RN-01A	0.705	-1.2715
TCGA-E2-A1L6-01A	0.702	-1.1065
TCGA-D8-A1XU-01A	0.416	-1.2435
TCGA-D8-A1X8-01A	0.371	-0.7795
TCGA-C8-A1HI-01A	0.003	-1.2905
TCGA-BH-A0B1-01A	0.047	-0.8715
TCGA-A2-A3KD-01A	0.415	-1.0475
TCGA-A2-A0SU-01A	0.118	-0.5515
TCGA-A2-A0EX-01A	-0.024	-1.9735
TCGA-AO-A12G-01A	0.344	-1.0495
TCGA-E9-A295-01A	-0.292	-1.3535
TCGA-A8-A0A4-01A	-0.304	-0.9105
TCGA-A2-A04V-01A	0.505	0.5545
TCGA-E2-A15F-01A	0.407	-0.3285
TCGA-E2-A1IK-01A	0.905	-0.5305
TCGA-BH-A1FR-01A	0.631	-0.2865
TCGA-A7-A3J0-01A	0.858	-0.6935
TCGA-AC-A3EH-01A	0.802	-1.0695
TCGA-A2-A1FX-01A	0.01	0.8085
TCGA-BH-A0DH-01A	1.188	-1.1295
TCGA-B6-A0WZ-01A	1.925	-0.1115
TCGA-E2-A2P6-01A	1.374	0.0685
TCGA-A2-A0CU-01A	0.433	0.1125
TCGA-AC-A4ZE-01A	0.804	-0.5325
TCGA-A7-A4SB-01A	0.4	-0.7105
TCGA-A8-A09B-01A	1.155	-1.1595
TCGA-GM-A2DC-01A	0.848	-1.7585
TCGA-E2-A14Q-01A	0.594	-1.0005
TCGA-OL-A5DA-01A	0.795	-1.4045
TCGA-B6-A0IP-01A	0.928	-1.1825
TCGA-E2-A1IU-01A	1.493	-1.6235
TCGA-GM-A5PV-01A	1.574	-1.7375
TCGA-GM-A3NW-01A	0.935	-1.0075
TCGA-AN-A0XT-01A	0.411	-1.0445
TCGA-BH-A0B8-01A	0.338	-0.6105
TCGA-D8-A1XA-01A	0.93	-0.8615
TCGA-A8-A09T-01A	1.028	-0.4455
TCGA-A8-A082-01A	0.762	1.0095
TCGA-AN-A0FW-01A	0.114	0.5925
TCGA-B6-A0RM-01A	1.079	0.3135
TCGA-E2-A14T-01A	0.654	0.2655
TCGA-E2-A56Z-01A	0.867	0.7755
TCGA-LL-A442-01A	1.153	-0.0285
TCGA-B6-A0I9-01A	0.535	0.4945
TCGA-E2-A15O-01A	0.676	0.0285
TCGA-A2-A0YT-01A	0.524	1.0055
TCGA-C8-A3M8-01A	0.579	0.0745
TCGA-AC-A2FM-01A	0.655	-0.9205
TCGA-LQ-A4E4-01A	0.818	0.1855
TCGA-B6-A0RO-01A	1.32	-1.4575
TCGA-B6-A0WW-01A	0.794	-0.1345
TCGA-A8-A084-01A	1.173	0.4985
TCGA-AN-A0XR-01A	1.53	1.1015
TCGA-A1-A0SQ-01A	0.886	-0.4455
TCGA-A7-A0DC-01A	1.368	-1.0425
TCGA-BH-A1F5-01A	1.387	-0.5155
TCGA-E9-A1R6-01A	0.904	-0.0525
TCGA-BH-A0H9-01A	0.793	0.1305
TCGA-A8-A09N-01A	1.061	0.5845
TCGA-EW-A2FW-01A	0.734	0.9035
TCGA-BH-A0HU-01A	0.892	1.4225
TCGA-Z7-A8R6-01A	0.863	1.2205
TCGA-E9-A54Y-01A	1.338	1.1795
TCGA-A8-A079-01A	0.808	1.3685
TCGA-EW-A1OY-01A	0.584	0.5365
TCGA-OL-A5RZ-01A	0.04	0.2875
TCGA-A2-A0D1-01A	-0.122	0.3145
TCGA-A7-A4SF-01A	1.192	0.5105
TCGA-A8-A07P-01A	1.34	-0.4515
TCGA-BH-A1FG-01A	1.7	-0.9115
TCGA-AO-A1KP-01A	1.061	0.1825
TCGA-B6-A1KC-01B	0.385	0.4695
TCGA-C8-A1HO-01A	0.685	0.4895
TCGA-AR-A2LK-01A	0.441	0.5015
TCGA-D8-A1XS-01A	0.518	0.0985
TCGA-AR-A24Z-01A	1.254	0.6755
TCGA-E9-A1R7-01A	0.499	0.4455
TCGA-C8-A1HN-01A	0.621	0.6435
TCGA-A2-A25B-01A	0.49	1.2135
TCGA-BH-A204-01A	0.232	0.7615
TCGA-BH-A1FM-01A	0.008	0.9225
TCGA-AO-A1KS-01A	-0.185	0.5355
TCGA-D8-A1JT-01A	1.42	0.3895
TCGA-BH-A1F8-01A	0.843	0.5155
TCGA-A2-A25E-01A	0.503	0.7305
TCGA-A2-A0YG-01A	0.644	0.6985
TCGA-C8-A1HK-01A	0.366	0.6425
TCGA-E9-A22H-01A	1.609	0.6275
TCGA-AR-A0U3-01A	1.131	0.4215
TCGA-A2-A1G4-01A	1.164	0.6855
TCGA-S3-A6ZH-01A	1.541	-0.3815
TCGA-D8-A1X6-01A	1.356	0.3745
TCGA-A8-A06T-01A	1.202	0.0055
TCGA-EW-A1J1-01A	1.477	-0.1675
TCGA-E2-A15E-06A	1.845	-0.3865
TCGA-A8-A09K-01A	1.076	0.4575
TCGA-A2-A0ET-01A	0.832	0.1305
TCGA-AC-A2BM-01A	0.45	0.1855
TCGA-EW-A1P0-01A	0.535	0.4985
TCGA-B6-A0IB-01A	1.38	0.4175
TCGA-C8-A274-01A	1.502	0.4385
TCGA-BH-A0HL-01A	0.492	0.3245
TCGA-E2-A15S-01A	0.421	1.0355
TCGA-E2-A105-01A	0.266	0.4235
TCGA-AN-A0FK-01A	1.308	0.2495
TCGA-BH-A1FJ-01A	1.6	0.5925
TCGA-B6-A0X5-01A	1.173	1.0285
TCGA-B6-A0IO-01A	1.492	-0.1975
TCGA-E2-A14W-01A	0.975	0.8065
TCGA-5T-A9QA-01A	1.574	0.3855
TCGA-A8-A09E-01A	1.127	0.2185
TCGA-A8-A07S-01A	1.133	0.6255
TCGA-E2-A15R-01A	0.366	-0.2065
TCGA-C8-A26Z-01A	1.144	-0.1705
TCGA-EW-A6SA-01A	0.836	0.9065
TCGA-AO-A0J7-01A	0.792	0.6645
TCGA-A7-A0CD-01A	1.135	-0.4325
TCGA-AO-A12H-01A	1.072	-0.0215
TCGA-BH-A18S-01A	1.891	-0.5585
TCGA-B6-A0X4-01A	1.091	-1.3505
TCGA-E2-A155-01A	1.209	0.5825
TCGA-E2-A15T-01A	1.035	0.7345
TCGA-AO-A0J3-01A	0.969	0.6525
TCGA-C8-A133-01A	1.578	-0.3235
TCGA-D8-A1JS-01A	2.164	-0.3735
TCGA-AO-A12B-01A	1.276	0.3685
TCGA-A8-A06Z-01A	1.457	0.5895
TCGA-BH-A0HW-01A	1.206	0.2175
TCGA-E9-A5UO-01A	1.253	0.2895
TCGA-EW-A1OX-01A	1.185	0.2605
TCGA-E2-A15G-01A	2.007	-0.8265
TCGA-D8-A1XC-01A	1.41	0.1165
TCGA-A8-A083-01A	1.926	-0.5835
TCGA-E2-A15K-06A	2.059	0.3535
TCGA-B6-A0IC-01A	1.935	0.0985
TCGA-E2-A156-01A	1.943	-0.4105
TCGA-BH-A0W3-01A	1.997	0.3475
TCGA-A8-A06N-01A	1.526	0.2545
TCGA-AR-A0TR-01A	1.673	-0.0305
TCGA-B6-A0RL-01A	1.653	0.9145
TCGA-E9-A54X-01A	1.733	0.5425
TCGA-E2-A15J-01A	1.609	0.1275
TCGA-S3-AA12-01A	1.511	0.1965
TCGA-A8-A06Q-01A	1.402	0.5935
TCGA-D8-A1XV-01A	1.226	0.1535
TCGA-E9-A1N3-01A	0.927	-0.2055
TCGA-D8-A1JI-01A	1.247	-0.0585
TCGA-A8-A06Y-01A	1.159	-1.1635
TCGA-BH-A0E7-01A	1.538	-0.3765
TCGA-BH-A18N-01A	0.841	-0.4515
TCGA-A7-A13G-01A	1.634	-1.1705
TCGA-E2-A1IE-01A	1.133	-0.1575
TCGA-B6-A0WV-01A	1.223	0.3015
TCGA-BH-A18L-01A	0.705	0.9225
TCGA-BH-A0H0-01A	1.114	0.8665
TCGA-AC-A7VB-01A	0.977	0.5325
TCGA-A8-A0AB-01A	0.953	-0.4595
TCGA-AR-A24K-01A	0.834	0.3055
TCGA-E2-A154-01A	0.965	-0.3865
TCGA-A7-A3IZ-01A	1.085	0.4115
TCGA-B6-A0IA-01A	1.943	0.6165
TCGA-E2-A14O-01A	1.632	0.4315
TCGA-A2-A0ER-01A	1.491	0.4755
TCGA-A8-A085-01A	0.694	0.4325
TCGA-A2-A04R-01A	0.471	0.4415
TCGA-BH-A0BS-01A	1.584	-0.3845
TCGA-A2-A0D4-01A	0.872	1.1845
TCGA-E2-A106-01A	1.107	-1.0655
TCGA-D8-A1XR-01A	1.339	0.3365
TCGA-A8-A08C-01A	1.179	0.0375
TCGA-AN-A0AK-01A	0.656	1.0305
TCGA-A7-A0CJ-01A	0.47	0.4015
TCGA-D8-A1XF-01A	0.514	0.7305
TCGA-E9-A249-01A	1.571	0.3765
TCGA-A8-A09C-01A	0.943	0.3435
TCGA-AO-A0JI-01A	0.83	-0.2395
TCGA-AO-A03P-01A	0.416	0.3015
TCGA-E9-A1RE-01A	0.638	0.3675
TCGA-AQ-A04H-01B	0.731	0.3725
TCGA-AR-A1AV-01A	1.324	-0.1195
TCGA-D8-A1X7-01A	0.957	0.2205
TCGA-AN-A0XP-01A	1.621	-0.7775
TCGA-A8-A099-01A	1.426	-0.1745
TCGA-C8-A1HE-01A	1.781	-0.7325
TCGA-E9-A1RD-01A	1.459	-0.3995
TCGA-A7-A0CH-01A	1.56	-1.3395
TCGA-C8-A12X-01A	0.815	0.5035
TCGA-A8-A07Z-01A	1.408	0.3165
TCGA-BH-A6R8-01A	1.771	-0.2285
TCGA-PL-A8LX-01A	0.734	-0.4905
TCGA-A2-A4S0-01A	1.041	-0.7145
TCGA-E9-A245-01A	0.672	-0.3675
TCGA-A7-A3RF-01A	0.812	0.3715
TCGA-BH-A0HN-01A	1.827	-0.3535
TCGA-LL-A6FP-01A	1.728	-0.9285
TCGA-BH-A8FY-01A	1.472	-0.1265
TCGA-AC-A3YJ-01A	1.347	0.1045
TCGA-A2-A0CQ-01A	1.512	-0.0225
TCGA-AO-A125-01A	2.084	0.2015
TCGA-AC-A8OR-01A	1.237	-0.6625
TCGA-OL-A6VR-01A	1.469	-1.4895
TCGA-E2-A1B4-01A	1.632	-1.6185
TCGA-D8-A27E-01A	1.207	-0.9155
TCGA-GM-A2DM-01A	1.319	-0.7305
TCGA-AQ-A1H2-01A	1.506	-0.4695
TCGA-E9-A5UP-01A	1.964	-0.4015
TCGA-A8-A093-01A	0.832	-0.5555
TCGA-AN-A0FZ-01A	0.636	0.0345
TCGA-B6-A0I8-01A	0.727	-0.9845
TCGA-S3-AA11-01A	1.013	-1.3035
TCGA-B6-A0X0-01A	1.325	-1.4145
TCGA-AC-A6NO-01A	0.812	-0.9665
TCGA-B6-A2IU-01A	1.64	-0.7815
TCGA-E2-A107-01A	1.279	0.3555
TCGA-E9-A1RC-01A	0.819	-0.1865
TCGA-AR-A1AS-01A	1.614	-0.0215
TCGA-AC-A23H-01A	0.647	0.4265
TCGA-C8-A137-01A	0.125	0.8615
TCGA-C8-A12Z-01A	0.73	0.3705
TCGA-E2-A14V-01A	0.777	0.5095
TCGA-D8-A1XJ-01A	0.283	0.6825
TCGA-BH-A1EN-01A	0.585	0.3895
TCGA-AR-A0TZ-01A	0.584	-0.1895
TCGA-E2-A109-01A	0.394	1.0135
TCGA-C8-A27A-01A	0.175	1.1115
TCGA-AR-A0U2-01A	0.114	1.3035
TCGA-BH-A0DD-01A	0.998	0.6295
TCGA-A2-A1FW-01A	-0.005	0.8715
TCGA-C8-A12M-01A	0.3	0.4165
TCGA-E9-A228-01A	0.524	0.7285
TCGA-3C-AAAU-01A	0.819	0.3565
TCGA-D8-A1JN-01A	1.371	-0.5665
TCGA-A2-A0D3-01A	1.51	-1.7645
TCGA-BH-A1FL-01A	1.003	-0.3895
TCGA-A8-A08S-01A	1.143	0.3195
TCGA-AR-A0TY-01A	0.322	1.3345
TCGA-E2-A14S-01A	0.719	0.8025
TCGA-AR-A2LL-01A	0.997	-0.0215
TCGA-A8-A06O-01A	0.406	0.6595
TCGA-AN-A03Y-01A	0.302	0.6925
TCGA-B6-A0RG-01A	1.078	-0.1375
TCGA-E2-A15H-01A	0.703	-0.1525
TCGA-A7-A13F-01A	0.85	0.5315
TCGA-B6-A0IM-01A	0.683	0.2195
TCGA-E2-A10A-01A	1.119	0.6115
TCGA-A8-A07L-01A	-0.166	1.2065
TCGA-A2-A0CT-01A	0.527	-0.0585
TCGA-A8-A08G-01A	0.794	0.6675
TCGA-E9-A247-01A	0.083	-0.5475
TCGA-E9-A2JS-01A	0.224	0.9955
TCGA-EW-A1PC-01B	0.446	1.2395
TCGA-AN-A0FY-01A	-0.288	0.5015
TCGA-A2-A0T3-01A	-0.01	0.1445
TCGA-A1-A0SK-01A	-1.285	1.1615
TCGA-D8-A13Y-01A	-0.392	1.1405
TCGA-A8-A0A9-01A	0.909	0.3565
TCGA-EW-A1P6-01A	0.701	-0.4485
TCGA-BH-A18P-01A	0.31	0.5755
TCGA-E2-A10E-01A	1.307	-0.9565
TCGA-A2-A0YF-01A	1.28	0.0735
TCGA-EW-A1J3-01A	1.296	-0.3155
TCGA-A8-A095-01A	0.869	0.4745
TCGA-AR-A24N-01A	0.738	0.4865
TCGA-BH-A0E1-01A	0.749	0.6465
TCGA-A2-A0EU-01A	0.935	-0.6345
TCGA-A8-A091-01A	0.554	-0.5065
TCGA-A7-A0D9-01A	0.086	-1.4895
TCGA-AO-A03V-01A	0.565	-1.2505
TCGA-E9-A1N9-01A	-0.966	0.7385
TCGA-BH-A0C7-01B	0.252	0.8685
TCGA-B6-A1KN-01A	0.121	-0.0335
TCGA-BH-A18R-01A	-0.126	0.7315
TCGA-AO-A03L-01A	-0.043	0.6785
TCGA-A8-A07B-01A	-0.05	0.5835
TCGA-AC-A62Y-01A	1.123	0.0645
TCGA-AN-A0FF-01A	1.117	0.5855
TCGA-A2-A0YC-01A	1.019	-0.1635
TCGA-BH-A0BV-01A	0.637	-0.0175
TCGA-EW-A1P5-01A	1.093	-0.1225
TCGA-A8-A09Z-01A	1.259	0.4985
TCGA-BH-A0HO-01A	1.139	-0.3305
TCGA-A2-A0CS-01A	1.577	-0.5845
TCGA-BH-A0HI-01A	1.247	-0.8695
TCGA-A8-A08A-01A	1.561	-0.0635
TCGA-AO-A0J8-01A	1.283	-0.3725
TCGA-A2-A0EV-01A	0.679	-0.5865
TCGA-D8-A73W-01A	0.459	0.0115
TCGA-AN-A049-01A	0.527	0.0925
TCGA-E2-A10B-01A	0.629	-0.0415
TCGA-BH-A0E2-01A	-0.043	0.3555
TCGA-BH-A0DZ-01A	-0.212	0.4525
TCGA-AQ-A04L-01B	0.307	0.0795
TCGA-E2-A1LB-01A	0.728	0.2795
TCGA-D8-A1Y1-01A	0.314	0.5165
TCGA-AO-A1KT-01A	0.343	0.6835
TCGA-A8-A086-01A	0.107	-0.2625
TCGA-BH-A0HY-01A	0.361	0.5125
TCGA-AN-A0FV-01A	0.127	-0.0985
TCGA-BH-A1EV-01A	0.457	0.1835
TCGA-B6-A0RI-01A	0.766	0.3875
TCGA-BH-A18J-01A	0.137	0.7455
TCGA-E9-A1N6-01A	-0.209	0.7075
TCGA-C8-A12T-01A	-0.184	1.1075
TCGA-E2-A1IG-01A	-0.254	-1.4675
TCGA-AN-A04A-01A	-0.68	-1.2505
TCGA-A1-A0SM-01A	0.341	-0.0915
TCGA-BH-A0H7-01A	-0.008	-0.2585
TCGA-EW-A6S9-01A	0.422	-0.3395
TCGA-AO-A0JM-01A	0.491	0.8155
TCGA-C8-A1HL-01A	0.369	1.5125
TCGA-C8-A273-01A	0.238	0.1545
TCGA-E9-A1NI-01A	1.031	0.6585
TCGA-AO-A03N-01B	0.625	0.6545
TCGA-BH-A18K-01A	0.654	0.6415
TCGA-BH-A0GZ-01A	0.56	-0.8675
TCGA-E9-A22B-01A	-0.104	0.2035
TCGA-AN-A0FD-01A	0.138	0.3235
TCGA-BH-A0HX-01A	0.111	-0.2395
TCGA-A7-A6VX-01A	0.467	0.2225
TCGA-A2-A0EY-01A	0.821	0.3605
TCGA-A7-A2KD-01A	0.253	0.4525
TCGA-C8-A26W-01A	0.314	0.9155
TCGA-BH-A0HB-01A	0.426	0.1535
TCGA-A8-A08B-01A	0.697	0.5495
TCGA-A2-A0YH-01A	0.214	0.3135
TCGA-AR-A1AT-01A	0.23	0.7325
TCGA-EW-A6SD-01A	0.11	0.4045
TCGA-E2-A1L7-01A	-0.543	1.7795
TCGA-A8-A08L-01A	-0.147	0.7825
TCGA-A8-A075-01A	0.486	0.9335
TCGA-AR-A24R-01A	0.627	0.4065
TCGA-AO-A1KQ-01A	0.742	0.8525
TCGA-A8-A08I-01A	0.733	0.6055
TCGA-C8-A1HF-01A	-0.458	1.0815
TCGA-A8-A06U-01A	0.561	0.2275
TCGA-A8-A08F-01A	0.147	0.8755
TCGA-AR-A0TW-01A	0.624	-0.0735
TCGA-A2-A0SW-01A	0.479	0.9835
TCGA-E2-A15A-06A	0.325	0.7755
TCGA-A8-A09I-01A	0.874	0.9235
TCGA-A8-A09M-01A	1.069	0.4685
TCGA-D8-A1Y3-01A	0.133	1.1965
TCGA-D8-A1XL-01A	0.565	0.8135
TCGA-A8-A06X-01A	0.36	0.9315
TCGA-C8-A12U-01A	0.762	1.1875
TCGA-AO-A03O-01A	0.313	0.8045
TCGA-AR-A24H-01A	0.584	0.9345
TCGA-A2-A0CW-01A	1.027	1.0335
TCGA-AR-A0TV-01A	0.576	0.8205
TCGA-AN-A0AJ-01A	0.215	1.0795
TCGA-A8-A08P-01A	0.167	0.7585
TCGA-E9-A22D-01A	0.801	0.9155
TCGA-A2-A04X-01A	0.969	0.5145
TCGA-C8-A275-01A	0.189	0.9775
TCGA-GM-A2DH-01A	-0.22	1.1875
TCGA-C8-A1HM-01A	0.661	1.1885
TCGA-BH-A209-01A	-0.342	1.0285
TCGA-E9-A248-01A	-0.318	0.9725
TCGA-A2-A0EQ-01A	-0.207	0.9415
TCGA-BH-A0C0-01A	0.419	0.8325
TCGA-A8-A081-01A	1.115	0.6425
TCGA-C8-A1HG-01A	-0.261	1.2035
TCGA-E2-A15A-01A	0.679	0.7475
TCGA-A2-A4S3-01A	0.583	1.5015
TCGA-A8-A09G-01A	0.674	0.6155
TCGA-AR-A0TQ-01A	0.174	0.8505
TCGA-S3-A6ZF-01A	0.641	0.4455
TCGA-D8-A27R-01A	-0.079	0.8115
TCGA-D8-A27W-01A	-0.066	0.7325
TCGA-AO-A03M-01B	-0.128	0.4475
TCGA-A8-A09Q-01A	0.378	0.5805
TCGA-D8-A1XZ-01A	0.012	0.8705
TCGA-C8-A26V-01A	1.258	0.4785
TCGA-A8-A076-01A	0.683	0.3105
TCGA-A8-A08J-01A	0.504	0.1605
TCGA-A8-A07W-01A	0.478	0.8515
TCGA-BH-A1FD-01A	0.185	0.5535
TCGA-BH-A202-01A	-0.119	0.7355
TCGA-BH-A18U-01A	0.363	0.7595
TCGA-E9-A1RB-01A	0.061	1.2465
TCGA-AO-A0JD-01A	0.434	1.1695
TCGA-A8-A092-01A	0.738	0.7715
TCGA-A8-A09W-01A	0.541	1.2065
TCGA-E9-A1RH-01A	-0.362	0.9515
TCGA-BH-A1FN-01A	-0.408	1.1595
TCGA-D8-A1JJ-01A	0.184	0.8205
TCGA-A2-A04Y-01A	0.337	0.8565
TCGA-E2-A1LA-01A	0.418	0.1955
TCGA-AN-A046-01A	0.472	-0.1335
TCGA-BH-A18H-01A	0.538	-0.8995
TCGA-A2-A25D-01A	0.276	0.1985
TCGA-OL-A66H-01A	0.679	-0.2085
TCGA-E9-A1R4-01A	0.59	0.0325
TCGA-EW-A1J6-01A	0.43	0.3485
TCGA-A2-A0SV-01A	0.284	0.9785
TCGA-EW-A1OZ-01A	0.517	0.2865
TCGA-EW-A1J5-01A	0.67	-0.7015
TCGA-D8-A140-01A	0.633	-0.3185
TCGA-E2-A15K-01A	1.348	0.8265
TCGA-S3-A6ZG-01A	1.132	0.2995
TCGA-A1-A0SN-01A	-0.112	-0.0145
TCGA-BH-A0C1-01B	0.123	-0.1395
TCGA-C8-A12Q-01A	0.145	-0.0805
TCGA-BH-A1EW-01A	0.06	-0.2865
TCGA-D8-A1JC-01A	0.119	0.6035
TCGA-D8-A1XT-01A	-0.638	0.4435
TCGA-D8-A1J9-01A	0.675	0.0785
TCGA-D8-A1JF-01A	0.228	-0.0405
TCGA-EW-A1IY-01A	-0.075	0.3585
TCGA-D8-A1J8-01A	0.549	1.0755
TCGA-D8-A1JA-01A	0.597	-0.0005
TCGA-BH-A1F2-01A	0.048	0.6105
TCGA-E9-A1N4-01A	0.219	0.2295
TCGA-AR-A24S-01A	-0.582	1.2445
TCGA-D8-A1X5-01A	0.77	-0.0865
TCGA-D8-A1JD-01A	0.106	0.5305
TCGA-D8-A1X9-01A	0.467	0.1075
TCGA-A8-A090-01A	0.437	-0.0825
TCGA-A8-A07I-01A	0.057	0.3285
TCGA-AR-A250-01A	-0.237	0.3845
TCGA-AR-A254-01A	-0.379	0.3945
TCGA-A2-A25C-01A	0.552	0.4935
TCGA-A8-A07F-01A	0.548	-0.9275
TCGA-A7-A26H-01A	0.399	-1.3005
TCGA-AC-A23C-01A	0.494	-0.8495
TCGA-A8-A09R-01A	0.286	0.7015
TCGA-C8-A12O-01A	-0.258	-0.3695
TCGA-AO-A0JA-01A	-0.16	0.1825
TCGA-BH-A1EX-01A	0.785	-0.4095
TCGA-BH-A0GY-01A	-0.4	-0.2495
TCGA-AN-A0AM-01A	-0.011	1.0335
TCGA-BH-A203-01A	-0.121	0.7165
TCGA-B6-A0RS-01A	-0.001	0.2785
TCGA-C8-A12P-01A	-0.411	0.6315
TCGA-E2-A1B0-01A	-0.893	0.2175
TCGA-A2-A0CX-01A	-0.172	0.1195
TCGA-C8-A135-01A	-0.904	0.3715
TCGA-BH-A18Q-01A	-1.598	0.4215
TCGA-A8-A07C-01A	-1.709	0.9875
TCGA-GM-A2DB-01A	0.03	0.8165
TCGA-B6-A0IK-01A	0.158	0.3555
TCGA-BH-A0E0-01A	-0.502	1.1205
TCGA-E2-A14P-01A	0	0.7015
TCGA-AN-A04C-01A	0.242	0.7225
TCGA-C8-A26Y-01A	0.413	1.0845
TCGA-AO-A0J2-01A	0.504	1.1605
TCGA-UU-A93S-01A	0.639	0.8105
TCGA-BH-A0EE-01A	0.849	1.0535
TCGA-E2-A1LL-01A	-1.377	0.3995
TCGA-C8-A12L-01A	-0.031	0.6805
TCGA-B6-A0RU-01A	-2.384	0.7475
TCGA-AO-A12F-01A	-2.296	0.5145
TCGA-AR-A2LR-01A	-2.793	0.4545
TCGA-A7-A26I-01A	-1.851	0.8015
TCGA-D8-A27H-01A	-1.905	0.2575
TCGA-BH-A0AV-01A	-2.23	0.6605
TCGA-D8-A142-01A	-1.765	-0.1385
TCGA-AR-A24Q-01A	-2.361	0.3865
TCGA-GI-A2C9-01A	-1.519	0.3045
TCGA-S3-AA0Z-01A	-1.205	0.6695
TCGA-D8-A1XQ-01A	-1.319	0.5205
TCGA-E2-A150-01A	-1.535	0.3325
TCGA-D8-A143-01A	-0.883	0.7215
TCGA-OL-A5RW-01A	-0.827	0.4705
TCGA-A7-A6VW-01A	-0.658	0.8695
TCGA-B6-A409-01A	-1.114	0.3685
TCGA-BH-A0E6-01A	-1.488	0.5465
TCGA-A2-A3XS-01A	-1.46	0.5245
TCGA-A2-A3XX-01A	-1.463	0.5225
TCGA-A2-A3Y0-01A	-0.957	0.8965
TCGA-AO-A1KR-01A	-0.987	1.0375
TCGA-LL-A8F5-01A	-1.448	0.5945
TCGA-LL-A6FR-01A	-1.02	0.4175
TCGA-PL-A8LV-01A	-1.089	0.3915
TCGA-A2-A04P-01A	-1.082	0.9325
TCGA-AR-A0U4-01A	-1.331	0.7955
TCGA-OL-A6VO-01A	-0.968	1.0035
TCGA-AN-A0XU-01A	-1.468	0.6415
TCGA-A1-A0SP-01A	-1.633	0.6255
TCGA-AO-A0J6-01A	-0.618	0.8215
TCGA-AR-A0U0-01A	-0.937	0.7285
TCGA-C8-A134-01A	-1.857	0.7565
TCGA-BH-A18V-01A	-1.507	0.6485
TCGA-AO-A0J4-01A	-1.921	0.5575
TCGA-A8-A08R-01A	-1.641	0.9845
TCGA-A2-A0YM-01A	-1.37	0.8945
TCGA-B6-A0X1-01A	-0.91	1.0685
TCGA-BH-A1F6-01A	-1.482	0.5575
TCGA-BH-A0B9-01A	-1.377	0.6475
TCGA-E2-A1LI-01A	-1.321	0.9425
TCGA-A2-A0D0-01A	-1.391	1.0295
TCGA-AN-A0AT-01A	-1.579	0.8435
TCGA-BH-A18T-01A	-1.261	0.7035
TCGA-E9-A22G-01A	-1.346	1.0445
TCGA-AR-A0TU-01A	-1.277	1.2835
TCGA-E2-A14N-01A	-1.279	1.0105
TCGA-D8-A1XK-01A	-1.755	0.9855
TCGA-A8-A07O-01A	-1.217	0.9575
TCGA-A2-A04T-01A	-1.959	0.7525
TCGA-A2-A0D2-01A	-2.05	1.0355
TCGA-AR-A1AI-01A	-1.089	0.7405
TCGA-C8-A27B-01A	-0.902	1.1325
TCGA-A2-A0CM-01A	-1.772	0.8905
TCGA-S3-AA10-01A	-1.862	0.6845
TCGA-E9-A3QA-01A	-1.445	0.6305
TCGA-OL-A5D7-01A	-1.214	1.1925
TCGA-GM-A3XL-01A	-0.842	0.9825
TCGA-EW-A6SB-01A	-0.986	0.6225
TCGA-B6-A0I2-01A	-0.808	0.5745
TCGA-B6-A0IJ-01A	-1.315	0.9085
TCGA-AC-A6IW-01A	-1.34	1.0155
TCGA-AR-A1AQ-01A	-1.685	1.0285
TCGA-C8-A12K-01A	-1.431	1.1045
TCGA-EW-A1PB-01A	-0.572	0.8565
TCGA-E2-A573-01A	-1.148	0.9125
TCGA-AO-A129-01A	-1.757	0.7795
TCGA-A2-A3XT-01A	-1.42	1.0085
TCGA-E2-A14R-01A	-0.913	0.8585
TCGA-BH-A1FC-01A	-1.222	1.3255
TCGA-EW-A1P8-01A	-1.465	0.7695
TCGA-EW-A1P4-01A	-1.5	0.6945
TCGA-A7-A6VY-01A	-1.597	0.5715
TCGA-BH-A0B3-01A	-1.697	0.7455
TCGA-A7-A4SD-01A	-1.358	0.3325
TCGA-E2-A1II-01A	-1.264	0.7995
TCGA-BH-A0BG-01A	-1.465	0.5335
TCGA-BH-A0DL-01A	-0.854	0.5615
TCGA-E9-A1ND-01A	-0.786	0.5865
TCGA-E2-A159-01A	-0.71	0.6615
TCGA-D8-A147-01A	-1.653	0.5875
TCGA-BH-A0WA-01A	-1.944	0.5065
TCGA-EW-A1OW-01A	-2.274	0.5345
TCGA-B6-A0IQ-01A	-1.665	0.7585
TCGA-HN-A2NL-01A	-1.659	1.2675
TCGA-C8-A1HJ-01A	-1.912	1.0875
TCGA-E2-A158-01A	-1.086	0.1225
TCGA-AN-A0G0-01A	-1.05	0.5995
TCGA-B6-A1KF-01A	-0.975	0.5985
TCGA-AC-A2BK-01A	-1.399	0.9205
TCGA-AR-A1AH-01A	-1.526	0.6925
TCGA-AN-A04D-01A	-0.974	1.0375
TCGA-A1-A0SO-01A	-1.096	1.2455
TCGA-A2-A0YE-01A	-1.398	0.6105
TCGA-A2-A0T0-01A	-1.227	0.7965
TCGA-AQ-A54N-01A	-0.612	0.6085
TCGA-AN-A0AR-01A	-0.941	0.7865
TCGA-E2-A574-01A	-0.637	0.4985
TCGA-A2-A3XU-01A	-0.73	0.5635
TCGA-B6-A0I1-01A	-0.475	0.4775
TCGA-B6-A402-01A	-0.992	0.3795
TCGA-A2-A04U-01A	-1.631	0.8885
TCGA-BH-A5IZ-01A	-0.876	0.7295
TCGA-A7-A13E-01A	-1.072	0.1885
TCGA-A7-A0CE-01A	-1.441	0.3245
TCGA-AR-A256-01A	-1.399	0.8655
TCGA-E9-A244-01A	-1.703	0.3325
TCGA-E2-A14Y-01A	-0.932	0.6325
TCGA-B6-A0RE-01A	-1.398	0.6765
TCGA-A2-A0YJ-01A	-1.043	0.3245
TCGA-AO-A124-01A	-1.207	0.5845
TCGA-A8-A07R-01A	-1.413	0.6975
TCGA-AN-A0FJ-01A	-1.774	0.5065
TCGA-AR-A1AY-01A	-1.948	0.6235
TCGA-D8-A1JM-01A	-0.87	0.5875
TCGA-AC-A62X-01A	-0.926	0.4495
TCGA-E2-A1LK-01A	-1.033	0.3325
TCGA-AR-A0TP-01A	-1.655	0.4635
TCGA-AN-A0FX-01A	-2.285	0.0015
TCGA-B6-A0I6-01A	-2.059	0.5395
TCGA-D8-A27F-01A	-1.934	0.8995
TCGA-A7-A13D-01A	-1.468	0.5455
TCGA-A7-A0DA-01A	-1.602	0.2695
TCGA-E9-A1N8-01A	-1.615	0.3105
TCGA-EW-A1PH-01A	-1.374	0.5755
TCGA-AR-A251-01A	-1.7	0.7775
TCGA-BH-A18G-01A	-0.742	0.8755
TCGA-A2-A0T2-01A	-0.889	0.3605
TCGA-E2-A14X-01A	-1.52	0.4375
TCGA-A7-A5ZV-01A	-1.25	0.3065
TCGA-E2-A1LG-01A	-0.502	0.5415
TCGA-AO-A0JL-01A	-1.366	0.7315
TCGA-A1-A0SB-01A	-1.892	-0.7085
TCGA-E2-A1LS-01A	-0.811	-0.0915
TCGA-AR-A1AP-01A	0.452	-0.0205
TCGA-D8-A27G-01A	0.31	0.1335
TCGA-AO-A12E-01A	0.199	-1.0375
TCGA-B6-A0WY-01A	-1.062	-1.4015
TCGA-BH-A0BJ-01A	0.169	-1.6405
TCGA-A2-A0T7-01A	-1.003	-0.9765
TCGA-B6-A0RP-01A	0.865	-0.7195
TCGA-E2-A15D-01A	0.607	-1.1205
TCGA-AQ-A1H3-01A	0.202	-1.1205
TCGA-D8-A27K-01A	0.603	-1.9005
TCGA-E2-A15I-01A	0.691	-1.9015
TCGA-A2-A1G0-01A	0.146	-1.9435
TCGA-AO-A0JG-01A	-0.083	-1.9915
TCGA-E2-A15C-01A	0.597	-1.7905
TCGA-EW-A1IX-01A	0.463	-1.9035
TCGA-BH-A18M-01A	-0.425	-1.3265
TCGA-AR-A2LO-01A	-1.26	-1.5875
TCGA-BH-A0BP-01A	-0.672	-1.5305
TCGA-E9-A1N5-11A	-2.084	-0.3675
TCGA-BH-A0DP-01A	0.204	-1.8325
TCGA-BH-A0E9-01B	-0.453	-1.6805
TCGA-D8-A145-01A	-0.336	-1.6295
TCGA-AR-A2LM-01A	-0.27	-2.3165
TCGA-AR-A1AL-01A	-0.668	-1.5945
TCGA-BH-A0H3-01A	-0.852	-2.1085
TCGA-A2-A0YL-01A	-0.94	-0.9185
TCGA-D8-A27L-01A	0.132	-1.9195
TCGA-BH-A8FZ-01A	-0.572	-1.4915
TCGA-AC-A2FO-01A	-0.264	-1.8765
TCGA-EW-A1P7-01A	-1.814	-0.5845
TCGA-BH-A0BW-11A	-2.008	-0.4245
TCGA-A2-A0YK-01A	-1.278	-1.4915
TCGA-AC-A2FE-01A	0.05	-1.2945
TCGA-AC-A3BB-01A	0.116	-1.8875
TCGA-AQ-A7U7-01A	-0.703	-1.1595
TCGA-D8-A73U-01A	-0.041	-1.6065
TCGA-AN-A0FN-01A	-1.09	-0.3265
TCGA-A2-A0EN-01A	-0.271	-1.2965
TCGA-E2-A1IJ-01A	-0.522	-1.9545
TCGA-A2-A0CO-01A	-0.553	-1.9195
TCGA-XX-A899-01A	-0.614	-1.2055
TCGA-AC-A3HN-01A	-0.663	-1.3715
TCGA-GM-A4E0-01A	-0.956	-1.8195
TCGA-AC-A6IV-01A	-1.211	-0.7965
TCGA-XX-A89A-01A	-0.9	-0.5725
TCGA-LL-A440-01A	-1.286	-1.6745
TCGA-E2-A108-01A	-1.542	-0.2915
TCGA-A2-A0EP-01A	-0.899	0.2275
TCGA-D8-A27I-01A	-1.111	-2.0315
TCGA-E2-A3DX-01A	-0.232	-2.1145
TCGA-BH-A8G0-01A	-0.483	-2.1515
TCGA-GM-A3XN-01A	-0.775	-1.3805
TCGA-AC-A8OS-01A	-0.277	-1.6045
TCGA-GM-A2DI-01A	-0.658	-1.3015
TCGA-EW-A1P1-01A	-1.981	-1.2025
TCGA-BH-A0AZ-01A	-1.055	-1.1135
TCGA-AR-A2LQ-01A	-1.617	-1.5115
TCGA-BH-A0DI-01A	-1.34	-1.3155
TCGA-A2-A0CZ-01A	-1.552	-1.5705
TCGA-AC-A23G-01A	-1.637	-1.3435
TCGA-BH-A0DV-01A	-0.882	-1.8915
TCGA-A7-A0CG-01A	-0.4	-0.6145
TCGA-BH-A1EU-01A	-0.41	-1.2415
TCGA-AC-A2FF-01A	-1.089	-1.0055
TCGA-A2-A25A-01A	-1.592	-0.8605
TCGA-AR-A24O-01A	-0.615	-0.5195
TCGA-BH-A1FB-01A	-0.75	-1.9165
TCGA-D8-A1JH-01A	0.193	-1.8615
TCGA-D8-A1JU-01A	-0.659	-2.1775
TCGA-AO-A0JF-01A	-0.149	-0.9445
TCGA-AC-A2B8-01A	0.026	-1.5945
TCGA-A2-A0YD-01A	-0.254	-1.1475
TCGA-A2-A0T6-01A	-0.563	-1.3675
TCGA-EW-A1J2-01A	-0.181	-2.2455
TCGA-D8-A146-01A	0.364	-1.6275
TCGA-BH-A0DE-01A	-0.626	-1.6215
TCGA-BH-A1EW-11B	-0.812	-1.9135
TCGA-E9-A1N4-11A	-1.134	-1.5895
TCGA-BH-A0HA-11A	-1.806	-1.6685
TCGA-AO-A1KO-01A	-1.263	-1.6295
TCGA-BH-A1FE-11B	-1.666	-1.3615
TCGA-AR-A24W-01A	-0.557	-2.1775
TCGA-AR-A2LN-01A	-0.75	-2.2755
TCGA-A2-A0EW-01A	-0.687	-1.9875
TCGA-A2-A0ES-01A	-0.671	-1.6895
TCGA-E2-A1L7-11A	-1.593	-1.6435
TCGA-E9-A1RB-11A	-1.584	-1.3405
TCGA-A7-A13E-11A	-1.478	-1.8685
TCGA-E9-A1RD-11A	-1.544	-1.6175
TCGA-E9-A1R7-11A	-1.797	-1.9085
TCGA-E9-A1RH-11A	-1.664	-1.7855
TCGA-BH-A204-11A	-1.678	-1.8215
TCGA-E9-A1NG-11A	-1.636	-1.8545
TCGA-BH-A1FD-11B	-1.041	-2.1475
TCGA-BH-A18S-11A	-1.196	-1.8235
TCGA-BH-A0DL-11A	-1.905	-1.6745
TCGA-E9-A1N6-11A	-1.901	-1.6725
TCGA-BH-A18J-11A	-1.351	-1.6515
TCGA-BH-A1F8-11B	-1.742	-1.4215
TCGA-BH-A1FC-11A	-1.025	-2.0415
TCGA-A7-A0DC-11A	-1.188	-1.8425
TCGA-BH-A0BA-11A	-1.502	-1.6345
TCGA-BH-A1EN-11A	-1.768	-1.9155
TCGA-E2-A15M-11A	-1.467	-1.9785
TCGA-BH-A18N-11A	-1.127	-2.1225
TCGA-BH-A18L-11A	-1.306	-1.9525
TCGA-BH-A1F2-11A	-1.61	-1.8145
TCGA-A7-A13F-11A	-1.772	-1.7035
TCGA-E2-A1IG-11A	-1.645	-1.6235
TCGA-BH-A18M-11A	-1.701	-1.8475
TCGA-BH-A0BZ-11A	-1.069	-2.1035
TCGA-BH-A0AY-11A	-1.452	-1.8425
TCGA-BH-A1F0-11B	-1.38	-2.0415
TCGA-AC-A2FB-11A	-1.721	-1.6345
TCGA-E9-A1NA-11A	-1.665	-1.9125
TCGA-GI-A2C9-11A	-1.953	-1.5645
TCGA-BH-A0BC-11A	-1.7	-1.5715
TCGA-BH-A1FH-11B	-1.851	-1.3935
TCGA-BH-A209-11A	-1.68	-1.5845
TCGA-BH-A1FR-11B	-1.277	-1.6425
TCGA-BH-A1F6-11B	-1.553	-1.7435
TCGA-BH-A1EV-11A	-1.409	-1.2665
TCGA-BH-A1FJ-11B	-1.113	-1.6715
TCGA-AC-A23H-11A	-1.709	-1.5625
TCGA-E2-A15I-11A	-1.624	-1.8465
TCGA-BH-A18P-11A	-1.298	-2.1175
TCGA-BH-A18U-11A	-1.484	-1.4725
TCGA-AC-A2FK-01A	-0.939	-1.8895
TCGA-BH-A0DQ-11A	-0.701	-1.9185
TCGA-BH-A0DG-11A	-1.233	-1.6505
TCGA-BH-A208-11A	-1.467	-2.0085
TCGA-BH-A0B7-11A	-1.285	-1.7205
TCGA-BH-A0C3-11A	-1.449	-1.9185
TCGA-BH-A0DO-11A	-1.491	-1.9085
TCGA-BH-A0C0-11A	-1.283	-2.0065
TCGA-BH-A0H5-11A	-1.026	-2.0635
TCGA-BH-A0AU-11A	-1.161	-2.0885
TCGA-BH-A0BJ-11A	-1.724	-1.7325
TCGA-BH-A18R-11A	-1.365	-2.0545
TCGA-BH-A1FM-11B	-1.618	-1.8085
TCGA-BH-A1ET-11B	-1.45	-2.1555
TCGA-BH-A18Q-11A	-1.49	-1.8795
TCGA-BH-A1FU-11A	-1.612	-2.0815
TCGA-BH-A1EU-11A	-1.297	-2.0705
TCGA-BH-A203-11A	-1.567	-1.6165
TCGA-BH-A1FB-11A	-1.128	-2.0955
TCGA-BH-A0AZ-11A	-1.168	-2.2455
TCGA-BH-A0BQ-11A	-1.555	-1.6095
TCGA-BH-A18K-11A	-1.312	-2.0565
TCGA-BH-A0DT-11A	-0.869	-1.7965
TCGA-BH-A0DV-11A	-1.1	-1.8005
TCGA-BH-A0BV-11A	-1.379	-1.5985
TCGA-BH-A0DP-11A	-0.676	-2.0605
TCGA-BH-A0B3-11B	-1.042	-1.9305
TCGA-A2-A1G6-01A	-1.156	-1.9585
TCGA-E2-A1LH-11A	-0.633	-1.9875
TCGA-BH-A0BS-11A	-1.126	-1.7645
TCGA-BH-A0BM-11A	-1.66	-1.3955
TCGA-E2-A153-11A	-1.009	-1.6585
TCGA-E9-A1N9-11A	-1.037	-1.5115
TCGA-BH-A0HK-11A	-1.271	-1.7285
TCGA-BH-A1FH-01A	-1.571	-1.9615
TCGA-BH-A1FN-11A	-2.05	-1.2155
TCGA-AC-A2FF-11A	-1.561	-1.3155
TCGA-LD-A74U-01A	-0.784	-1.3415
TCGA-BH-A42U-01A	-1.128	-1.5805
TCGA-A7-A0CH-11A	-0.934	-1.6675
TCGA-E9-A1ND-11A	-1.71	-0.8735
TCGA-E2-A15K-11A	-1.76	-1.3205
TCGA-AC-A2FM-11B	-0.729	-1.8105
TCGA-BH-A18V-11A	-0.972	-1.8025
TCGA-A7-A0CE-11A	-0.96	-1.5765
TCGA-BH-A0DH-11A	-1.419	-1.7425
TCGA-MS-A51U-01A	-0.196	-1.5165
TCGA-BH-A42V-01A	-0.73	-1.7575
TCGA-A7-A426-01A	-0.485	-1.4455
TCGA-BH-A28O-01A	-1.564	-1.8825
TCGA-A2-A4RY-01A	-1.308	-1.9715
TCGA-D8-A4Z1-01A	-0.391	-1.7545
TCGA-A7-A5ZX-01A	-0.568	-2.1455
TCGA-HN-A2OB-01A	-0.947	-2.1385
TCGA-BH-A0EA-01A	-0.459	-2.0815
TCGA-B6-A0IH-01A	-0.818	-2.2655
TCGA-BH-A0BO-01A	-0.528	-2.1085
TCGA-OL-A6VQ-01A	0.145	-2.0355
TCGA-AO-A12A-01A	-0.188	-1.3225
TCGA-BH-A0DT-01A	0.42	-1.6275
TCGA-AC-A3YI-01A	-1.556	-1.9225
TCGA-BH-A0BQ-01A	-0.074	-1.9025
TCGA-A2-A0CV-01A	-0.056	-2.0865
TCGA-A2-A0EO-01A	-0.538	-1.5525
TCGA-A2-A3KC-01A	-0.701	-1.4355
TCGA-A7-A4SC-01A	0.039	-1.4335
TCGA-E2-A1IO-01A	-0.829	-1.9285
TCGA-EW-A1PF-01A	-0.19	-1.5295
TCGA-C8-A3M7-01A	-0.787	-0.7595
TCGA-AR-A5QP-01A	-0.395	-1.3735
TCGA-E2-A15E-01A	-0.177	-1.4085
TCGA-OL-A5RV-01A	0.642	-2.2245
TCGA-W8-A86G-01A	0.018	-1.8625
TCGA-D8-A3Z5-01A	0.026	-1.9915
TCGA-OL-A5RX-01A	0.152	-2.1345
TCGA-E2-A14U-01A	0.462	-2.1365
TCGA-GM-A3XG-01A	-0.506	-1.9005
TCGA-BH-A0E0-11A	-0.418	-1.7255
TCGA-BH-A0DZ-11A	-0.647	-1.5055
TCGA-BH-A0H7-11A	-1	-1.4045
TCGA-B6-A0RQ-01A	-0.632	-2.0005
TCGA-BH-A0BT-11A	-0.726	-2.0285
TCGA-BH-A0E1-11A	-1.328	-1.7395
TCGA-E2-A1LB-11A	-1.569	-1.4635
TCGA-AC-A2FG-01A	0.254	-1.9485
TCGA-BH-A0DO-01B	0.445	-2.1815
TCGA-BH-A0DK-11A	-0.081	-1.7365
TCGA-BH-A0BM-01A	-0.002	-1.9385
TCGA-PL-A8LY-01A	-1.065	-1.0245
TCGA-AC-A3W7-01A	0.183	-1.4035
TCGA-E2-A1IF-01A	0	-0.8535
TCGA-A2-A0CP-01A	-0.706	-1.9515
TCGA-A1-A0SD-01A	-0.236	-1.6905
TCGA-A7-A5ZW-01A	-0.289	-1.9715
TCGA-EW-A1PG-01A	-1.351	-1.9035
TCGA-BH-A201-01A	-0.606	-1.2585
TCGA-BH-A1FG-11B	-0.983	-1.5695
TCGA-BH-A0HP-01A	-0.09	-0.7665
TCGA-A2-A259-01A	-0.408	-1.9635
TCGA-AR-A1AU-01A	-0.412	-0.9945
TCGA-OL-A97C-01A	-0.86	-0.6465
TCGA-BH-A1EY-01A	0.672	-0.2305
TCGA-A8-A07E-01A	-0.968	0.3935
TCGA-BH-A1FU-01A	-1.935	-0.0745
TCGA-AN-A0AS-01A	-0.246	0.5115
TCGA-AQ-A0Y5-01A	0.064	-0.9365
TCGA-E2-A152-01A	0.265	-0.1295
TCGA-AR-A1AN-01A	-0.086	0.0085
TCGA-BH-A0EB-01A	0.501	-1.2505
TCGA-E9-A1R3-01A	0.505	-2.0905
TCGA-BH-A0DQ-01A	-0.222	-0.0225
TCGA-A8-A07G-01A	-0.042	-1.6785
TCGA-AN-A03X-01A	-0.076	-0.7445
TCGA-BH-A0DX-01A	-0.22	0.1735
TCGA-BH-A0BR-01A	-0.235	0.1835
TCGA-E9-A1NH-01A	0.165	-1.8265
TCGA-E2-A1L9-01A	0.137	-0.6325
TCGA-E2-A153-01A	0.023	-0.8835
TCGA-A8-A08Z-01A	-0.688	0.0695
TCGA-BH-A1EO-01A	-0.488	-0.5875
TCGA-AR-A24T-01A	-0.608	-2.2425
TCGA-A2-A1FZ-01A	0.317	-1.7445
TCGA-A8-A07J-01A	-0.052	-0.6005
TCGA-GI-A2C8-01A	0.08	-1.6065
TCGA-AC-A23E-01A	-0.104	-1.2295
TCGA-A1-A0SH-01A	-0.525	-1.7075
TCGA-BH-A6R9-01A	-2.706	0.0905
TCGA-AN-A0XN-01A	-1.263	0.0755
TCGA-E9-A1NG-01A	-0.546	-1.2555
TCGA-E9-A22E-01A	-0.746	0.6745
TCGA-E9-A1NF-01A	-0.489	0.5735
TCGA-BH-A208-01A	-1.74	-0.5065
TCGA-EW-A2FR-01A	-1.054	-0.1165
TCGA-AR-A24V-01A	-0.146	-0.1255
TCGA-AO-A0J5-01A	-0.31	0.1975
TCGA-A7-A3IY-01A	-0.058	-0.7235
TCGA-BH-A0HF-01A	0.027	-0.7385
TCGA-AN-A0XV-01A	0.292	-0.3545
TCGA-E2-A1L8-01A	0.694	-0.4765
TCGA-BH-A0BA-01A	0.265	-1.2905
TCGA-AR-A5QN-01A	0.258	-1.6725
TCGA-BH-A0HK-01A	-0.111	-0.7135
TCGA-B6-A0WS-01A	0.364	-0.4355
TCGA-D8-A1Y0-01A	-0.496	0.2855
TCGA-BH-A18F-01A	-0.471	0.4525
TCGA-EW-A6SC-01A	0.126	0.1835
TCGA-E9-A1N5-01A	0.366	0.2665
TCGA-BH-A0B5-01A	0.185	0.6605
TCGA-E9-A229-01A	-0.368	-0.1045
TCGA-E9-A1NA-01A	-0.094	0.5675
TCGA-D8-A27N-01A	-0.054	0.1755
TCGA-E9-A1RF-01A	0.004	0.2365
TCGA-BH-A0B4-01A	-0.493	-0.0685
TCGA-A8-A09D-01A	-0.906	0.7005
TCGA-GM-A2DL-01A	-0.126	0.6305
TCGA-BH-A0AY-01A	-0.388	0.3565
TCGA-E2-A1LE-01A	-0.694	0.3855
TCGA-AC-A7VC-01A	-2.259	0.9905
TCGA-AC-A2QH-01A	-2.494	1.0525
TCGA-A2-A4S1-01A	-1.617	0.8345
TCGA-AC-A2QJ-01A	-1.514	0.4465
TCGA-AC-A5EH-01A	0.14	0.3105
TCGA-LL-A740-01A	-0.233	-0.5665
TCGA-OL-A5D6-01A	-0.189	-0.8875
TCGA-C8-A131-01A	-0.331	0.8395
TCGA-A2-A04W-01A	-0.071	0.0545
TCGA-E9-A5FL-01A	-1.261	0.8925
TCGA-A8-A06R-01A	-0.683	1.0195
TCGA-C8-A8HQ-01A	0.116	1.0275
TCGA-BH-A0BC-01A	-0.239	-0.3095
TCGA-A1-A0SI-01A	-0.006	0.6075
TCGA-B6-A0WX-01A	-1.801	-0.1625
TCGA-AO-A03U-01B	-0.872	-0.2825
TCGA-D8-A1XW-01A	-1.243	-0.2945
TCGA-AR-A0TX-01A	-0.098	0.2005
TCGA-GM-A2DN-01A	0.026	-0.6295
TCGA-BH-A0BZ-01A	-0.543	0.9635
TCGA-E9-A22A-01A	-0.818	1.3835
TCGA-D8-A1Y2-01A	-0.344	0.6535
TCGA-D8-A13Z-01A	-0.674	0.9045
TCGA-A7-A26G-01A	-1.811	0.4405
TCGA-E2-A1AZ-01A	-2.286	0.9075
TCGA-AR-A1AR-01A	-1.611	1.1125
TCGA-A2-A1G1-01A	-1.519	0.4115
TCGA-D8-A1JL-01A	-1.813	0.6135
TCGA-A7-A26F-01A	-0.837	0.2705
TCGA-E9-A243-01A	-0.839	0.9555
TCGA-BH-A0BW-01A	-0.917	0.5305
TCGA-AR-A5QQ-01A	-1.537	0.6285
TCGA-A2-A3XY-01A	-2.331	0.3115
TCGA-B6-A400-01A	-2.002	0.6245
TCGA-A7-A6VV-01A	-1.987	0.5445
TCGA-LL-A5YP-01A	-2.244	0.6565
TCGA-A7-A4SE-01A	-2.171	0.4005
TCGA-LL-A73Y-01A	-2.088	-0.0465
TCGA-A2-A4RX-01A	-2.371	-0.2745
TCGA-AQ-A04J-01A	-2.344	0.4655
TCGA-BH-A0RX-01A	-2.023	0.6985
TCGA-OL-A5S0-01A	-1.593	0.5335
TCGA-E9-A1NC-01A	-1.595	0.1375
TCGA-E2-A1LH-01A	-1.515	0.7895
TCGA-GM-A2DF-01A	-1.383	0.8645
TCGA-PL-A8LZ-01A	-1.818	0.9925
TCGA-E2-A1B6-01A	-1.469	0.5825
TCGA-B6-A3ZX-01A	-1.719	0.3915
TCGA-LL-A441-01A	-1.714	0.0345
TCGA-S3-AA15-01A	-2.268	0.4355
TCGA-EW-A3U0-01A	-2.062	0.6305
TCGA-AC-A8OQ-01A	-2.102	0.3385
TCGA-OL-A66I-01A	-1.914	0.4775
TCGA-AO-A128-01A	-0.832	0.8645
TCGA-A8-A07U-01A	-1.164	0.8995
TCGA-A2-A0ST-01A	-1.425	0.1145
TCGA-C8-A12V-01A	-1.71	0.6935
TCGA-B6-A0RT-01A	-1.9	0.9305
TCGA-A2-A04Q-01A	-1.543	0.5885
TCGA-AR-A1AJ-01A	-1.713	0.8135
TCGA-BH-A18V-06A	-0.986	0.4845
TCGA-A2-A0SX-01A	-1.793	0.4555
TCGA-AR-A0TS-01A	-1.762	0.6305
TCGA-BH-A1F0-01A	-1.949	0.6925
TCGA-D8-A27M-01A	-1.719	0.2505
TCGA-BH-A0BL-01A	-2.29	0.5325
TCGA-BH-A0DK-01A	-0.85	0.0075
TCGA-C8-A8HR-01A	-1.598	-0.0385
TCGA-JL-A3YW-01A	-0.833	0.2585
TCGA-LD-A9QF-01A	-0.981	-0.4165
TCGA-OL-A5RY-01A	-1.016	-0.0255
TCGA-AR-A1AO-01A	-1.616	-0.2275
TCGA-GM-A2DD-01A	-0.573	0.1935
TCGA-AR-A2LH-01A	-0.451	-0.3865
TCGA-AC-A3W5-01A	-0.558	0.2775
TCGA-A8-A08H-01A	-2.013	0.8925
TCGA-A2-A25F-01A	-2.188	1.1105
TCGA-A8-A08X-01A	-1.193	0.7065
TCGA-A2-A0T1-01A	-0.451	0.5465
TCGA-BH-A0AW-01A	-0.285	0.5525
TCGA-A8-A09X-01A	-0.289	0.8175
TCGA-D8-A1JG-01B	-0.139	0.6025
TCGA-C8-A278-01A	-0.147	0.6215
TCGA-A8-A094-01A	0.253	0.7515
TCGA-C8-A26X-01A	-0.459	0.4645
TCGA-D8-A1JK-01A	-0.143	0.6765
TCGA-AR-A24U-01A	-0.41	0.5165
TCGA-AO-A0JE-01A	-0.082	0.3605
TCGA-AO-A12D-01A	-0.171	-0.1975
TCGA-AN-A0AL-01A	-1.262	0.8765
TCGA-EW-A1PE-01A	1.255	-0.7065
TCGA-A8-A096-01A	0.413	0.5605
TCGA-A8-A0A1-01A	0.742	0.1135
TCGA-AC-A6IX-01A	-0.232	-0.9095
TCGA-A2-A0T4-01A	-0.188	0.0625
TCGA-AO-A0J9-01A	-0.873	0.3825
TCGA-BH-A0C3-01A	-0.916	0.5565
TCGA-BH-A0DG-01A	-0.371	-0.0195
TCGA-AR-A255-01A	-0.394	-0.7735
TCGA-BH-A1FE-01A	-0.752	-0.2375
TCGA-E2-A1B1-01A	-0.618	-0.7195
TCGA-E2-A1IH-01A	-0.431	0.1545
TCGA-BH-A18I-01A	-0.534	-1.1595
TCGA-D8-A1XM-01A	-0.27	-0.4565
TCGA-E2-A10F-01A	-0.17	-0.7005
TCGA-D8-A27T-01A	0.107	-0.1115
TCGA-E9-A1QZ-01A	-0.393	-0.3135
TCGA-AC-A3OD-01A	-0.164	-1.4435
TCGA-BH-A0W5-01A	-0.331	-1.5205
TCGA-PE-A5DE-01A	0.592	-0.4285
TCGA-BH-A0B6-01A	0.265	-0.7105
TCGA-E2-A14Z-01A	-0.275	-0.0515
TCGA-E2-A1B5-01A	-0.558	-0.0475
TCGA-AR-A1AX-01A	-0.718	-0.7775
TCGA-D8-A141-01A	-0.722	-0.6605
TCGA-BH-A0BF-01A	-0.86	1.0605
TCGA-A2-A0CL-01A	-1.061	0.7375
TCGA-E9-A2JT-01A	-0.938	0.6135
TCGA-AO-A0JC-01A	-0.867	0.9105
TCGA-AR-A0TT-01A	-0.302	0.7745
TCGA-AR-A1AW-01A	-0.564	0.6415
TCGA-BH-A0H5-01A	-0.017	-1.0535
TCGA-EW-A1OV-01A	-0.65	0.9685
TCGA-GM-A2DO-01A	0.419	1.3935
TCGA-A8-A0A7-01A	-0.702	0.4655
TCGA-BH-A2L8-01A	-0.065	-1.0455
TCGA-BH-A0W7-01A	0.021	0.5265
TCGA-E9-A1NE-01A	-0.896	-0.1665
TCGA-AR-A252-01A	-0.687	-0.3985
TCGA-E2-A15M-01A	-0.692	0.7425
TCGA-A8-A0A6-01A	-0.031	-1.9365
TCGA-D8-A1JB-01A	-0.279	-2.0555
TCGA-AC-A2FB-01A	-0.164	-1.6015
TCGA-A2-A0YI-01A	0.451	-1.4915
TCGA-BH-A0B2-01A	-0.635	-1.5445
TCGA-BH-A0B0-01A	-0.08	-0.6775
TCGA-AO-A0JJ-01A	-0.22	-0.6365
TCGA-AR-A1AK-01A	-0.402	-0.8975
TCGA-BH-A0B7-01A	-0.524	0.0035
TCGA-AN-A0XW-01A	-0.228	0.2855
TCGA-C8-A132-01A	-0.945	-1.1955
TCGA-BH-A0BD-01A	0.194	0.4685
TCGA-EW-A2FV-01A	-0.489	0.7145
TCGA-EW-A1IW-01A	-0.215	-1.0195
TCGA-A8-A097-01A	-0.394	-0.1805
TCGA-D8-A1JP-01A	-0.481	-0.2415
TCGA-BH-A1ES-06A	0.925	-0.4105
TCGA-S3-AA14-01A	0.298	-0.9335
TCGA-GM-A2DK-01A	0.004	-0.3365
TCGA-OL-A66J-01A	0.08	-1.6395
TCGA-A2-A04N-01A	0.741	-1.3085
TCGA-BH-A0H6-01A	1.004	-1.1315
TCGA-A8-A06P-01A	0.412	-0.8105
TCGA-A1-A0SG-01A	0.72	-1.1605
TCGA-C8-A12N-01A	0.814	-0.7255
TCGA-3C-AALK-01A	0.372	-0.9215
TCGA-4H-AAAK-01A	-0.396	-1.1675
TCGA-AO-A126-01A	0.393	0.5305
TCGA-D8-A73X-01A	1.118	-1.3975
TCGA-B6-A40B-01A	0.856	-0.7275
TCGA-GM-A5PX-01A	0.219	-2.0275
TCGA-GM-A2D9-01A	0.74	-1.1585
TCGA-WT-AB44-01A	0.242	-1.8475
TCGA-E2-A570-01A	0.462	-0.3765
TCGA-GM-A3NY-01A	0.595	-0.3045
TCGA-EW-A424-01A	0.079	-1.2105
TCGA-OL-A66K-01A	0.741	-1.6775
TCGA-E2-A1BD-01A	1.022	-0.9305
TCGA-D8-A3Z6-01A	0.871	-2.0345
TCGA-EW-A1P3-01A	0.727	0.0635
TCGA-AC-A6IX-06A	0.64	-0.1525
TCGA-BH-AB28-01A	0.38	-1.2805
TCGA-LD-A7W6-01A	0.5	-0.8845
TCGA-AC-A8OP-01A	-0.269	-0.9775
TCGA-A2-A4RW-01A	-0.143	-1.5185
TCGA-B6-A0IN-01A	-0.194	0.4075
TCGA-3C-AALI-01A	0.225	0.4845
TCGA-A2-A3XZ-01A	-0.289	0.0005
TCGA-C8-A8HP-01A	0.046	0.1705
TCGA-S3-AA17-01A	0.549	0.4615
TCGA-EW-A1IZ-01A	0.153	0.1155
TCGA-E2-A10C-01A	1.094	0.5985
TCGA-PE-A5DD-01A	0.601	0.0435
TCGA-C8-A138-01A	-0.076	0.6895
TCGA-GM-A2DA-01A	-0.471	-0.3345
TCGA-B6-A408-01A	0.309	-0.8325
TCGA-OK-A5Q2-01A	-0.196	-0.5245
TCGA-B6-A401-01A	0.394	-1.0545
TCGA-AR-A5QM-01A	0.198	-0.9595
TCGA-AC-A3W6-01A	-0.594	0.1825
TCGA-5L-AAT0-01A	-0.007	-1.8145
TCGA-AR-A1AM-01A	0.144	-2.1295
TCGA-A7-A13H-01A	0.22	-2.1415
TCGA-A7-A4SA-01A	-0.217	0.0935
TCGA-A7-A3J1-01A	0.364	-1.3885
TCGA-LD-A7W5-01A	-0.553	-1.2785
TCGA-Z7-A8R5-01A	-0.406	-1.4925
TCGA-LD-A66U-01A	0.243	-1.5165
TCGA-E9-A3X8-01A	-0.079	-0.5915
TCGA-OL-A66L-01A	0.165	-1.5515
TCGA-E9-A5FK-01A	-0.042	-1.2155
TCGA-A2-A0CR-01A	-0.36	-0.7605
TCGA-AR-A2LJ-01A	-0.296	-0.8445
TCGA-OL-A66N-01A	0.224	-1.6425
TCGA-AC-A3QP-01A	0.001	-1.6555
TCGA-5L-AAT1-01A	0.13	-1.5845
TCGA-BH-A5J0-01A	0.39	-0.3145
TCGA-LL-A5YO-01A	-0.452	0.9025
TCGA-OL-A66P-01A	-0.233	0.5085
TCGA-WT-AB41-01A	0.556	0.0225
TCGA-LL-A5YN-01A	0.447	-0.1005
TCGA-LL-A7SZ-01A	0.259	0.7785
TCGA-EW-A3E8-01B	0.504	-1.2645
TCGA-A2-A3XW-01A	-0.642	-0.9945
TCGA-A7-A425-01A	0.181	-1.1115
TCGA-OL-A5RU-01A	1.112	-2.1475
TCGA-AC-A5XS-01A	0.565	-0.0495
TCGA-A2-A0CK-01A	-0.211	-0.7355
TCGA-A2-A4S2-01A	0.57	-1.8625
TCGA-LL-A73Z-01A	-1.003	-0.3305
TCGA-BH-A0HA-01A	-0.058	-0.7065
TCGA-AC-A2QI-01A	0.095	-1.9245
TCGA-E9-A3Q9-01A	0.814	-0.8235
TCGA-E9-A227-01A	0.645	-0.5975
TCGA-E9-A1R0-01A	0.404	-0.5335
TCGA-AN-A0XS-01A	-0.018	-1.1255
TCGA-A2-A0SY-01A	0.029	-1.0115
TCGA-BH-A0DS-01A	0.767	-0.6415
TCGA-A1-A0SF-01A	0.133	-1.4155
TCGA-EW-A2FS-01A	0.15	-0.0685
TCGA-AO-A03R-01A	-0.182	1.2255
TCGA-C8-A130-01A	-0.561	1.2325
TCGA-B6-A0RH-01A	0.249	0.1535
TCGA-C8-A12Y-01A	0.843	0.1415
TCGA-AO-A0JB-01A	-0.731	0.0235
TCGA-AO-A03T-01A	0.062	0.3095
TCGA-UL-AAZ6-01A	1.153	0.1345
TCGA-E2-A9RU-01A	0.437	1.0345
TCGA-EW-A423-01A	1.191	-0.2625
TCGA-E9-A6HE-01A	0.463	0.8065
TCGA-V7-A7HQ-01A	0.895	-0.8635
TCGA-AC-A3QQ-01A	0.741	-0.2395
TCGA-AC-A3TM-01A	0.675	0.1245
TCGA-E2-A572-01A	1.173	-0.7545
TCGA-LL-A6FQ-01A	1.069	-0.0265
TCGA-LL-A50Y-01A	1.687	-0.0825
TCGA-AC-A3TN-01A	1.476	-1.0805
TCGA-E9-A1RG-01A	0.539	0.7035
TCGA-LL-A5YM-01A	0.496	0.9045
TCGA-AC-A62V-01A	0.583	1.0755
TCGA-E2-A576-01A	0.545	0.2655
TCGA-OL-A66O-01A	0.931	0.6825
TCGA-LL-A9Q3-01A	0.778	-0.8835
TCGA-A2-A3XV-01A	0.586	0.7595
TCGA-AQ-A54O-01A	1.238	0.3065
TCGA-A7-A56D-01A	0.239	0.6175
TCGA-B6-A0I5-01A	0.654	-0.7515
TCGA-LL-A5YL-01A	0.622	-0.0575
TCGA-BH-A42T-01A	0.219	0.9175
TCGA-JL-A3YX-01A	0.668	0.0035
TCGA-PE-A5DC-01A	0.382	0.6975
TCGA-LL-A7T0-01A	0.338	0.5485
TCGA-E9-A3HO-01A	0.144	0.5845
TCGA-OL-A5D8-01A	1.063	0.0335
TCGA-B6-A0IE-01A	0.282	-0.0015
TCGA-BH-A0BT-01A	0.539	-1.3875
TCGA-E2-A2P5-01A	0.105	0.5865
TCGA-3C-AALJ-01A	0.124	0.7585
TCGA-B6-A40C-01A	0.023	0.3165
TCGA-AN-A0FT-01A	0.472	-0.1385
TCGA-A2-A0CY-01A	0.144	0.5825
TCGA-AN-A0FL-01A	-0.355	0.1465
TCGA-B6-A0IG-01A	0.766	-0.5845
