# Supplementary material for: DAB2IP loss in luminal a breast cancer leads to NF-κB–associated aggressive oncogenic phenotypes
Source: JCI Insight. 2024 Dec 6;9(23):e171705. doi: 10.1172/jci.insight.171705 (PMC11623953; doi:10.1172/jci.insight.171705)
Supplement: Supplemental table 2 [file jciinsight-9-171705-s054.xlsx]

## Sheet: GO_BP_up_TCGA
Corresponding to Fig 2C
Enrichment FDR	nGenes	Pathway Genes	Fold Enrichment	Pathway	URL	Genes
7.58008e-17	31	105	7.55359	Anaphase-promoting complex-dependent catabolic process	http://amigo.geneontology.org/amigo/term/GO:0031145	PSMA4 PSMC5 ANAPC5 PSMD8 PSMC6 PSMA3 PSMB5 PSMD10 UBE2S PSMD3 RNF7 PSMD14 PSMF1 SEM1 PSMA1 CCNB1 ANAPC11 PSMA5 PSMD4 PSMB4 PSMC2 PSMD6 MAD2L1 ANAPC10 PTTG1 UBE2E1 UBB UBE2C AURKB PSMD13 PSMD12
1.40126e-06	52	585	2.2742	Regulation of cell cycle phase transition	http://amigo.geneontology.org/amigo/term/GO:1901987	PSMA4 MTA3 HSP90AA1 PSMC5 DYNLL1 ANAPC5 CDC45 CDC6 PSMD8 RBX1 PSMC6 PSMA3 PSMB5 PSMD10 RAB11A PPP2R1A UBE2S PSMD3 RAD51C SKP1 PSMD14 MAD2L1BP PSMF1 PRMT1 SEM1 PSMG2 PSMA1 PCNA CCNB1 BRIP1 TMEM14B ANAPC11 PSMA5 TIPRL CETN2 EME1 CNOT11 PSMD4 PSMB4 PSMC2 PSMD6 MAD2L1 ANAPC10 UBE2E1 UBB TRIAP1 RHNO1 UBE2C AURKB NPM1 PSMD13 PSMD12
9.29525e-07	46	479	2.45699	Regulation of mitotic cell cycle phase transition	http://amigo.geneontology.org/amigo/term/GO:1901990	PSMA4 MTA3 HSP90AA1 PSMC5 DYNLL1 ANAPC5 CDC6 PSMD8 RBX1 PSMC6 PSMA3 PSMB5 PSMD10 RAB11A PPP2R1A UBE2S PSMD3 RAD51C SKP1 PSMD14 MAD2L1BP PSMF1 PRMT1 SEM1 PSMG2 PSMA1 PCNA CCNB1 TMEM14B ANAPC11 PSMA5 CETN2 CNOT11 PSMD4 PSMB4 PSMC2 PSMD6 MAD2L1 ANAPC10 UBE2E1 UBB TRIAP1 UBE2C AURKB PSMD13 PSMD12
6.49225e-06	54	652	2.11898	Regulation of mitotic cell cycle	http://amigo.geneontology.org/amigo/term/GO:0007346	POLDIP2 PSMA4 MTA3 HSP90AA1 PSMC5 DYNLL1 ANAPC5 BIRC5 CDC6 PSMD8 RBX1 PSMC6 PSMA3 PSMB5 PSMD10 RAB11A PPP2R1A RPA3 UBE2S PSMD3 RAD51C RPS6KB1 SLC9A3R1 SKP1 PSMD14 CKS2 MAD2L1BP PSMF1 PRMT1 SEM1 PSMG2 PSMA1 PCNA CCNB1 TMEM14B ANAPC11 PSMA5 CETN2 HNRNPU EME1 CNOT11 PSMD4 PSMB4 PSMC2 PSMD6 MAD2L1 ANAPC10 UBE2E1 UBB TRIAP1 UBE2C AURKB PSMD13 PSMD12
1.1513e-11	23	84	7.00534	Pre-replicative complex assembly	http://amigo.geneontology.org/amigo/term/GO:0036388	PSMA4 PSMC5 CDC6 PSMD8 PSMC6 PSMA3 PSMB5 PSMD10 PSMD3 PSMD14 ORC4 PSMF1 SEM1 PSMA1 PSMA5 PSMD4 PSMB4 PSMC2 PSMD6 ORC5 UBB PSMD13 PSMD12
9.29525e-07	46	479	2.45699	Regulation of mitotic cell cycle phase transition	http://amigo.geneontology.org/amigo/term/GO:1901990	PSMA4 MTA3 HSP90AA1 PSMC5 DYNLL1 ANAPC5 CDC6 PSMD8 RBX1 PSMC6 PSMA3 PSMB5 PSMD10 RAB11A PPP2R1A UBE2S PSMD3 RAD51C SKP1 PSMD14 MAD2L1BP PSMF1 PRMT1 SEM1 PSMG2 PSMA1 PCNA CCNB1 TMEM14B ANAPC11 PSMA5 CETN2 CNOT11 PSMD4 PSMB4 PSMC2 PSMD6 MAD2L1 ANAPC10 UBE2E1 UBB TRIAP1 UBE2C AURKB PSMD13 PSMD12
9.84363e-16	58	400	3.70979	MRNA splicing, via spliceosome	http://amigo.geneontology.org/amigo/term/GO:0000398	POLR2J STRAP ELAVL1 DDX1 HNRNPC GEMIN2 SNRPD3 SNW1 HTATSF1 POLR2C POLR2I BUD31 LSM5 MAGOHB SRSF3 FXR1 NCBP2 SF3B6 SRSF7 BCAS2 PRDX6 CPSF3 COIL HNRNPA2B1 DDX39A SNRNP27 SNRPC RNF113A SNRPB SNRPB2 SNRPA1 RBMX2 SRSF1 PPIL1 ZCRB1 SNRPF TXNL4A GEMIN7 SNRPG RBMX POLR2K SAP18 GEMIN6 HNRNPU SRSF2 SNRNP25 SCNM1 POLR2H SNRPD1 POLR2G USP39 LSM3 PPIH CSTF3 NPM1 SNRPE UBL5 RBM8A
5.61661e-17	69	513	3.44122	RNA splicing	http://amigo.geneontology.org/amigo/term/GO:0008380	POLR2J STRAP THOC3 ELAVL1 DDX1 RTRAF HNRNPC GEMIN2 SNRPD3 SNW1 HTATSF1 POLR2C POLR2I PPP2R1A BUD31 LSM5 MAGOHB SRSF3 PPP2CA FXR1 NCBP2 SF3B6 SRSF7 BCAS2 PRDX6 CPSF3 TARDBP COIL HNRNPA2B1 DDX39A SNRNP27 SNRPC RNF113A SNRPB SNRPB2 SNRPA1 GRSF1 RBMX2 SRSF1 PPIL1 ZCRB1 SNRPF TMBIM6 TXNL4A GEMIN7 SNRPG RBMX POLR2K SAP18 GEMIN6 SREK1IP1 HNRNPU SRSF2 SNRNP25 SCNM1 THOC7 POLR2H SNRPD1 POLR2G USP39 LSM3 P…
2.20575e-20	40	146	7.00952	Mitochondrial translation	http://amigo.geneontology.org/amigo/term/GO:0032543	MRPS35 IARS2 MTIF2 MRPS33 MRPL32 MRPL27 MRPL51 MRPL18 MRPL3 MRPS15 MTIF3 MRPS7 MRPL35 ERAL1 DAP3 MRPL44 TACO1 MRPL47 UQCC2 MRPL24 MRPL9 MRPS5 MALSU1 MRPL17 MRPL10 MRPL55 MRPS18C CHCHD1 MRPL52 MRPL57 TRMT10C MRPS22 MRPL14 MRPS23 MRPS16 COA3 MRPL40 MRPL42 MRPL33 NDUFA7
2.274e-08	21	101	5.3196	Regulation of cellular amine metabolic process	http://amigo.geneontology.org/amigo/term/GO:0033238	PSMA4 PSMC5 PSMD8 PSMC6 PSMA3 PSMB5 PSMD10 OAZ1 PSMD3 PSMD14 PSMF1 SEM1 PSMA1 PSMA5 PSMD4 PSMB4 PSMC2 PSMD6 HPRT1 PSMD13 PSMD12

## Sheet: Msigdb_oncogenic_TCGA
Corresponding to Fig 2D
Enrichment FDR	nGenes	Pathway Genes	Fold Enrichment	Pathway	URL	Genes
1.99227e-09	29	166	4.46962	CSR LATE UP.V1 UP	http://www.gsea-msigdb.org/gsea/msigdb/cards/CSR_LATE_UP.V1_UP	UTP18 BIRC5 DNAJB11 CDC6 AHSA1 CMC2 EIF3B TSPAN13 CCDC34 KRT18 PSMD14 PDCL3 FARSB EXOSC9 EEF1E1 PAICS GINS2 SNRPA1 ACTL6A YIPF3 COPS3 ILF2 ELOC CDK5 DTYMK PA2G4 RRM2 UBE2C PRIM1
0.00012009	16	99	4.13491	EIF4E UP	http://www.gsea-msigdb.org/gsea/msigdb/cards/EIF4E_UP	MRPS35 ISOC2 TMEM230 AHSA1 PPCS MTX2 PFDN2 PTS GEMIN6 MRPL17 SNRNP25 DPY30 CHCHD1 TALDO1 TMEM11 GTF2H5
0.000219781	23	200	2.94224	CAMP UP.V1 UP	http://www.gsea-msigdb.org/gsea/msigdb/cards/CAMP_UP.V1_UP	SNW1 OCIAD1 COPZ1 TMEM9 SPOP PRMT1 DAP3 NDUFB5 HAX1 ILF2 ARF1 PYCR2 ALDOA HNRNPU CEBPG SEC13 RPN1 MAD2L1 LRR1 PA2G4 COX8A PRIM1 NME1
0.0167244	15	140	2.74122	RB P107 DN.V1 UP	http://www.gsea-msigdb.org/gsea/msigdb/cards/RB_P107_DN.V1_UP	RFC2 BLVRB CDC45 CCNE1 RPA3 TYRP1 PRDX4 PCNA ANAPC11 DYNLT1 SLBP MAD2L1 RRM2 HMCES PRIM1
0.0295929	14	138	2.59555	RB DN.V1 UP	http://www.gsea-msigdb.org/gsea/msigdb/cards/RB_DN.V1_UP	UBE2T CCNE1 TYRP1 RAD51C SPOP TMEM54 PCNA DSN1 SLBP NUDT5 DCXR RRM2 COPRS PRIM1
0.0361055	17	192	2.26532	VEGF A UP.V1 DN	http://www.gsea-msigdb.org/gsea/msigdb/cards/VEGF_A_UP.V1_DN	RDH11 BIRC5 CDC45 CDKN3 VRK1 CCNE1 CKS2 CSE1L CCNB1 ATIC CCNB2 RFC4 AIMP1 MAD2L1 POP5 RRM2 H2BC15

## Sheet: ESR_TCGA
Corresponding to Fig 2E
Enrichment FDR	nGenes	Pathway Genes	Fold Enrichment	Pathway	URL	Genes
5.70862e-06	46	528	2.22897	STEIN ESRRA TARGETS	http://www.gsea-msigdb.org/gsea/msigdb/cards/STEIN_ESRRA_TARGETS	MDH1 EPN3 ISOC2 MGST2 FH CMC2 DHX40 TUBD1 GRPEL1 DGUOK SDHB YPEL5 EMC3 GOT2 MTX2 COX7B PDHA1 MRPL35 TIMM17A COX5B TACO1 NDUFB5 SSB NDUFA9 MPC2 MGST3 EBP CENPU SLC25A4 ATP5PF ATP5MJ ATP5MC1 SUCLG1 NDUFS4 VDAC2 CKB PHB MFF UQCRFS1 CYCS TRMT112 MRPS22 COX5A RABIF APOO FOXD1
7.52052e-06	37	385	2.45879	STEIN ESRRA TARGETS UP	http://www.gsea-msigdb.org/gsea/msigdb/cards/STEIN_ESRRA_TARGETS_UP	MDH1 EPN3 ISOC2 MGST2 FH CMC2 GRPEL1 SDHB EMC3 GOT2 MTX2 COX7B PDHA1 MRPL35 TIMM17A COX5B TACO1 NDUFB5 NDUFA9 MPC2 MGST3 EBP SLC25A4 ATP5PF ATP5MJ ATP5MC1 SUCLG1 NDUFS4 VDAC2 CKB MFF UQCRFS1 CYCS MRPS22 COX5A APOO FOXD1
2.73522e-06	34	322	2.70149	DUTERTRE ESTRADIOL RESPONSE 24HR UP	http://www.gsea-msigdb.org/gsea/msigdb/cards/DUTERTRE_ESTRADIOL_RESPONSE_24HR_UP	RFC2 PRR11 UBE2T BIRC5 CDC45 CDC6 CENPM VRK1 RPA3 POLD2 SLC9A3R1 CCDC34 NUP85 GINS2 PCNA BRIP1 CCNA2 MTFR2 EBP DSN1 CENPU CCNB2 SNRNP25 RFC4 PTTG1 SKA3 LRR1 HPRT1 RRM2 UBE2C AURKB MANEAL PRIM1 NME1
0.0129327	35	529	1.69275	CREIGHTON ENDOCRINE THERAPY RESISTANCE 1	http://www.gsea-msigdb.org/gsea/msigdb/cards/CREIGHTON_ENDOCRINE_THERAPY_RESISTANCE_1	NOP58 PRR11 UBE2T FKBP3 CDKN3 HSPB1 POLD2 UBE2S RPL19 MRPL51 FARSB PRDX6 GTF3A PAICS RIDA BZW2 ATIC WDR89 MRPL24 RBMX MSRB2 CCNB2 ARPC5 PTTG1 GPER1 HPRT1 PA2G4 RHNO1 MRPL52 UBE2C AURKB SNRPE SMYD3 H2AJ RBM8A
0.010132	5	22	5.81471	WANG METASTASIS OF BREAST CANCER ESR1 UP	http://www.gsea-msigdb.org/gsea/msigdb/cards/WANG_METASTASIS_OF_BREAST_CANCER_ESR1_UP	CBX3 CENPU PSMC2 KPNA2 PPP1CC

## Sheet: Stemness_TCGA
Corresponding to Fig 2F
Enrichment FDR	nGenes	Pathway Genes	Fold Enrichment	Pathway	URL	Genes
0.00217232	19	195	2.49287	RAMALHO STEMNESS UP	http://www.gsea-msigdb.org/gsea/msigdb/cards/RAMALHO_STEMNESS_UP	LAS1L NOP58 IARS2 UBE2T COPS7A SRSF3 PEX7 TXNDC9 SNRPC GLO1 RIDA MRPL17 TMEM183A PIGX DTYMK JAGN1 COPRS RNFT1 PSMD12
4.6389e-23	62	333	4.76352	WONG EMBRYONIC STEM CELL CORE	http://www.gsea-msigdb.org/gsea/msigdb/cards/WONG_EMBRYONIC_STEM_CELL_CORE	NDUFAB1 UTP18 FAM136A THOC3 BIRC5 FH GEMIN2 CDC6 CDKN3 VRK1 PSMB5 LSM5 RPA3 BRIX1 NCBP2 PSMD14 PPM1G HSPE1 SUMO1 PRDX1 CBX3 CKS2 CSE1L GLO1 EEF1E1 CLPP EIF2S2 PRMT1 UQCR11 ECHS1 PDHA1 SNRPA1 PCNA DAP3 COX5B SSB NDUFA9 PSMA5 CCNA2 BTF3 CCT5 GEMIN6 ATP5PF VBP1 CCNB2 MAD2L1 PHB SNRPD1 DTYMK STIP1 PA2G4 RRM2 CYCS POP7 UQCRH BANF1 AURKB NOP10 KPNA2 RUVBL2 PRIM1 EIF6
2.56306e-05	19	138	3.52254	PECE MAMMARY STEM CELL UP	http://www.gsea-msigdb.org/gsea/msigdb/cards/PECE_MAMMARY_STEM_CELL_UP	TMSB10 DYNLL1 NDUFB2 GAPDH COX7A2 LAMTOR2 UQCR11 COX4I1 SEC61G TXN RPL36AL NDUFS5 TBCA TALDO1 PPIA RPL23A UBL5 TMX2 PET100
0.000173036	31	344	2.3056	OISHI CHOLANGIOMA STEM CELL LIKE UP	http://www.gsea-msigdb.org/gsea/msigdb/cards/OISHI_CHOLANGIOMA_STEM_CELL_LIKE_UP	IARS2 NDUFB2 FH MED31 SMG7 UCHL5 KLHL12 MRS2 MKKS NDUFA2 MRPL35 TIMM17A COG2 PIGC YIPF3 MPC2 TMCO1 MRPL24 SRP9 PSEN2 PTS GGPS1 HNRNPU MED7 SCNM1 TMEM183A SSR2 SNRPE MRPS16 NFS1 TIMM23
0.00325948	11	83	3.39075	BHATTACHARYA EMBRYONIC STEM CELL	http://www.gsea-msigdb.org/gsea/msigdb/cards/BHATTACHARYA_EMBRYONIC_STEM_CELL	PSMA3 BRIX1 SRSF7 CCNB1 SSB SNRPF CCT8 PTTG1 AURKB NPM1 KPNA2

## Sheet: GO_BP_down_TCGA
Corresponding to Supplementary Fig 1C
Enrichment FDR	nGenes	Pathway Genes	Fold Enrichment	Pathway	URL	Genes
1.94864e-21	62	450	4.66684	Extracellular matrix organization	http://amigo.geneontology.org/amigo/term/GO:0030198	PHLDB1 GPM6B ELN LAMC3 COL23A1 FOXC1 COL17A1 TIE1 COL16A1 LTBP4 P3H2 LAMB1 CCDC80 CMA1 ABL1 CTSG LAMA1 CRISPLD2 ICAM5 CAV2 CAV1 SH3PXD2A VWF LRP1 GFAP PDGFRA COL4A2 ADAMTS8 ITGA7 LOXL4 FGF2 FBLN5 ADAMTS10 HSPG2 ADAMTSL4 ITGA9 NOTCH1 DST ADAMTS1 ADAMTS5 ADAMTS3 MATN1 ADAMTS9 PTX3 EGFLAM TNFRSF11B JAM3 MFAP4 KLK5 ANGPTL7 HPSE2 A2M FOXC2 COL18A1 GAS6 FLRT2 COL14A1 COL25A1 LAMB3 PDGFA COL15A1 MIA
3.15669e-06	51	769	2.2464	Negative regulation of cell population proliferation	http://amigo.geneontology.org/amigo/term/GO:0008285	SNAI2 NGFR HDAC4 RPS6KA2 VASH1 LIMS2 TESC P3H2 SRPX SFRP1 PTN CAV2 CAV1 OGN RAPGEF1 ZBTB16 TNS2 SRF PROX1 PKD2 RARRES1 TNN LIF DLL4 ALDH1A2 CNN1 ADAMTS8 SPRY2 DAB2IP LRRC32 FGF2 MYOCD ADCYAP1 NOTCH1 PTPN14 ADAMTS1 EPHB1 SKI TGFBR2 CLDN19 SPRY1 NOS3 NDRG2 ATOH8 NPR1 PTPRM PODN CDH5 COL18A1 SLIT3 KANK2
3.82072e-06	17	120	4.79856	Negative regulation of angiogenesis	http://amigo.geneontology.org/amigo/term/GO:0016525	STAB1 FOXC1 TIE1 VASH1 ISM1 ANGPT4 PTN HOXA5 COL4A2 SPRY2 DAB2IP HSPG2 ADAMTS1 ADAMTS9 NPR1 PTPRM CLDN5
9.82589e-06	27	299	3.05869	Negative regulation of cell migration	http://amigo.geneontology.org/amigo/term/GO:0030336	CX3CL1 TIE1 VASH1 ANGPT4 SFRP1 PTN KANK1 SRF TNN HOXA7 LRP1 DLL4 ATP1B2 DAB2IP FGF2 MYOCD TMEFF2 SLIT2 NOTCH1 NRG1 CYGB ADAMTS9 CLDN19 MMRN2 PTPRM PODN CLDN5
0.0064843	12	136	2.98872	Negative regulation of epithelial cell proliferation	http://amigo.geneontology.org/amigo/term/GO:0050680	SNAI2 NGFR VASH1 LIMS2 SFRP1 PTN CAV2 CAV1 DLL4 DAB2IP ATOH8 PTPRM
0.0014551	52	1028	1.71338	Positive regulation of intracellular signal transduction	http://amigo.geneontology.org/amigo/term/GO:1902533	CX3CL1 IGF1 FLT4 NDST1 EDN1 ADCYAP1R1 ABL1 MID1 HTR2A CAV2 CAV1 MET NOD1 RAPGEF1 VWF FGF1 PDGFRB PROX1 LRP1 EDN3 LIF AKAP12 PDGFRA ANKRD6 SPRY2 DAB2IP FGF2 PELI2 KSR1 ADCYAP1 GPR17 EGFR NOTCH1 SCHIP1 NRG1 IL34 KIT NRG2 NPR2 HAND2 GPRC5B IGF2 ADRB2 NPR1 CHRNA7 HIC1 GAS6 ROR1 RELN FLNA PDGFA IQCJ-SCHIP1
3.01268e-05	10	48	7.05671	Extracellular matrix assembly	http://amigo.geneontology.org/amigo/term/GO:0085029	PHLDB1 GPM6B TIE1 LTBP4 LAMB1 FBLN5 NOTCH1 MFAP4 GAS6 LAMB3
3.61404e-15	79	919	2.91176	Supramolecular fiber organization	http://amigo.geneontology.org/amigo/term/GO:0097435	CX3CL1 GAS7 ELN COL23A1 FOXC1 COL17A1 SPTB PAK3 EDN1 COL16A1 LTBP4 P3H2 PLEKHG2 ABL1 PPM1F MID1 CORO2B SFRP1 MET KANK1 CRYAB SRF PDGFRB PROX1 LTBP2 KRT17 GFAP MPRIP FHOD3 PDGFRA COL4A2 CDK5RAP2 LOXL4 FBLN5 MFGE8 HSPG2 ANKRD53 TMEFF2 SLIT2 SNCA GSN FAM171A1 SLC39A12 DST PGM5 OBSCN ADAMTS3 WASF2 LMOD1 SPTA1 SHROOM1 MFAP4 NCKAP5L FAM107A S1PR1 SYNPO DES CHRNA7 FOXC2 CAPZA3 CDH5 FES LIMK2 COL18A1 ARA…
4.41597e-06	21	182	3.90833	Regulation of endothelial cell migration	http://amigo.geneontology.org/amigo/term/GO:0010594	FLT4 VASH1 EDN1 ABL1 ANGPT4 PTN MET FGF1 PROX1 RHOJ DLL4 DAB2IP FGF2 SLIT2 NOTCH1 ADAMTS9 NOS3 ATOH8 MMRN2 PTPRM FOXC2

## Sheet: Msigdb_oncogenic_METABRIC
Corresponding to Supplementary Fig 1E
Enrichment FDR	nGenes	Pathway Genes	Fold Enrichment	Pathway	URL	Genes
3.44014e-08	13	285	10.7597	STK33 UP	HTTP://WWW.GSEA-MSIGDB.ORG/GSEA/MSIGDB/CARDS/STK33_UP	GNG11 FOS TLR1 DUSP1 EGR1 RGS2 GLIPR1 TYROBP IFI16 ZFP36L1 ZEB2 ANXA1 FGL2
1.5218e-07	12	276	10.2559	STK33 SKM UP	HTTP://WWW.GSEA-MSIGDB.ORG/GSEA/MSIGDB/CARDS/STK33_SKM_UP	GNG11 FOS TYROBP EGR1 TLR1 ANXA1 GLIPR1 DUSP1 FGL2 RGS2 IFI16 CD58
2.01101e-06	11	290	8.94742	STK33 NOMO UP	HTTP://WWW.GSEA-MSIGDB.ORG/GSEA/MSIGDB/CARDS/STK33_NOMO_UP	ZFP36L1 GNG11 DUSP1 RGS2 IFI16 FOS ZEB2 TLR1 A2M GLIPR1 TM6SF1
4.43116e-05	8	187	10.0914	E2F1 UP.V1 DN	HTTP://WWW.GSEA-MSIGDB.ORG/GSEA/MSIGDB/CARDS/E2F1_UP.V1_DN	PDGFRA RGS2 ALDH1A1 C3 ANXA1 LAMA4 EVI2A ANXA4
4.43116e-05	8	191	9.88007	RPS14 DN.V1 UP	HTTP://WWW.GSEA-MSIGDB.ORG/GSEA/MSIGDB/CARDS/RPS14_DN.V1_UP	MS4A6A TYROBP IFI16 EVI2A TM6SF1 PTGER4 F13A1 DCN
0.000101582	6	100	14.1532	CAHOY ASTROGLIAL	HTTP://WWW.GSEA-MSIGDB.ORG/GSEA/MSIGDB/CARDS/CAHOY_ASTROGLIAL	C3 ANXA1 OGN FBLN5 LGALS3 ANXA4
0.0003061	7	191	8.64506	HOXA9 DN.V1 UP	HTTP://WWW.GSEA-MSIGDB.ORG/GSEA/MSIGDB/CARDS/HOXA9_DN.V1_UP	FGL2 IFI16 PTGER4 MS4A6A TYROBP FOS GLIPR1
0.0003061	7	191	8.64506	KRAS.DF.V1 UP	HTTP://WWW.GSEA-MSIGDB.ORG/GSEA/MSIGDB/CARDS/KRAS.DF.V1_UP	SRGN GNG11 RGS2 CPVL DPYSL2 SPRY2 DPYD
0.000484209	6	141	10.0377	KRAS.KIDNEY UP.V1 UP	HTTP://WWW.GSEA-MSIGDB.ORG/GSEA/MSIGDB/CARDS/KRAS.KIDNEY_UP.V1_UP	METTL7A PLSCR4 A2M ANK2 ALDH1A1 CPE
0.000550738	6	147	9.62802	BMI1 DN MEL18 DN.V1 DN	HTTP://WWW.GSEA-MSIGDB.ORG/GSEA/MSIGDB/CARDS/BMI1_DN_MEL18_DN.V1_DN	A2M FOS METTL7A SSPN DPYD LEPR

## Sheet: Msigdb_Hallmark_METABRIC
Corresponding to Supplementary Fig 1F
Enrichment FDR	nGenes	Pathway Genes	Fold Enrichment	Pathway	URL	Genes
4.86236e-07	10	200	11.7943	HALLMARK EPITHELIAL MESENCHYMAL TRANSITION	HTTP://WWW.GSEA-MSIGDB.ORG/GSEA/MSIGDB/CARDS/HALLMARK_EPITHELIAL_MESENCHYMAL_TRANSITION	LUM POSTN VIM FBLN5 GLIPR1 DCN SFRP4 ECM2 GAS1 CXCL12
0.00115951	6	161	8.7908	HALLMARK APOPTOSIS	HTTP://WWW.GSEA-MSIGDB.ORG/GSEA/MSIGDB/CARDS/HALLMARK_APOPTOSIS	IGFBP6 LGALS3 LUM DCN ANXA1 DPYD
0.00253512	6	200	7.0766	HALLMARK KRAS SIGNALING UP	HTTP://WWW.GSEA-MSIGDB.ORG/GSEA/MSIGDB/CARDS/HALLMARK_KRAS_SIGNALING_UP	SPRY2 GYPC CFH CPE F13A1 GNG11
0.00512612	5	158	7.46477	HALLMARK FATTY ACID METABOLISM	HTTP://WWW.GSEA-MSIGDB.ORG/GSEA/MSIGDB/CARDS/HALLMARK_FATTY_ACID_METABOLISM	HSD17B11 ALDH1A1 ADH1C ACSL4 OSTC
0.0117512	5	200	5.89716	HALLMARK HEME METABOLISM	HTTP://WWW.GSEA-MSIGDB.ORG/GSEA/MSIGDB/CARDS/HALLMARK_HEME_METABOLISM	GYPC HBB LMO2 C3 CAST
0.017049	4	144	6.55241	HALLMARK UV RESPONSE DN	HTTP://WWW.GSEA-MSIGDB.ORG/GSEA/MSIGDB/CARDS/HALLMARK_UV_RESPONSE_DN	LPAR1 DUSP1 ANXA4 FBLN5
0.017049	4	138	6.83729	HALLMARK COAGULATION	HTTP://WWW.GSEA-MSIGDB.ORG/GSEA/MSIGDB/CARDS/HALLMARK_COAGULATION	C3 A2M CFH ANXA1
0.0341545	4	200	4.71773	HALLMARK TNFA SIGNALING VIA NFKB	HTTP://WWW.GSEA-MSIGDB.ORG/GSEA/MSIGDB/CARDS/HALLMARK_TNFA_SIGNALING_VIA_NFKB	DUSP1 EGR1 PTGER4 FOS
0.0341545	4	200	4.71773	HALLMARK HYPOXIA	HTTP://WWW.GSEA-MSIGDB.ORG/GSEA/MSIGDB/CARDS/HALLMARK_HYPOXIA	FOS UGP2 DUSP1 DCN
0.0341545	2	36	13.1048	HALLMARK ANGIOGENESIS	HTTP://WWW.GSEA-MSIGDB.ORG/GSEA/MSIGDB/CARDS/HALLMARK_ANGIOGENESIS	POSTN LUM

## Sheet: GO_BP_up_NFkB list_TCGA
Corresponding to Supplementary Fig 6B
Enrichment FDR	nGenes	Pathway Genes	Fold Enrichment	Pathway	URL	Genes
0.00151996	12	400	4.68411	MRNA splicing, via spliceosome	http://amigo.geneontology.org/amigo/term/GO:0000398	HNRNPC SNRPD3 MAGOHB FXR1 NCBP2 COIL HNRNPA2B1 SNRPA1 SNRPF HNRNPU PPIH SNRPE
0.010065	13	599	3.38862	MRNA processing	http://amigo.geneontology.org/amigo/term/GO:0006397	THOC3 HNRNPC SNRPD3 MAGOHB FXR1 NCBP2 COIL HNRNPA2B1 SNRPA1 SNRPF HNRNPU PPIH SNRPE
0.0083412	18	1020	2.75536	MRNA metabolic process	http://amigo.geneontology.org/amigo/term/GO:0016071	THOC3 HNRNPC SNRPD3 PSMA3 HSPB1 MAGOHB FXR1 NCBP2 SMG7 COIL HNRNPA2B1 SNRPA1 SNRPF HNRNPU PSMD6 PPIH SNRPE RPL23A
0.00151996	12	400	4.68411	RNA splicing, via transesterification reactions with bulged adenosine as nucleophile	http://amigo.geneontology.org/amigo/term/GO:0000377	HNRNPC SNRPD3 MAGOHB FXR1 NCBP2 COIL HNRNPA2B1 SNRPA1 SNRPF HNRNPU PPIH SNRPE
0.00155144	12	403	4.64924	RNA splicing, via transesterification reactions	http://amigo.geneontology.org/amigo/term/GO:0000375	HNRNPC SNRPD3 MAGOHB FXR1 NCBP2 COIL HNRNPA2B1 SNRPA1 SNRPF HNRNPU PPIH SNRPE
0.00282075	13	513	3.95669	RNA splicing	http://amigo.geneontology.org/amigo/term/GO:0008380	THOC3 HNRNPC SNRPD3 MAGOHB FXR1 NCBP2 COIL HNRNPA2B1 SNRPA1 SNRPF HNRNPU PPIH SNRPE
0.0256327	4	58	10.7681	Spliceosomal snRNP assembly	http://amigo.geneontology.org/amigo/term/GO:0000387	SNRPD3 COIL SNRPF SNRPE
0.00282075	17	839	3.16368	Peptide biosynthetic process	http://amigo.geneontology.org/amigo/term/GO:0043043	JMJD4 MAPKAPK5 HSPB1 RPS6KB1 GAPDH FXR1 NCBP2 DAP3 MRPL24 MRPS18C PA2G4 EIF1 EIF1AD MRPL14 MRPS23 RPL23A NDUFA7
0.0083412	18	1018	2.76077	Peptide metabolic process	http://amigo.geneontology.org/amigo/term/GO:0006518	JMJD4 MAPKAPK5 HSPB1 RPS6KB1 GAPDH FXR1 NCBP2 DAP3 RTN3 MRPL24 MRPS18C PA2G4 EIF1 EIF1AD MRPL14 MRPS23 RPL23A NDUFA7
0.000172685	31	1857	2.60649	Intracellular transport	http://amigo.geneontology.org/amigo/term/GO:0046907	AP2S1 THOC3 TSG101 GNAS RANBP1 SNRPD3 SRP54 NUTF2 PDCD5 HSPB1 UBE2D3 MAGOHB PEX7 NCBP2 AUP1 SMG7 KLHL12 SEC22A HNRNPA2B1 RAB1A SNRPF CLTC HSPD1 HNRNPU TMED4 CHCHD4 CDK5 ARV1 BANF1 SNRPE RPL23A
