# Supplementary material for: DAB2IP loss in luminal a breast cancer leads to NF-κB–associated aggressive oncogenic phenotypes
Source: JCI Insight. 2024 Dec 6;9(23):e171705. doi: 10.1172/jci.insight.171705 (PMC11623953; doi:10.1172/jci.insight.171705)
Supplement: Supplemental table 3 [file jciinsight-9-171705-s055.xlsx]

## Sheet: Sheet1
	Expression Status with Low DAB2IP in TCGA
Genes	Expression Status	padj	Gene Description (Role in Cancer)	References
BIRC5	Upregulated	2.21152e-07	Over-expressed in patients with breast cancer, promotes cancer cell proliferation, and results in poor prognosis in breast cancer patients.	•Dai, J., Zhu, B., Lin, W., Gao, H., Dai, H., Zheng, L., … Chen, W. (2020). Identification of prognostic significance of BIRC5 in breast cancer using integrative bioinformatics analysis. Bioscience Reports, 40(2). doi:10.1042/bsr20193678
				•Fäldt Beding, A., Larsson, P., Helou, K., Einbeigi, Z., & Parris, T. Z. (2022). Pan-cancer analysis identifies BIRC5 as a prognostic biomarker. BMC Cancer, 22(1). doi:10.1186/s12885-022-09371-0
				•Oparina, N., Erlandsson, M. C., Fäldt Beding, A., Parris, T., Helou, K., Karlsson, P., … Bokarewa, M. I. (2021). Prognostic significance of BIRC5/Survivin in breast cancer: Results from three independent cohorts. Cancers, 13(9), 2209. doi:10.3390/cancers13092209
SRSF1	Upregulated	1.64546e-11	Promotes PD-L1 expression, promotes proliferation, metastasis and stemness of breast cancer cells	•Xiong, H., Zhao, W., Wang, J., Seifer, B. J., Ye, C., Chen, Y., … Zhou, J. (2017). Oncogenic mechanisms of Lin28 in breast cancer: New functions and therapeutic opportunities. Oncotarget, 8(15), 25721-25735. doi:10.18632/oncotarget.14891
				•Zhang, R., Liu, P., Zhang, X., Ye, Y., & Yu, J. (2021). Lin28A promotes the proliferation and stemness of lung cancer cells via the activation of mitogen-activated protein kinase pathway dependent on microRNA let-7c. Annals of Translational Medicine, 9(12), 982-982. doi:10.21037/atm-21-2124
CCNA2	Upregulated	3.63224e-06	Increased expression in breast cancer, prognostic biomarker for ER+ breast cancer, promotes cancer cell growth and proliferation.	•Gao, T., Han, Y., Yu, L., Ao, S., Li, Z., & Ji, J. (2014). CCNA2 is a prognostic biomarker for ER+ breast cancer and tamoxifen resistance. PLoS ONE, 9(3), e91771. doi:10.1371/journal.pone.0091771
				•Li, H., Weng, Y., Wang, S., Wang, F., Wang, Y., Kong, P., … Cui, Y. (2021). CDCA7 facilitates tumor progression by directly regulating CCNA2 expression in Esophageal squamous cell carcinoma. Frontiers in Oncology, 11. doi:10.3389/fonc.2021.734655
				•Wang, Y., Zhong, Q., Li, Z., Lin, Z., Chen, H., & Wang, P. (2021). Integrated profiling identifies CCNA2 as a potential biomarker of immunotherapy in breast cancer. OncoTargets and Therapy, 14, 2433-2448. doi:10.2147/ott.s296373
CCNB1	Upregulated	1.49619e-06	Regulator of mitosis, prognostic biomarker for ER+ breast cancer, induces EMT	•Ding, K., Li, W., Zou, Z., Zou, X., & Wang, C. (2014). CCNB1 is a prognostic biomarker for ER+ breast cancer. Medical Hypotheses, 83(3), 359-364. doi:10.1016/j.mehy.2014.06.013
				•Li, B., Zhu, H., Song, G., Cheng, J., Li, C., Zhang, Y., & Zhao, P. (2019). Regulating the CCNB1 gene can affect cell proliferation and apoptosis in pituitary adenomas and activate epithelial‑to‑mesenchymal transition. Oncology Letters. doi:10.3892/ol.2019.10847
				•Xing, Z., Wang, X., Liu, J., Zhang, M., Feng, K., & Wang, X. (2021). Expression and prognostic value of CDK1, CCNA2, and CCNB1 gene clusters in human breast cancer. Journal of International Medical Research, 49(4). doi: 10.1177/0300060520980647
CCNB2	Upregulated	7.13803e-06	Prognostic marker for breast cancer, promotes breast cancer cell invasion and vasculature development, promotes proliferation of triple negative breast cancer cells	•Aljohani, A. I., Toss, M. S., El-Sharawy, K. A., Mirza, S., Ball, G. R., Green, A. R., & Rakha, E. A. (2022). Upregulation of Cyclin B2 (CCNB2) in breast cancer contributes to the development of lymphovascular invasion. American Journal of Cancer Research, 12(2), 469-489.
				•Shubbar, E., Kovács, A., Hajizadeh, S., Parris, T. Z., Nemes, S., Gunnarsdóttir, K., … Helou, K. (2013). Elevated cyclin B2 expression in invasive breast carcinoma is associated with unfavorable clinical outcome. BMC Cancer, 13(1). doi:10.1186/1471-2407-13-1
				•Wu, S., Su, R., & Jia, H. (2021). Cyclin B2 (CCNB2) stimulates the proliferation of triple-negative breast cancer (TNBC) cells in vitro and in vivo. Disease Markers, 2021, 1-9. doi:10.1155/2021/5511041
CDK5	Upregulated	1.06579e-08	Regulates progression of cell cycle and abnormal CDK5 activity leads to increased cell proliferation in many cancers including breast cancer	•Pozo, K., & Bibb, J. A. (2016). The emerging role of Cdk5 in cancer. Trends in Cancer, 2(10), 606–618. doi:10.1016/j.trecan.2016.09.001
				•Gao, G.-B., Sun, Y., Fang, R.-D., Wang, Y., Wang, Y., & He, Q.-Y. (2021). Post-translational modifications of CDK5 and their biological roles in cancer. Molecular Biomedicine, 2(1), 22. doi:10.1186/s43556-021-00029-0
EPCAM	Upregulated	2.36365e-14	Overexpressed in breast cancer TICs, and increases cell proliferation, migration and invasion	•Imrich, S., Hachmeister, M., & Gires, O. (2012). EpCAM and its potential role in tumor-initiating cells. Cell Adhesion & Migration, 6(1), 30-38. doi:10.4161/cam.18953
				•Munz, M., Baeuerle, P. A., & Gires, O. (2009). The emerging role of EpCAM in cancer and stem cell signaling. Cancer Research, 69(14), 5627-5629. doi:10.1158/0008-5472.can-09-0654
				•Osta, W. A., Chen, Y., Mikhitarian, K., Mitas, M., Salem, M., Hannun, Y. A., … Gillanders, W. E. (2004). EpCAM is Overexpressed in breast cancer and is a potential target for breast cancer gene therapy. Cancer Research, 64(16), 5818-5824. doi:10.1158/0008-5472.can-04-0754
