# Supplementary material for: DAB2IP loss in luminal a breast cancer leads to NF-κB–associated aggressive oncogenic phenotypes
Source: JCI Insight. 2024 Dec 6;9(23):e171705. doi: 10.1172/jci.insight.171705 (PMC11623953; doi:10.1172/jci.insight.171705)
Supplement: Supplemental table 4 [file jciinsight-9-171705-s056.xlsx]

## Sheet: BC081116e Specs
Name	BC081116e
Description	Breast cancer with cancer adjacent breast tissue array, including invasive carcinoma of no special type ,breast carcinoma with apocrine differentiation and AT tissue,pathology grade,IHC(ER/PR/Her-2/Ki67) info,TNM/Stage(AJCC 7th edition), 107 cases/110 cores(core size 1.5mm）, replacing BC081116d
Panel	Breast carcinoma with cancer adjacent breast tissue microarray, containing 99 cases of invasive carcinoma of no special type (3 cases with matched cancer adjacent breast tissue), 1 breast carcinoma with apocrine differentiation, 7 cancer adjacent breat tissue, single core per block
Price	306
Cases	107
Cores	110
Diameter	5
Rows	11
Columns	10
Position	No.	Age	Sex	Organ/Anatomic Site	Pathology diagnosis	TNM	Grade	Stage	Type	Tissue ID.	ER	PR	HER2	Ki67
A1	1	41	F	Breast	Invasive carcinoma of no special type	T2N0M0	1	IIA	Malignant	Fmg150269	+++	+++	0	+,30%
A2	2	41	F	Breast	Invasive carcinoma of no special type	T2N0M0	1	IIA	Malignant	Fmg120165	+++	+++	1+	+,2%
A3	3	40	F	Breast	Invasive carcinoma of no special type	T2N1M0	2	IIB	Malignant	Fmg100030	+	+	2+	+,3%
A4	4	72	F	Breast	Invasive carcinoma of no special type	T2N0M0	1	IIA	Malignant	Fmg060858	+++	+	0	+,5%
A5	5	40	F	Breast	Invasive carcinoma of no special type	T2N1M0	2	IIB	Malignant	Fmg070247	+++	++	1+	+,15%
A6	6	44	F	Breast	Invasive carcinoma of no special type	T2N2M0	2	IIIA	Malignant	Fmg060243	++	+	3+	+,15%
A7	7	57	F	Breast	Invasive carcinoma of no special type	T4N0M0	2	IIIB	Malignant	Fmg180215	++	-	3+	+,20%
A8	8	46	F	Breast	Invasive carcinoma of no special type	T2N0M0	2	IIA	Malignant	Fmg150735	-	-	0	+,20%
A9	9	27	F	Breast	Invasive carcinoma of no special type	T3N0M0	2	IIB	Malignant	Fmg061021	+	-	0	+,5%
A10	10	59	F	Breast	Invasive carcinoma of no special type	T2N1M0	2	IIB	Malignant	Fmg060654	-	-	0	+,15%
B1	11	41	F	Breast	Invasive carcinoma of no special type	T3N2M0	2	IIIA	Malignant	Fmg150232	+++	-	0	+,15%
B2	12	41	F	Breast	Invasive carcinoma of no special type	T2N0M0	2	IIA	Malignant	Fmg150214	-	-	3+	+,2%
B3	13	48	F	Breast	Invasive carcinoma of no special type	T3N0M0	2	IIB	Malignant	Fmg021664	-	-	0	-
B4	14	47	F	Breast	Invasive carcinoma of no special type	T2N0M0	2	IIA	Malignant	Fmg140219	+++	+++	0	+,20%
B5	15	56	F	Breast	Invasive carcinoma of no special type	T2N0M0	2	IIA	Malignant	Fmg130116	+++	+++	1+	+,15%
B6	16	50	F	Breast	Invasive carcinoma of no special type	T2N0M0	2	IIA	Malignant	Fmg130100	+++	+++	0	+,10%
B7	17	42	F	Breast	Invasive carcinoma of no special type	T2N2M0	2	IIIA	Malignant	Fmg130067	-	-	0	-
B8	18	54	F	Breast	Invasive carcinoma of no special type	T2N0M0	2	IIA	Malignant	Fmg130008	-	-	0	+,80%
B9	19	64	F	Breast	Invasive carcinoma of no special type	T2N1M0	2	IIB	Malignant	Fmg130006	+++	+++	0	+,5%
B10	20	47	F	Breast	Invasive carcinoma of no special type	T2N0M0	2	IIA	Malignant	Fmg120178	+++	-	0	+,15%
C1	21	42	F	Breast	Invasive carcinoma of no special type	T2N0M0	2	IIA	Malignant	Fmg120127	-	-	3+	+,5%
C2	22	42	F	Breast	Invasive carcinoma of no special type	T3N1M0	2	IIIA	Malignant	Fmg120113	+	+	0	-
C3	23	38	F	Breast	Invasive carcinoma of no special type	T2N0M0	2	IIA	Malignant	Fmg120017	-	-	0	+,20%
C4	24	45	F	Breast	Invasive carcinoma of no special type	T2N0M0	2	IIA	Malignant	Fmg110141	++	+	2+	+,80%
C5	25	45	F	Breast	Invasive carcinoma of no special type	T2N0M0	2	IIA	Malignant	Fmg110134	-	-	0	+,55%
C6	26	45	F	Breast	Invasive carcinoma of no special type	T2N2M0	2	IIIA	Malignant	Fmg110132	-	-	0	+,40%
C7	27	42	F	Breast	Invasive carcinoma of no special type	T2N0M0	2	IIA	Malignant	Fmg110130	++	+++	2+	+,5%
C8	28	42	F	Breast	Invasive carcinoma of no special type	T2N0M0	2	IIA	Malignant	Fmg110127	-	-	3+	+,45%
C9	29	48	F	Breast	Invasive carcinoma of no special type	T3N0M0	2	IIB	Malignant	Fmg110096	+++	+++	2+	+,5%
C10	30	56	F	Breast	Invasive carcinoma of no special type	T2N1M0	2	IIB	Malignant	Fmg110095	-	-	3+	+,5%
D1	31	48	F	Breast	Invasive carcinoma of no special type	T2N0M0	2	IIA	Malignant	Fmg110079	+++	-	2+	+,15%
D2	32	42	F	Breast	Invasive carcinoma of no special type	T2N2M0	2	IIIA	Malignant	Fmg100213	-	-	3+	+,20%
D3	33	36	F	Breast	Invasive carcinoma of no special type	T2N0M0	2	IIA	Malignant	Fmg100202	+++	+++	1+	+,30%
D4	34	48	F	Breast	Invasive carcinoma of no special type	T2N0M0	2	IIA	Malignant	Fmg100197	-	-	0	+,25%
D5	35	46	F	Breast	Invasive carcinoma of no special type	T2N0M0	2	IIA	Malignant	Fmg100189	+++	+++	0	+,20%
D6	36	36	F	Breast	Invasive carcinoma of no special type	T2N0M0	2	IIA	Malignant	Fmg100161	+	++	3+	+,25%
D7	37	42	F	Breast	Invasive carcinoma of no special type	T2N1M0	2	IIB	Malignant	Fmg100148	+	+++	2+	+,50%
D8	38	48	F	Breast	Invasive carcinoma of no special type	T2N0M0	2	IIA	Malignant	Fmg100120	+++	+++	2+	+,15%
D9	39	45	F	Breast	Invasive carcinoma of no special type	T2N0M0	2	IIA	Malignant	Fmg100093	+++	++	3+	+,3%
D10	40	45	F	Breast	Invasive carcinoma of no special type	T2N0M0	2	IIA	Malignant	Fmg100023	-	-	3+	+,5%
E1	41	30	F	Breast	Invasive carcinoma of no special type	T2N1M0	2	IIB	Malignant	Fmg090018	+	-	3+	+,30%
E2	42	44	F	Breast	Invasive carcinoma of no special type	T2N0M0	2	IIA	Malignant	Fmg080091	-	-	3+	+,10%
E3	43	59	F	Breast	Invasive carcinoma of no special type	T2N0M0	2	IIA	Malignant	Fmg080068	-	-	3+	+,5%
E4	44	45	F	Breast	Invasive carcinoma of no special type	T2N2aM0	2	IIIA	Malignant	Fmg070119	-	-	3+	+,3%
E5	45	59	F	Breast	Invasive carcinoma of no special type	T2N0M0	2	IIA	Malignant	Fmg070023	-	-	0	+,15%
E6	46	43	F	Breast	Invasive carcinoma of no special type	T2N0M0	2	IIA	Malignant	Fmg061086	+	-	0	+,40%
E7	47	50	F	Breast	Invasive carcinoma of no special type	T2N0M0	2	IIA	Malignant	Fmg061014	+++	+++	0	+,15%
E8	48	48	F	Breast	Invasive carcinoma of no special type	T2N2M0	2	IIIA	Malignant	Fmg060999	+++	+++	0	+,10%
E9	49	53	F	Breast	Invasive carcinoma of no special type	T2N0M0	2	IIA	Malignant	Fmg060825	+	+	0	+,10%
E10	50	38	F	Breast	Invasive carcinoma of no special type	T3N0M0	2	IIB	Malignant	Fmg060756	-	-	0	+,15%
F1	51	49	F	Breast	Invasive carcinoma of no special type	T1N0M0	2	IA	Malignant	Fmg060729	+++	+++	0	+,5%
F2	52	65	F	Breast	Invasive carcinoma of no special type	T2N0M0	2	IIA	Malignant	Fmg060430	-	-	3+	+,5%
F3	53	34	F	Breast	Invasive carcinoma of no special type	T2N1M0	2	IIB	Malignant	Fmg060416	-	-	0	+,30%
F4	54	70	F	Breast	Invasive carcinoma of no special type	T4N0M0	2	IIIB	Malignant	Fmg060399	-	-	3+	+,15%
F5	55	43	F	Breast	Invasive carcinoma of no special type	T4N1M0	2	IIIB	Malignant	Fmg060233	+++	+++	1+	+,45%
F6	56	56	F	Breast	Invasive carcinoma of no special type	T2N2M0	2	IIIA	Malignant	Fmg060223	+++	++	2+	+,3%
F7	57	47	F	Breast	Invasive carcinoma of no special type	T4N0M0	2	IIIB	Malignant	Fmg060196	+++	-	2+	+,1%
F8	58	52	F	Breast	Invasive carcinoma of no special type	T2N2M0	2	IIIA	Malignant	Fmg060170	+++	+++	1+	+,3%
F9	59	44	F	Breast	Invasive carcinoma of no special type	T2N1M0	2	IIB	Malignant	Fmg060163	+	+	3+	+,50%
F10	60	46	F	Breast	Invasive carcinoma of no special type	T2N2M0	2	IIIA	Malignant	Fmg060143	+++	+	1+	+,15%
G1	61	39	F	Breast	Invasive carcinoma of no special type	T2N1M0	2	IIB	Malignant	Fmg060108	+++	+++	1+	+,10%
G2	62	38	F	Breast	Invasive carcinoma of no special type	T2N2M0	2	IIIA	Malignant	Fmg060034	++	+++	0	+,10%
G3	63	55	F	Breast	Invasive carcinoma of no special type	T2N0M0	2	IIA	Malignant	Fmg050492	-	-	0	+,15%
G4	64	48	F	Breast	Breast carcinoma with apocrine differentiation	T3N1M0	-	IIIA	Malignant	Fmg140289	-	-	0	+,5%
G5	65	69	F	Breast	Invasive carcinoma of no special type	T3N0M0	2	IIB	Malignant	Fmg020184	+++	+	1+	+,25%
G6	66	56	F	Breast	Invasive carcinoma of no special type	T2N0M0	3	IIA	Malignant	Fmg100015	+++	+++	1+	+,20%
G7	67	43	F	Breast	Invasive carcinoma of no special type	T1N1M0	3	IIA	Malignant	Fmg080098	-	-	0	+,30%
G8	68	33	F	Breast	Invasive carcinoma of no special type	T2N3M0	3	IIIC	Malignant	Fmg060172	+++	++	3+	+,5%
G9	69	72	F	Breast	Invasive carcinoma of no special type	T2N0M0	3	IIA	Malignant	Fmg060933	-	-	0	+,15%
G10	70	44	F	Breast	Invasive carcinoma of no special type	T2N1M0	3	IIB	Malignant	Fmg180178	-	-	3+	+,15%
H1	71	40	F	Breast	Invasive carcinoma of no special type	T2N2M0	2	IIIA	Malignant	Fmg140164	+++	+	0	+,35%
H2	72	42	F	Breast	Invasive carcinoma of no special type	T2N1M0	3	IIB	Malignant	Fmg110138	+++	-	1+	+,20%
H3	73	40	F	Breast	Invasive carcinoma of no special type	T2N0M0	3	IIA	Malignant	Fmg110036	-	-	0	+,30%
H4	74	52	F	Breast	Invasive carcinoma of no special type	T2N0M0	3	IIA	Malignant	Fmg100233	+++	+++	0	+,25%
H5	75	45	F	Breast	Invasive carcinoma of no special type	T2N2M0	3	IIIA	Malignant	Fmg100122	-	-	2+	+,40%
H6	76	42	F	Breast	Invasive carcinoma of no special type	T2N0M0	3	IIA	Malignant	Fmg031247	-	-	0	+,50%
H7	77	33	F	Breast	Invasive carcinoma of no special type(sparse)	T3N0M0	3	IIB	Malignant	Fmg061131	-	-	3+	-
H8	78	49	F	Breast	Invasive carcinoma of no special type	T4N0M0	3	IIIB	Malignant	Fmg061016	+	+	1+	+,20%
H9	79	42	F	Breast	Invasive carcinoma of no special type (sparse)	T2N0M0	*	IIA	Malignant	Fmg060307	++	++	0	+,5%
H10	80	37	F	Breast	Invasive carcinoma of no special type	T3N0M0	3	IIB	Malignant	Fmg060209	+	-	0	+,50%
I1	81	59	F	Breast	Invasive carcinoma of no special type	T2N0M0	3	IIA	Malignant	Fmg060104	-	-	1+	+,3%
I2	82	45	F	Breast	Invasive carcinoma of no special type	T2N0M0	3	IIA	Malignant	Fmg031107	-	-	0	+,35%
I3	83	41	F	Breast	Invasive carcinoma of no special type (hyperplasia of lobular tissue)	T3N1M0	*	IIIA	Malignant	Fmg060068	*	*	*	*
I4	84	39	F	Breast	Invasive carcinoma of no special type	T2N0M0	3	IIA	Malignant	Fmg050350	+++	+++	0	+,15%
I5	85	44	F	Breast	Invasive carcinoma of no special type	T3N2M0	3	IIIA	Malignant	Fmg050003	-	-	0	+,60%
I6	86	43	F	Breast	Invasive carcinoma of no special type	T2N2aM0	3	IIIA	Malignant	Fmg080053	-	-	2+	+,30%
I7	87	51	F	Breast	Invasive carcinoma of no special type	T2N0M0	3	IIA	Malignant	Fmg020538	-	-	3+	+,15%
I8	88	47	F	Breast	Invasive carcinoma of no special type	T2N0M0	3	IIA	Malignant	Fmg020535	+++	++	0	+,5%
I9	89	31	F	Breast	Invasive carcinoma of no special type	T2N0M0	3	IIA	Malignant	Fmg010926	+	-	0	+,40%
I10	90	60	F	Breast	Invasive carcinoma of no special type	T2N0M0	3	IIA	Malignant	Fmg031558	-	-	0	+,15%
J1	91	29	F	Breast	Invasive carcinoma of no special type	T2N0M0	3	IIA	Malignant	Fmg140093	-	-	3+	+,15%
J2	92	62	F	Breast	Invasive carcinoma of no special type	T4N0M0	3	IIIB	Malignant	Fmg022007	-	-	0	+,25%
J3	93	44	F	Breast	Invasive carcinoma of no special type	T2N0M0	3	IIA	Malignant	Fmg140016	+	+	0	+,70%
J4	94	63	F	Breast	Invasive carcinoma of no special type	T3N0M0	3	IIB	Malignant	Fmg031242	-	-	0	+,20%
J5	95	34	F	Breast	Invasive carcinoma of no special type	T2N0M0	3	IIA	Malignant	Fmg021764	-	-	0	+,10%
J6	96	62	F	Breast	Invasive carcinoma of no special type	T4N0M0	3	IIIB	Malignant	Fmg030118	-	-	3+	+,15%
J7	97	45	F	Breast	Invasive carcinoma of no special type	T3N0M0	3	IIB	Malignant	Fmg110098	+++	+	2+	+,15%
J8	98	70	F	Breast	Invasive carcinoma of no special type with necrosis	T2N0M0	3	IIA	Malignant	Fmg030958	-	-	0	+,1%
J9	99	46	F	Breast	Invasive carcinoma of no special type	T3N1M0	3	IIIA	Malignant	Fmg140115	-	-	0	+,3%
J10	100	40	F	Breast	Invasive carcinoma of no special type	T2N1M0	3	IIB	Malignant	Fmg060819	-	-	0	+,15%
K1	101	47	F	Breast	Cancer adjacent breast tissue	-	-	-	AT	Fmg180196	++	-	0	-
K2	102	42	F	Breast	Cancer adjacent breast tissue of No.79	-	-	-	AT	Fmg060307	++	++	0	-
K3	103	20	F	Breast	Cancer adjacent breast tissue	-	-	-	AT	Fmg060238	++	++	0	+
K4	104	52	F	Breast	Cancer adjacent breast tissue (fibrous tissue)	-	*	-	AT	Fmg050572	*	*	*	*
K5	105	45	F	Breast	Cancer adjacent breast tissue of No.75	-	-	-	AT	Fmg100122	+	++	0	-
K6	106	50	F	Breast	Cancer adjacent breast tissue (fibrous tissue)	-	*	-	AT	Fmg050846	*	*	*	*
K7	107	47	F	Breast	Cancer adjacent breast tissue	-	-	-	AT	Fmg030870	+++	+++	0	+
K8	108	42	F	Breast	Cancer adjacent breast tissue of No.27	-	-	-	AT	Fmg110130	+	+	0	+
K9	109	38	F	Breast	Cancer adjacent breast tissue	-	-	-	AT	Fmg060463	++	++	0	+
K10	110	46	F	Breast	Cancer adjacent breast tissue	-	-	-	AT	Fmg030942	++	++	0	+

## Sheet: BC081120g Specs
Name	BC081120g
Description	Breast cancer (including one case of male breast cancer) with adjacent normal breast tissue array, including pathology grade, TNM and clinical stage (AJCC 7th edition) with IHC results ER/PR/Her2/Ki67,110 cases/110 cores (core size 1.0 mm), replacing BC081120f
Panel	Breast carcinoma with adjacent normal breast tissue microarray, containing 100 cases of invasive carcinoma of no special type, 10 adjacent normal breast tissue, single core per case
Price	306
Cases	110
Cores	110
Diameter	5
Rows	11
Columns	10
Position	No.	Age	Sex	Organ/Anatomic Site	Pathology diagnosis	TNM	Grade	Stage	Type	Tissue ID.	ER	PR	HER2	Ki67
A1	1	45	F	Breast	Invasive carcinoma of no special type	T3N0M0	1	IIB	Malignant	Fmg100001	+++	+++	0	+,20%
A2	2	45	F	Breast	Invasive carcinoma of no special type	T1N1M0	1	IIA	Malignant	Fmg100017	-	-	0	+,15%
A3	3	54	F	Breast	Invasive carcinoma of no special type (fibrous tissue)	T3N2M0	1	IIIA	Malignant	Fmg100149	+	+	0	+,3%
A4	4	63	F	Breast	Invasive carcinoma of no special type	T2N1M0	2	IIB	Malignant	Fmg130106	-	-	0	+,55%
A5	5	45	F	Breast	Invasive carcinoma of no special type	T2N0M0	1	IIA	Malignant	Fmg130129	+	-	2+	-
A6	6	49	F	Breast	Invasive carcinoma of no special type	T2N2M0	2	IIIA	Malignant	Fmg060741	+++	+++	3+	+,20%
A7	7	27	F	Breast	Invasive carcinoma of no special type	T3N0M0	2	IIB	Malignant	Fmg061021	++	+	0	+,7%
A8	8	47	F	Breast	Invasive carcinoma of no special type	T2N1M0	2	IIB	Malignant	Fmg061126	-	-	3+	-
A9	9	37	F	Breast	Invasive carcinoma of no special type	T2N1M0	2	IIB	Malignant	Fmg080106	-	-	3+	+,2%
A10	10	39	F	Breast	Invasive carcinoma of no special type	T2N1M0	2	IIB	Malignant	Fmg080107	-	-	3+	+,6%
B1	11	59	F	Breast	Invasive carcinoma of no special type	T3N0M0	2	IIB	Malignant	Fmg090080	-	-	3+	+,15%
B2	12	60	F	Breast	Invasive carcinoma of no special type	T1N0M0	2	I	Malignant	Fmg100010	+++	+++	0	+,20%
B3	13	52	F	Breast	Invasive carcinoma of no special type	T1N1M0	2	IIA	Malignant	Fmg100020	+++	-	0	+,20%
B4	14	30	F	Breast	Invasive carcinoma of no special type	T2N0M0	2	IIA	Malignant	Fmg100035	+++	+++	0	+,30%
B5	15	52	F	Breast	Invasive carcinoma of no special type	T2N1M0	2	IIB	Malignant	Fmg100132	-	-	3+	+,20%
B6	16	48	F	Breast	Invasive carcinoma of no special type	T2N0M0	2	IIA	Malignant	Fmg100170	++	++	3+	+,40%
B7	17	49	F	Breast	Invasive carcinoma of no special type	T2N2M0	2	IIIA	Malignant	Fmg100195	+++	-	0	+,10%
B8	18	36	F	Breast	Invasive carcinoma of no special type (sparse)	T2N0M0	2	IIA	Malignant	Fmg180210	++	+	*	+,50%
B9	19	50	F	Breast	Invasive carcinoma of no special type	T3N2M0	2	IIIA	Malignant	Fmg110025	-	-	0	+,15%
B10	20	63	F	Breast	Invasive carcinoma of no special type	T2N0M0	2	IIA	Malignant	Fmg110044	+++	-	0	+,10%
C1	21	52	F	Breast	Invasive carcinoma of no special type	T2N0M0	2	IIA	Malignant	Fmg110052	++	+	0	+,15%
C2	22	42	F	Breast	Invasive carcinoma of no special type	T2N0M0	2	IIA	Malignant	Fmg110063	+++	+++	0	+,20%
C3	23	48	F	Breast	Invasive carcinoma of no special type	T2N0M0	2	IIA	Malignant	Fmg110079	+++	-	1+	+,3%
C4	24	45	F	Breast	Invasive carcinoma of no special type	T2N0M0	2	IIA	Malignant	Fmg110141	+++	-	3+	+,5%
C5	25	47	F	Breast	Invasive carcinoma of no special type	T2N0M0	2	IIA	Malignant	Fmg120065	+++	++	1+	+,15%
C6	26	42	F	Breast	Invasive carcinoma of no special type	T3N1M0	2	IIIA	Malignant	Fmg120113	-	+	0	-
C7	27	42	F	Breast	Invasive carcinoma of no special type	T2N0M0	2	IIA	Malignant	Fmg120140	+++	+++	0	+,10%
C8	28	43	F	Breast	Invasive carcinoma of no special type	T2N0M0	2	IIA	Malignant	Fmg130002	-	-	0	+,10%
C9	29	44	F	Breast	Invasive carcinoma of no special type	T2N0M0	2	IIA	Malignant	Fmg130014	-	-	0	+,35%
C10	30	47	F	Breast	Invasive carcinoma of no special type	T3N1M0	2	IIIA	Malignant	Fmg130044	+	-	2+	+,8%
D1	31	36	F	Breast	Invasive carcinoma of no special type	T3N2M0	2	IIIA	Malignant	Fmg160156	++	+++	0	-
D2	32	39	F	Breast	Invasive carcinoma of no special type	T2N1M0	2	IIB	Malignant	Fmg130073	+++	-	3+	+,25%
D3	33	37	F	Breast	Invasive carcinoma of no special type	T2N0M0	2	IIA	Malignant	Fmg130092	+++	+++	0	+,10%
D4	34	61	F	Breast	Invasive carcinoma of no special type	T2N0M0	2	IIA	Malignant	Fmg130094	+++	++	3+	+,70%
D5	35	62	F	Breast	Invasive carcinoma of no special type	T3N0M0	2	IIB	Malignant	Fmg130097	-	-	2+	+,15%
D6	36	56	F	Breast	Invasive carcinoma of no special type	7T3N1M0	2	IIIA	Malignant	Fmg130099	++	++	0	+,20%
D7	37	50	F	Breast	Invasive carcinoma of no special type	T2N0M0	2	IIA	Malignant	Fmg130100	+++	+	0	+,10%
D8	38	79	F	Breast	Invasive carcinoma of no special type (fibrous tissue)	T3N0M0	2	IIB	Malignant	Fmg130101	*	*	*	*
D9	39	57	F	Breast	Invasive carcinoma of no special type	T2N1M0	2	IIB	Malignant	Fmg130105	+++	+++	2+	+,15%
D10	40	43	F	Breast	Invasive carcinoma of no special type	T2N0M0	2	IIA	Malignant	Fmg130114	+++	+++	0	+,20%
E1	41	55	F	Breast	Invasive carcinoma of no special type	T2N0M0	2	IIA	Malignant	Fmg130122	+++	-	0	+,15%
E2	42	69	F	Breast	Invasive carcinoma of no special type	T2N0M0	2	IIA	Malignant	Fmg130124	+++	-	3+	+,10%
E3	43	51	F	Breast	Invasive carcinoma of no special type	T2N0M0	2	IIA	Malignant	Fmg150453	-	-	3+	+,50%
E4	44	63	F	Breast	Invasive carcinoma of no special type	T3N0M0	2	IIB	Malignant	Fmg140039	+++	+	2+	+,2%
E5	45	49	F	Breast	Invasive carcinoma of no special type	T2N0M0	2	IIA	Malignant	Fmg140041	-	-	3+	+,20%
E6	46	41	F	Breast	Invasive carcinoma of no special type	T2N0M0	2	IIA	Malignant	Fmg150214	-	-	3+	+,2%
E7	47	41	F	Breast	Invasive carcinoma of no special type	T3N2M0	2	IIIA	Malignant	Fmg150232	++	-	0	-
E8	48	57	F	Breast	Invasive carcinoma of no special type	T2N0M0	2	IIA	Malignant	Fmg150294	+++	+++	0	-
E9	49	46	F	Breast	Invasive carcinoma of no special type	T3N0M0	2	IIB	Malignant	Fmg150314	+++	+++	1+	+,10%
E10	50	68	F	Breast	Invasive carcinoma of no special type	T2N0M0	2	IIA	Malignant	Fmg130155	+++	-	0	-
F1	51	43	F	Breast	Invasive carcinoma of no special type	T1N1M0	2	IIA	Malignant	Fmg100066	+++	-	0	+,2%
F2	52	48	F	Breast	Invasive carcinoma of no special type	T2N0M0	2	IIA	Malignant	Fmg100120	+++	+++	3+	+,10%
F3	53	64	F	Breast	Invasive carcinoma of no special type (fibrous tissue)	T3N0M0	2	IIB	Malignant	Fmg180150	*	*	*	-
F4	54	69	F	Breast	Invasive carcinoma of no special type	T2N0M0	2	IIA	Malignant	Fmg180145	-	*	*	*
F5	55	48	F	Breast	Invasive carcinoma of no special type	T2N1M0	2	IIB	Malignant	Fmg180286	-	-	3+	-
F6	56	55	M	Breast	Invasive breast cancer with features of medullary carcinoma	T2N0M0	3	IIA	Malignant	Fmg180200	-	-	3+	+,25%
F7	57	57	F	Breast	Invasive carcinoma of no special type	T4N0M0	3	IIIB	Malignant	Fmg180215	+	-	3+	+,25%
F8	58	43	F	Breast	Invasive carcinoma of no special type	T2N0M0	3	IIA	Malignant	Fmg180308	-	-	3+	+,30%
F9	59	69	F	Breast	Invasive carcinoma of no special type	T2N0M0	3	IIA	Malignant	Fmg060868	-	-	0	+,35%
F10	60	51	F	Breast	Invasive carcinoma of no special type	T2N0M0	3	IIA	Malignant	Fmg061010	++	++	3+	+,50%
G1	61	43	F	Breast	Invasive carcinoma of no special type	T2N2aM0	3	IIIA	Malignant	Fmg080053	-	+	2+	+,80%
G2	62	50	F	Breast	Invasive carcinoma of no special type	T2N1M0	3	IIB	Malignant	Fmg080056	+++	++	3+	+,8%
G3	63	56	F	Breast	Invasive carcinoma of no special type	T2N0M0	3	IIA	Malignant	Fmg100015	+++	+++	3+	+,45%
G4	64	38	F	Breast	Invasive carcinoma of no special type	T2N0M0	3	IIA	Malignant	Fmg100036	+	++	3+	+,30%
G5	65	51	F	Breast	Invasive carcinoma of no special type	T3N1M0	3	IIIA	Malignant	Fmg100037	-	-	3+	+,40%
G6	66	68	F	Breast	Invasive carcinoma of no special type	T2N0M0	3	IIA	Malignant	Fmg130126	+++	-	1+	+,30%
G7	67	64	F	Breast	Invasive carcinoma of no special type	T3N1M0	3	IIIA	Malignant	Fmg180172	+++	-	0	+,3%
G8	68	42	F	Breast	Invasive carcinoma of no special type	T2N0M0	3	IIA	Malignant	Fmg100074	-	*	*	*
G9	69	44	F	Breast	Invasive carcinoma of no special type	T2N1M0	3	IIB	Malignant	Fmg180178	-	*	*	+,50%
G10	70	42	F	Breast	Invasive carcinoma of no special type	T2M1N0	3	IIB	Malignant	Fmg110138	+++	-	0	+,15%
H1	71	48	F	Breast	Invasive carcinoma of no special type	T2N0M0	3	IIA	Malignant	Fmg100197	+	+	0	+,80%
H2	72	52	F	Breast	Invasive carcinoma of no special type	T2N0M0	3	IIA	Malignant	Fmg100233	+++	+++	0	+,55%
H3	73	45	F	Breast	Invasive carcinoma of no special type	T2N1M0	3	IIB	Malignant	Fmg100235	-	-	0	+,8%
H4	74	54	F	Breast	Invasive carcinoma of no special type	T2N1M0	3	IIB	Malignant	Fmg100244	-	-	0	+,5%
H5	75	40	F	Breast	Invasive carcinoma of no special type	T1N0M0	3	IA	Malignant	Fmg100264	+++	+++	3+	+,20%
H6	76	29	F	Breast	Invasive carcinoma of no special type	T2N0M0	3	IIA	Malignant	Fmg140093	-	-	3+	+,25%
H7	77	42	F	Breast	Invasive carcinoma of no special type	T2N1M0	3	IIB	Malignant	Fmg100279	++	++	3+	+,15%
H8	78	42	F	Breast	Invasive carcinoma of no special type	T2N2M0	3	IIIA	Malignant	Fmg130067	-	-	0	+,80%
H9	79	45	F	Breast	Invasive carcinoma of no special type	T2N0M0	3	IIA	Malignant	Fmg100285	+++	++	0	+,30%
H10	80	42	F	Breast	Invasive carcinoma of no special type	T2N0M0	3	IIA	Malignant	Fmg100291	+++	+++	2+	+,20%
I1	81	44	F	Breast	Invasive carcinoma of no special type	T2N1M0	3	IIB	Malignant	Fmg170066	-	-	3+	-
I2	82	45	F	Breast	Invasive carcinoma of no special type	T3N0M0	3	IIB	Malignant	Fmg110098	+++	-	3+	+,20%
I3	83	40	F	Breast	Invasive carcinoma of no special type	T3N0M0	3	IIB	Malignant	Fmg160005	-	-	3+	+,50%
I4	84	42	F	Breast	Invasive carcinoma of no special type	T2N0M0	3	IIA	Malignant	Fmg110127	-	-	3+	+,60%
I5	85	48	F	Breast	Invasive carcinoma of no special type	T2N2M0	3	IIIA	Malignant	Fmg110129	-	-	3+	+,15%
I6	86	77	F	Breast	Invasive carcinoma of no special type	T2N0M0	3	IIA	Malignant	Fmg130119	+++	+	0	+,10%
I7	87	45	F	Breast	Invasive carcinoma of no special type	T2N0M0	2	IIA	Malignant	Fmg120159	+++	+++	0	-
I8	88	42	F	Breast	Invasive carcinoma of no special type	T2N0M0	3	IIA	Malignant	Fmg110081	+++	++	3+	+,65%
I9	89	48	F	Breast	Invasive carcinoma of no special type	T2N0M0	3	IIA	Malignant	Fmg100293	+++	+++	0	+,10%
I10	90	56	F	Breast	Invasive carcinoma of no special type	T2N2M0	3	IIIA	Malignant	Fmg100011	+++	+++	3+	+,30%
J1	91	50	F	Breast	Invasive carcinoma of no special type	T3N1M0	3	IIIA	Malignant	Fmg080030	+	-	0	+,50%
J2	92	52	F	Breast	Invasive carcinoma of no special type	T3N0M0	3	IIB	Malignant	Fmg010755	-	-	3+	+,70%
J3	93	62	F	Breast	Invasive carcinoma of no special type	T2N0M0	2	IIA	Malignant	Fmg130052	+++	++	0	+,20%
J4	94	48	F	Breast	Invasive carcinoma of no special type	T2N0M0	2	IIA	Malignant	Fmg120142	+++	+	0	+,15%
J5	95	42	F	Breast	Invasive carcinoma of no special type	T2N0M0	2	IIA	Malignant	Fmg120127	-	-	3+	+,15%
J6	96	50	F	Breast	Invasive carcinoma of no special type	T3N1M0	2	IIIA	Malignant	Fmg120115	+++	++	1+	+,15%
J7	97	42	F	Breast	Invasive carcinoma of no special type	T2N2M0	2	IIIA	Malignant	Fmg120056	+++	+	3+	+,20%
J8	98	45	F	Breast	Invasive carcinoma of no special type	T2N2M0	2	IIIA	Malignant	Fmg120025	++	+	1+	-
J9	99	45	F	Breast	Invasive carcinoma of no special type	T2N3M0	2	IIIC	Malignant	Fmg120060	+++	-	3+	+,10%
J10	100	48	F	Breast	Invasive carcinoma of no special type	T4N2M0	3	IIIB	Malignant	Fmg180127	+++	-	0	-
K1	101	30	F	Breast	NAT breast tissue	-	-	-	NAT	Fmg100035	+	+	0	+,5%
K2	102	45	F	Breast	NAT breast tissue	-	-	-	NAT	Fmg100093	+	+	0	+,3%
K3	103	45	F	Breast	NAT breast tissue	-	-	-	NAT	Fmg100047	+	+	0	+,2%
K4	104	45	F	Breast	NAT breast tissue	-	-	-	NAT	Fmg100235	+	+	0	-
K5	105	38	F	Breast	NAT breast tissue (fibrous tissue)	-	-	-	NAT	Fmg100253	*	*	*	*
K6	106	42	F	Breast	NAT breast tissue (fibrous tissue)	-	-	-	NAT	Fmg100279	*	*	*	*
K7	107	36	F	Breast	NAT breast tissue	-	-	-	NAT	Fmg110021	+	+	0	+,8%
K8	108	48	F	Breast	NAT breast tissue (fibrous tissue)	-	-	-	NAT	Fmg060817	*	*	*	*
K9	109	42	F	Breast	NAT breast tissue	-	-	-	NAT	Fmg110127	+	+	0	-
K10	110	45	F	Breast	NAT breast tissue	-	-	-	NAT	Fmg060758	+	+	0	+,2%

## Sheet: BR1507 Specs
Name	BR1507
Description	Luminal A type breast cancer tissue array (most of Luminal A), including molecular typing, pathology grade, TNM and clinical stage, with IHC results of ER, PR, Her-2 and Ki-67, 50 cases/150 cores
Panel	Luminal A type breast carcinoma tissue microarray, containing 47 cases of invasive ductal carcinoma, 2 invasive lobular carcinoma, 1 invasive papillary carcinoma, triplicate cores per case
Price	354
Cases	50
Cores	150
Diameter	5
Rows	10
Columns	15
Position	No.	Age	Sex	Organ/Anatomic Site	Pathology diagnosis	TNM	Grade	Stage	Type	Tissue ID.
A1	1	50	F	Breast	Invasive ductal carcinoma	T2N0M0	1	IIA	Malignant	Fmg020345
A2	2	50	F	Breast	Invasive ductal carcinoma	T2N0M0	1	IIA	Malignant	Fmg020345
A3	3	50	F	Breast	Invasive ductal carcinoma	T2N0M0	1	IIA	Malignant	Fmg020345
A4	4	45	F	Breast	Invasive ductal carcinoma	T3N0M0	2	IIB	Malignant	Fmg020227
A5	5	45	F	Breast	Invasive ductal carcinoma	T3N0M0	2	IIB	Malignant	Fmg020227
A6	6	45	F	Breast	Invasive ductal carcinoma	T3N0M0	2	IIB	Malignant	Fmg020227
A7	7	54	F	Breast	Invasive ductal carcinoma	T2N0M0	3	IIA	Malignant	Fmg020206
A8	8	54	F	Breast	Invasive ductal carcinoma	T2N0M0	3	IIA	Malignant	Fmg020206
A9	9	54	F	Breast	Invasive ductal carcinoma	T2N0M0	3	IIA	Malignant	Fmg020206
A10	10	50	F	Breast	Invasive ductal carcinoma	T3N0M0	1	IIB	Malignant	Fmg020093
A11	11	50	F	Breast	Invasive ductal carcinoma	T3N0M0	1	IIB	Malignant	Fmg020093
A12	12	50	F	Breast	Invasive ductal carcinoma	T3N0M0	1	IIB	Malignant	Fmg020093
A13	13	71	F	Breast	Invasive ductal carcinoma	T4N2M0	2	IIIB	Malignant	Fmg020095
A14	14	71	F	Breast	Invasive ductal carcinoma	T4N2M0	2	IIIB	Malignant	Fmg020095
A15	15	71	F	Breast	Invasive ductal carcinoma	T4N2M0	2	IIIB	Malignant	Fmg020095
B1	16	52	F	Breast	Invasive ductal carcinoma	T3N1M0	2	IIIA	Malignant	Fmg050673
B2	17	52	F	Breast	Invasive ductal carcinoma	T3N1M0	2	IIIA	Malignant	Fmg050673
B3	18	52	F	Breast	Invasive ductal carcinoma	T3N1M0	2	IIIA	Malignant	Fmg050673
B4	19	70	F	Breast	Invasive ductal carcinoma	T4N2M0	1	IIIB	Malignant	Fmg050623
B5	20	70	F	Breast	Invasive ductal carcinoma	T4N2M0	1	IIIB	Malignant	Fmg050623
B6	21	70	F	Breast	Invasive ductal carcinoma	T4N2M0	1	IIIB	Malignant	Fmg050623
B7	22	55	F	Breast	Invasive ductal carcinoma	T2N1M0	1	IIB	Malignant	Fmg060821
B8	23	55	F	Breast	Invasive ductal carcinoma	T2N1M0	2	IIB	Malignant	Fmg060821
B9	24	55	F	Breast	Invasive ductal carcinoma	T2N1M0	2	IIB	Malignant	Fmg060821
B10	25	48	F	Breast	Invasive ductal carcinoma	T2N1M0	2	IIB	Malignant	Fmg140095
B11	26	48	F	Breast	Invasive ductal carcinoma	T2N1M0	2	IIB	Malignant	Fmg140095
B12	27	48	F	Breast	Invasive ductal carcinoma	T2N1M0	2	IIB	Malignant	Fmg140095
B13	28	43	F	Breast	Invasive ductal carcinoma	T2N1M0	1	IIB	Malignant	Fmg130018
B14	29	43	F	Breast	Invasive ductal carcinoma	T2N1M0	1	IIB	Malignant	Fmg130018
B15	30	43	F	Breast	Invasive ductal carcinoma	T2N1M0	1	IIB	Malignant	Fmg130018
C1	31	52	F	Breast	Invasive ductal carcinoma	T2N0M0	2	IIA	Malignant	Fmg050609
C2	32	52	F	Breast	Invasive ductal carcinoma	T2N0M0	2	IIA	Malignant	Fmg050609
C3	33	52	F	Breast	Invasive ductal carcinoma	T2N0M0	2	IIA	Malignant	Fmg050609
C4	34	23	F	Breast	Invasive ductal carcinoma	T3N1M0	2	IIIA	Malignant	Fmg050615
C5	35	23	F	Breast	Invasive ductal carcinoma	T3N1M0	2	IIIA	Malignant	Fmg050615
C6	36	23	F	Breast	Invasive ductal carcinoma	T3N1M0	2	IIIA	Malignant	Fmg050615
C7	37	61	F	Breast	Invasive ductal carcinoma	T2N1M0	2	IIB	Malignant	Fmg060776
C8	38	61	F	Breast	Invasive ductal carcinoma	T2N1M0	2	IIB	Malignant	Fmg060776
C9	39	61	F	Breast	Invasive ductal carcinoma	T2N1M0	2	IIB	Malignant	Fmg060776
C10	40	51	F	Breast	Invasive ductal carcinoma	T3N2M0	2	IIIA	Malignant	Fmg060656
C11	41	51	F	Breast	Invasive ductal carcinoma	T3N2M0	2	IIIA	Malignant	Fmg060656
C12	42	51	F	Breast	Invasive ductal carcinoma	T3N2M0	2	IIIA	Malignant	Fmg060656
C13	43	68	F	Breast	Invasive ductal carcinoma	T3N0M0	2	IIB	Malignant	Fmg050815
C14	44	68	F	Breast	Invasive ductal carcinoma	T3N0M0	2	IIB	Malignant	Fmg050815
C15	45	68	F	Breast	Invasive ductal carcinoma	T3N0M0	2	IIB	Malignant	Fmg050815
D1	46	51	F	Breast	Invasive ductal carcinoma	T2N0M0	2	IIA	Malignant	Fmg030252
D2	47	51	F	Breast	Invasive ductal carcinoma	T2N0M0	2	IIA	Malignant	Fmg030252
D3	48	51	F	Breast	Invasive ductal carcinoma	T2N0M0	2	IIA	Malignant	Fmg030252
D4	49	52	F	Breast	Invasive ductal carcinoma	T2N0M0	3	IIA	Malignant	Fmg030239
D5	50	52	F	Breast	Invasive ductal carcinoma	T2N0M0	3	IIA	Malignant	Fmg030239
D6	51	52	F	Breast	Invasive ductal carcinoma	T2N0M0	3	IIA	Malignant	Fmg030239
D7	52	74	F	Breast	Invasive ductal carcinoma	T2N1M0	1	IIB	Malignant	Fmg060407
D8	53	74	F	Breast	Invasive ductal carcinoma	T2N1M0	1	IIB	Malignant	Fmg060407
D9	54	74	F	Breast	Invasive ductal carcinoma	T2N1M0	1	IIB	Malignant	Fmg060407
D10	55	56	F	Breast	Invasive ductal carcinoma	T2N0M0	2	IIA	Malignant	Fmg031172
D11	56	56	F	Breast	Invasive ductal carcinoma	T2N0M0	2	IIA	Malignant	Fmg031172
D12	57	56	F	Breast	Invasive ductal carcinoma	T2N0M0	2	IIA	Malignant	Fmg031172
D13	58	49	F	Breast	Invasive ductal carcinoma	T2N0M0	1	IIA	Malignant	Fmg031189
D14	59	49	F	Breast	Invasive ductal carcinoma	T2N0M0	1	IIA	Malignant	Fmg031189
D15	60	49	F	Breast	Invasive ductal carcinoma	T2N0M0	1	IIA	Malignant	Fmg031189
E1	61	53	F	Breast	Invasive ductal carcinoma	T4N0M0	2	IIIB	Malignant	Fmg040969
E2	62	53	F	Breast	Invasive ductal carcinoma	T4N0M0	2	IIIB	Malignant	Fmg040969
E3	63	53	F	Breast	Invasive ductal carcinoma	T4N0M0	2	IIIB	Malignant	Fmg040969
E4	64	37	F	Breast	Invasive ductal carcinoma	T4N0M0	1	IIIB	Malignant	Fmg020357
E5	65	37	F	Breast	Invasive ductal carcinoma	T4N0M0	1	IIIB	Malignant	Fmg020357
E6	66	37	F	Breast	Invasive ductal carcinoma	T4N0M0	1	IIIB	Malignant	Fmg020357
E7	67	57	F	Breast	Invasive ductal carcinoma	T2N0M0	2	IIA	Malignant	Fmg020355
E8	68	57	F	Breast	Invasive ductal carcinoma	T2N0M0	2	IIA	Malignant	Fmg020355
E9	69	57	F	Breast	Invasive ductal carcinoma	T2N0M0	2	IIA	Malignant	Fmg020355
E10	70	48	F	Breast	Invasive ductal carcinoma	T2N1M0	2	IIB	Malignant	Fmg170010
E11	71	48	F	Breast	Invasive ductal carcinoma	T2N1M0	2	IIB	Malignant	Fmg170010
E12	72	48	F	Breast	Invasive ductal carcinoma	T2N1M0	2	IIB	Malignant	Fmg170010
E13	73	58	F	Breast	Invasive ductal carcinoma	T3N1M0	2	IIIA	Malignant	Fmg140019
E14	74	58	F	Breast	Invasive ductal carcinoma	T3N1M0	2	IIIA	Malignant	Fmg140019
E15	75	58	F	Breast	Invasive ductal carcinoma	T3N1M0	2	IIIA	Malignant	Fmg140019
F1	76	43	F	Breast	Invasive ductal carcinoma(breasr tissue)	T2N0M0	-	IIA	Malignant	Fmg031080
F2	77	43	F	Breast	Invasive ductal carcinoma(breasr tissue)	T2N0M0	-	IIA	Malignant	Fmg031080
F3	78	43	F	Breast	Invasive ductal carcinoma	T2N0M0	1	IIA	Malignant	Fmg031080
F4	79	62	F	Breast	Invasive ductal carcinoma	T2N0M0	2	IIA	Malignant	Fmg020321
F5	80	62	F	Breast	Invasive ductal carcinoma	T2N0M0	2	IIA	Malignant	Fmg020321
F6	81	62	F	Breast	Invasive ductal carcinoma	T2N0M0	2	IIA	Malignant	Fmg020321
F7	82	61	F	Breast	Invasive ductal carcinoma	T4N0M0	2	IIIB	Malignant	Fmg031090
F8	83	61	F	Breast	Invasive ductal carcinoma	T4N0M0	2	IIIB	Malignant	Fmg031090
F9	84	61	F	Breast	Invasive ductal carcinoma	T4N0M0	2	IIIB	Malignant	Fmg031090
F10	85	55	F	Breast	Invasive ductal carcinoma	T2N0M0	1	IIA	Malignant	Fmg031079
F11	86	55	F	Breast	Invasive ductal carcinoma	T2N0M0	1	IIA	Malignant	Fmg031079
F12	87	55	F	Breast	Invasive ductal carcinoma	T2N0M0	1	IIA	Malignant	Fmg031079
F13	88	63	F	Breast	Invasive ductal carcinoma	T4N0M0	2	IIIB	Malignant	Fmg030160
F14	89	63	F	Breast	Invasive ductal carcinoma	T4N0M0	2	IIIB	Malignant	Fmg030160
F15	90	63	F	Breast	Invasive ductal carcinoma	T4N0M0	2	IIIB	Malignant	Fmg030160
G1	91	42	F	Breast	Invasive ductal carcinoma	T2N1M0	2	IIB	Malignant	Fmg050720
G2	92	42	F	Breast	Invasive ductal carcinoma	T2N1M0	2	IIB	Malignant	Fmg050720
G3	93	42	F	Breast	Invasive ductal carcinoma	T2N1M0	2	IIB	Malignant	Fmg050720
G4	94	55	F	Breast	Invasive ductal carcinoma	T2N2M0	2	IIIA	Malignant	Fmg060255
G5	95	55	F	Breast	Invasive ductal carcinoma	T2N2M0	2	IIIA	Malignant	Fmg060255
G6	96	55	F	Breast	Invasive ductal carcinoma	T2N2M0	2	IIIA	Malignant	Fmg060255
G7	97	81	F	Breast	Invasive ductal carcinoma	T2N2M0	2	IIIA	Malignant	Fmg030222
G8	98	81	F	Breast	Invasive ductal carcinoma	T2N2M0	2	IIIA	Malignant	Fmg030222
G9	99	81	F	Breast	Invasive ductal carcinoma	T2N2M0	2	IIIA	Malignant	Fmg030222
G10	100	78	F	Breast	Invasive ductal carcinoma	T4N0M0	2	IIIB	Malignant	Fmg050150
G11	101	78	F	Breast	Invasive ductal carcinoma	T4N0M0	2	IIIB	Malignant	Fmg050150
G12	102	78	F	Breast	Invasive ductal carcinoma	T4N0M0	2	IIIB	Malignant	Fmg050150
G13	103	37	F	Breast	Invasive ductal carcinoma	T2N2M0	2	IIIA	Malignant	Fmg060287
G14	104	37	F	Breast	Invasive ductal carcinoma(breast tissue)	T2N2M0	-	IIIA	Malignant	Fmg060287
G15	105	37	F	Breast	Invasive ductal carcinoma	T2N2M0	2	IIIA	Malignant	Fmg060287
H1	106	34	F	Breast	Invasive ductal carcinoma	T4N0M0	2	IIIB	Malignant	Fmg020190
H2	107	34	F	Breast	Invasive ductal carcinoma	T4N0M0	2	IIIB	Malignant	Fmg020190
H3	108	34	F	Breast	Invasive ductal carcinoma	T4N0M0	2	IIIB	Malignant	Fmg020190
H4	109	69	F	Breast	Invasive ductal carcinoma	T3N0M0	2	IIB	Malignant	Fmg020184
H5	110	69	F	Breast	Invasive ductal carcinoma	T3N0M0	2	IIB	Malignant	Fmg020184
H6	111	69	F	Breast	Invasive ductal carcinoma	T3N0M0	2	IIB	Malignant	Fmg020184
H7	112	41	F	Breast	Invasive ductal carcinoma	T2N0M0	1	IIA	Malignant	Fmg060088
H8	113	41	F	Breast	Invasive ductal carcinoma	T2N0M0	1	IIA	Malignant	Fmg060088
H9	114	41	F	Breast	Invasive ductal carcinoma	T2N0M0	1	IIA	Malignant	Fmg060088
H10	115	47	F	Breast	Invasive ductal carcinoma	T4N1M0	2	IIIB	Malignant	Fmg060077
H11	116	47	F	Breast	Invasive ductal carcinoma	T4N1M0	2	IIIB	Malignant	Fmg060077
H12	117	47	F	Breast	Invasive ductal carcinoma	T4N1M0	2	IIIB	Malignant	Fmg060077
H13	118	56	F	Breast	Invasive ductal carcinoma	T2N0M0	2	IIA	Malignant	Fmg020884
H14	119	56	F	Breast	Invasive ductal carcinoma	T2N0M0	2	IIA	Malignant	Fmg020884
H15	120	56	F	Breast	Invasive ductal carcinoma	T2N0M0	2	IIA	Malignant	Fmg020884
I1	121	50	F	Breast	Invasive ductal carcinoma	T2N1M0	2	IIB	Malignant	Fmg080055
I2	122	50	F	Breast	Invasive ductal carcinoma	T2N1M0	2	IIB	Malignant	Fmg080055
I3	123	50	F	Breast	Invasive ductal carcinoma	T2N1M0	2	IIB	Malignant	Fmg080055
I4	124	40	F	Breast	Invasive ductal carcinoma	T2N0M0	2	IIA	Malignant	Fmg021820
I5	125	40	F	Breast	Invasive ductal carcinoma	T2N0M0	2	IIA	Malignant	Fmg021820
I6	126	40	F	Breast	Invasive ductal carcinoma	T2N0M0	2	IIA	Malignant	Fmg021820
I7	127	38	F	Breast	invasive lobular carcinoma	T2N0M0	-	IIA	Malignant	Fmg020138
I8	128	38	F	Breast	invasive lobular carcinoma	T2N0M0	-	IIA	Malignant	Fmg020138
I9	129	38	F	Breast	invasive lobular carcinoma	T2N0M0	-	IIA	Malignant	Fmg020138
I10	130	49	F	Breast	invasive lobular carcinoma	T2N0M0	-	IIA	Malignant	Fmg031293
I11	131	49	F	Breast	invasive lobular carcinoma	T2N0M0	-	IIA	Malignant	Fmg031293
I12	132	49	F	Breast	invasive lobular carcinoma	T2N0M0	-	IIA	Malignant	Fmg031293
I13	133	49	F	Breast	Invasive ductal carcinoma	T2N0M0	2	IIA	Malignant	Fmg030969
I14	134	49	F	Breast	Invasive ductal carcinoma	T2N0M0	2	IIA	Malignant	Fmg030969
I15	135	49	F	Breast	Invasive ductal carcinoma	T2N0M0	2	IIA	Malignant	Fmg030969
J1	136	43	F	Breast	Invasive papillary carcinoma	T2N1M0	-	IIB	Malignant	Fmg070244
J2	137	43	F	Breast	Invasive papillary carcinoma	T2N1M0	-	IIB	Malignant	Fmg070244
J3	138	43	F	Breast	Invasive papillary carcinoma	T2N1M0	-	IIB	Malignant	Fmg070244
J4	139	40	F	Breast	Invasive ductal carcinoma	T3N0M0	2	IIB	Malignant	Fmg060249
J5	140	40	F	Breast	Invasive ductal carcinoma	T3N0M0	2	IIB	Malignant	Fmg060249
J6	141	40	F	Breast	Invasive ductal carcinoma	T3N0M0	2	IIB	Malignant	Fmg060249
J7	142	45	F	Breast	Invasive ductal carcinoma	T2N1M0	2	IIB	Malignant	Fmg100054
J8	143	45	F	Breast	Invasive ductal carcinoma	T2N1M0	2	IIB	Malignant	Fmg100054
J9	144	45	F	Breast	Invasive ductal carcinoma	T2N1M0	2	IIB	Malignant	Fmg100054
J10	145	35	F	Breast	Invasive ductal carcinoma	T3N0M0	2	IIB	Malignant	Fmg010485
J11	146	35	F	Breast	Invasive ductal carcinoma	T3N0M0	2	IIB	Malignant	Fmg010485
J12	147	35	F	Breast	Invasive ductal carcinoma	T3N0M0	2	IIB	Malignant	Fmg010485
J13	148	50	F	Breast	Invasive ductal carcinoma	T4N2M0	2	IIIB	Malignant	Fmg040683
J14	149	50	F	Breast	Invasive ductal carcinoma	T4N2M0	2	IIIB	Malignant	Fmg040683
J15	150	50	F	Breast	Invasive ductal carcinoma	T4N2M0	2	IIIB	Malignant	Fmg040683
