# Supplementary material for: DAB2IP loss in luminal a breast cancer leads to NF-κB–associated aggressive oncogenic phenotypes
Source: JCI Insight. 2024 Dec 6;9(23):e171705. doi: 10.1172/jci.insight.171705 (PMC11623953; doi:10.1172/jci.insight.171705)
Supplement: Supplemental table 5 [file jciinsight-9-171705-s057.xlsx]

## Sheet: Upregulated Nf-kB genes
Upregulated Nf-κB target genes in low DAB2IP Luminal A group
ACOT13
ACP1
AHSA1
ALDOA
AMZ2
AP2S1
ARPC5
ARV1
ATG5
AUP1
BANF1
BIRC5
BLVRB
BNIP1
BRIP1
C10orf88
C12orf73
C19orf53
CACYBP
CAPNS1
CBX3
CCDC47
CDK5
CHCHD4
CHGA
CKS2
CLTC
CNPY2
COIL
COMMD7
COPS8
COX16
COX17
COX4I1
COX7A2L
CSNK2B
CXXC5
CYB561
CYCS
DAP3
DHX40
DIABLO
DSN1
EIF1
EIF1AD
FABP6
FFAR2
FKBP4
FXR1
GAPDH
GNAS
GTF3A
HEATR6
HNRNPA2B1
HNRNPC
HNRNPL
HNRNPU
HSPB1
HSPD1
HSPE1
JAGN1
JMJD4
KLHL12
KRT18
KRT24
KRTCAP2
LSR
MAD2L1BP
MAFA
MAGOHB
MANEAL
MAPKAPK5
MDH1
MRPL14
MRPL24
MRPS18C
MRPS23
MRS2
MSMB
MTCH2
NCBP2
NDUFA2
NDUFA3
NDUFA6
NDUFA7
NDUFAB1
NDUFC1
NDUFV2
NEDD8
NPRL2
NUDT1
NUTF2
PA2G4
PDCD2L
PDCD5
PDE6D
PDRG1
PEX7
PFDN4
PHB
POLDIP2
POP4
PPIH
PRDX1
PRELID1
PRMT1
PRR11
PRR15L
PSCA
PSMA3
PSMD6
PSME2
PWP1
RAB1A
RABIF
RANBP1
RNF149
RPL23A
RPS6KB1
RTN3
SCOC
SEC22A
SKA2
SLC25A39
SLC2A14
SLC4A1AP
SMG7
SMN1
SNRPA1
SNRPD3
SNRPE
SNRPF
SPDYC
SPOP
SRP54
SUCLG1
SYNGR2
TAGLN2
TBC1D7
TBCA
TBCE
TDP2
THOC3
TLCD1
TMED4
TMEM14C
TMEM165
TRH
TRIM37
TSG101
TSPAN13
TUBD1
UBE2D3
UBE2Q1
UCHL5
UQCR10
VRK1
WDR89
ZNF652

## Sheet: Downregulated Nf-kB genes
Downregulated Nf-κB target genes in low DAB2IP Luminal A group
ABL1
ADAMTS8
AMOTL2
ASPG
BMX
BNC1
BTBD19
CACHD1
CAPN11
CCDC3
CCDC93
CDC14B
CHST3
CIC
CLCN6
COL16A1
COL18A1
COL23A1
CSRNP1
CXCL2
DOCK6
DST
EDN1
EPHB6
ETS2
FAM168A
FBXO32
FER1L5
FLNA
FLT4
FOXK1
GFAP
GLI2
HSPG2
IGF2
IL17B
IRX4
JPH2
KCNN4
KIF26A
LAMB3
LGR6
LIF
LIMK2
LOXL4
MAMDC2
MAML2
MAP3K14
MGAT3
MOCS1
MT1M
MTHFR
MYLK
NBPF1
NCOA7
NES
NOS3
PAK3
PCBP3
PDGFA
PDGFRA
PER1
PHLDB1
PIGR
PLEKHG2
PODXL
PPP1R12B
PROM1
PROX1
RAPGEF1
RASIP1
RCAN1
RIMS3
ROBO3
RPS6KA2
SAA1
SIN3B
SLC12A4
SLC2A4
SMYD1
ST3GAL2
SVEP1
SVIL
SYNPO
SYT15
SYT8
TBC1D2B
TDRD9
TNFRSF11B
TNS1
TNXB
ZBTB16
ZBTB40
ZFP36L2

## Sheet: Upregulated All genes
All genes significantly upregulated in low DAB2IP Luminal A group
TRH
CHGA
KRT24
SPDYC
MSMB
SLC2A14
FABP6
PSCA
MAFA
FFAR2
TLCD1
HSPB1
PRR11
BRIP1
SKA2
MRPS23
BIRC5
TSPAN13
COX17
NUDT1
PHB
CLTC
AMZ2
MRPL24
NDUFA3
MANEAL
CACYBP
SNRPE
CKS2
BLVRB
ALDOA
PSME2
CYB561
KRT18
COX16
PRR15L
PDCD2L
HEATR6
NDUFA2
HSPE1
UQCR10
CDK5
NEDD8
POP4
TRIM37
PFDN4
RPS6KB1
TUBD1
NDUFA7
ATG5
ZNF652
MRPL14
GTF3A
AP2S1
TBC1D7
PDCD5
COX4I1
COIL
CSNK2B
KRTCAP2
DHX40
FKBP4
NDUFV2
SLC25A39
TBCA
CYCS
PDRG1
LSR
CXXC5
ACOT13
ARV1
GNAS
NUTF2
PSMA3
PRDX1
DSN1
SMN1
CNPY2
C12orf73
NDUFAB1
RPL23A
SNRPA1
CCDC47
MAGOHB
TAGLN2
BANF1
GAPDH
AHSA1
SYNGR2
PEX7
JAGN1
SNRPF
CAPNS1
C19orf53
RTN3
NDUFA6
EIF1
JMJD4
SNRPD3
HSPD1
THOC3
DAP3
COX7A2L
COMMD7
ACP1
RABIF
CBX3
NPRL2
SCOC
BNIP1
PRMT1
NDUFC1
RANBP1
TMED4
AUP1
KLHL12
TBCE
TDP2
FXR1
PRELID1
POLDIP2
UCHL5
ARPC5
MDH1
CHCHD4
PPIH
MTCH2
TMEM14C
PA2G4
VRK1
TMEM165
SMG7
MRS2
SRP54
DIABLO
SPOP
WDR89
TSG101
UBE2Q1
MAD2L1BP
EIF1AD
SUCLG1
RNF149
MRPS18C
HNRNPC
PDE6D
HNRNPU
SEC22A
NCBP2
PWP1
RAB1A
COPS8
MAPKAPK5
PSMD6
UBE2D3
C10orf88
HNRNPA2B1
HNRNPL
SLC4A1AP
CYP2A6
CSMD3
S100G
MAGEA3
CDK5R2
CHRNA9
SPANXB2
NEUROD1
LINC00221
MAGEA12
GNG4
UGT1A6
ACTBP12
MAGEB2
GABRA3
RP11-431J17.1
CTD-2280E9.1
SLC5A12
ANKRD30BP1
PRSS1
CYP2A7
VSTM2A
CSAG1
RP11-890B15.2
KRT78
RP11-8L2.1
AC090283.3
ZPLD1
TYRP1
FOXD1
SP9
SLC30A8
EYA1
CYP2C18
COL2A1
FAM103A2P
CCK
RUNDC3A
HTR1E
SNX19P3
CYP2B6
LINC01522
LINC01234
CRYBA2
bP-2189O9.3
WFDC10B
ANKRD30B
SLC8A2
RP11-382H24.2
INA
STXBP5L
MED15P4
TNNI3K
HIST1H1C
RP11-527H14.4
RP11-150O12.6
LINC01588
RP1-34B20.4
FGF12
PPM1E
BFSP2
NPW
HIST1H2BF
SFTPA2
HIST1H2AB
HIST2H4A
VGF
RP11-715I4.1
CRIP1P4
DLL3
AC145110.1
RP11-226M10.3
C4orf48
RDH16
MTUS2
HIST1H3H
RHBG
TDPX2
HIST1H3C
KRT18P13
CYP4F35P
HIST1H3D
CXCL9
GPER1
HIST1H4J
HSPB1P2
RIIAD1
HIST1H2AD
CIB3
RP5-937E21.8
HIST1H2BD
AC114498.1
RP11-196G18.3
SPAG4
RP11-420C9.1
KRT18P8
HSPB1P1
CKB
MARCH10
PTRH2
RP11-758H9.2
EPN3
PRH2
GINS2
RP11-53B2.4
NME1
TMSB10P1
CD24
WFDC3
RP11-399C16.3
MACROD2
DCXR
AC005702.1
C6orf99
AC016700.5
TMPOP2
AGR2
RPL37P6
MT-TY
HIST1H4I
CERS6-AS1
HN1
RP11-402J6.3
FTH1P10
RP11-699L21.1
KPNA2
ROMO1
SYCE3
COX17P1
SLC9A3R1
EAF2
CRIP1
RP11-395L14.17
MRPL27
MT-TC
CTD-2510F5.4
H2AFJ
LRRC63
SMIM22
UBE2S
AC016739.2
KRT18P10
RP11-783K16.5
RP11-178C3.2
RP11-295G20.2
FXYD3
MIEN1
AC010894.3
EME1
HIST2H2AC
HIST1H2BN
CDKN3
STRA13
SEC61G
RP13-582O9.7
CH17-340M24.3
ATP5I
TOB1
CTC-510F12.4
SPATA17
RNF43
RP11-196G18.22
ATP5H
COX6A1
AC007773.2
CDC6
CCDC167
ATP5G1
HIST1H2AC
MND1
C17orf58
SLC35B1
PTTG1
PAFAH1B3
FAM72D
SSC4D
TSACC
MTFR2
COX6A1P2
COX6B1
EPCAM
RP11-443B7.1
CCNE1
RP11-889L3.1
MORN2
SNF8
TACO1
UBE2C
COX7A2
PSMB3
HIST1H2BK
KIAA0101
ANAPC11
SUPT4H1
CYP3A5
LRRC46
LRRC59
NENF
RRM2
RP11-480I12.7
RAD51C
PMS2P10
TCEB2
AURKB
SLC39A11
LAMTOR2
EMC9
KRT18P28
RPA3
SLC50A1
RAB3A
SMYD3
PSMD12
C12orf60
CENPU
TMEM54
FAM72A
UBE2T
PET100
SNRPEP4
FTH1P11
CDC45
LRRC23
RALY-AS1
TIGD3
GDPD1
NDUFB1
MB
ECE2
RPL38
CENPM
TMEM208
NOL11
CISD3
MAD2L1
RP11-15E18.1
SFXN1
UBL5
TMSB10
USMG5
RTN4IP1
TECRP1
NDUFA1
NDUFA13
MRPL23
NDUFB11
RAC3
SCCPDH
RP11-342K2.1
CHKB-AS1
ORMDL2
ICT1
OR7E38P
PSENEN
APOA1BP
RP11-792A8.4
CXorf40A
C14orf2
SLIRP
ISOC2
COA6
RNF181
CCNA2
RP11-367N14.3
MRPL55
CBX8
TIMM17B
H3F3A
SUMO2P17
ATP5E
SKA3
METTL2A
CBX4
C16orf13
POMP
FTH1P3
H3F3C
MPC2
PSME2P2
TMEM147
CCDC34
APRT
NOSIP
TXNDC17
RP11-423H2.1
SSR4
SRD5A3
CCNB2
BLOC1S1
SOD1
ISCA2
HRSP12
CTD-2124B8.2
RP11-101E13.5
COX5B
TMCO1
RPL17P50
RP11-620J15.3
DYNLRB1
LINC00467
C17orf89
HID1
H2AFZ
SNRPEP2
TP53TG1
MGST3
POLB
RP11-452F19.3
RP11-680H20.1
CHCHD2
MYEOV2
UBE2F
SRP9
HSBP1
RPL26L1
UQCC2
RP11-140K17.3
APITD1
C20orf24
HSP90AA1
TMEM106C
POLR2J
CTD-2256P15.2
PSMB4
NUDT19
CCNB1
BCAP31
GPR89A
PPIA
DPY30
LINC00493
RP1-30M3.5
MRPS7
NDUFB2
JTB
CETN2
GGCT
PSMC5
ATP5J2
COX7B
POLR2I
SHFM1
RNFT2
SSSCA1
MRPL52
EMC3
RP11-156E6.1
ALG3
SLC25A4
ENOPH1
COA3
GLRX2
NOX1
PIGU
TXN
TMEM14B
RAB25
COX8A
SNRPG
PDZD11
VAMP8
RP11-126K1.2
TIMM17A
CMBL
MRPL40
SDF2
SMG8
ARPC3
GPX4
LYPLAL1
PSMG3
PGAP3
PSMD4
ATOX1
RP11-872J21.5
ADIPOR1
NDUFA4
TAF1A-AS1
AMZ2P1
POLD2
CISD2
UQCR11
HAX1
RUVBL2
ZNHIT3
BOLA3
RNFT1
MNAT1
ERICH6-AS1
FAM96B
PSMA5
HINT2
CHCHD1
POP7
HPRT1
PSMA2
AP1S1
BSG
NDUFB8
SNRNP25
CMC2
DDIT3
STYXL1
CCT3
FKBP3
SNRPB
NDUFB5
H3F3B
TTC9
IFT43
ATP6V0E1
UBE2Z
PFDN6
MRPS33
METTL23
RPL19
USP14
SUMO2
MRPL47
MSRB2
RPN2
SELT
NDUFA12
SCNM1
GEMIN6
SDHAF2
MRPL17
TALDO1
PRR13
BZW2
NDUFB3
PSME1
GOT2
RNPEP
CXorf40B
PCK2
PXMP2
TRAPPC2L
ERAL1
PSMB1
ARL6IP1
LSM3
C1orf43
ELMOD2
CTD-2396E7.11
OCIAD2
PPIAP22
MZT1
ERGIC3
EIF6
CTC-444N24.8
TPI1
PCNA
RPL36AL
DAD1
TMEM9
GPI
DTYMK
TCTEX1D2
MCTS1
COX14
CEP95
SELK
TBCAP1
SNRPD1
ATP5C1
CSE1L
SNRPGP2
ABRACL
PSMD14
LAMTOR5
COX7C
BUD31
GUF1
TMED2
PRDX4
PSMD3
ATP6V0B
PET117
ARL1
SNRPB2
TSNAX
SURF1
TMEM251
SSR2
HM13
AC002398.13
TIMM10
PSMA4
COQ5
ECHS1
CEBPG
SNRPC
PGK1
NDUFB4
SRPRB
PDCL3
C14orf142
EBP
TRMT112
TLK2
ABHD10
PIGX
DYNLL2
AC026271.5
DNAJC19
DHRSX
MRPL51
HSP90AB1
SERP1
RBX1
PSMB5
TSEN15
ATP6V1F
RHBDD2
SLMO2
GPS1
FLAD1
DCK
ZCRB1
MRPL57
OST4
IPO4
FH
MRPL10
ALYREF
PPP2R1A
NECAP1
RP11-319G6.1
POLR2C
CMC1
CYB5R1
ARF1
APOO
NDUFS3
PSMC4
PYCR2
APOPT1
PFDN2
CALCOCO2
GTF2H5
CRNDE
NDUFA5
NFS1
PIH1D1
TMEM206
DYNLT1
PIGC
ERH
VIMP
SAP18
ARF6
ATP6V1D
THAP8
FRG1
GEMIN7
VBP1
NDUFS5
GNPAT
LRR1
MGST2
NOP10
TIMM23
SLC38A6
GLO1
FAM177A1
AP1M2
UQCRH
POLG2
ACOT8
ATP5G3
TIMM9
UQCRFS1
CLPP
GNG5
UTP18
LEO1
SMARCD2
STIP1
NEU1
AC093323.3
RAB11A
TCEB1
EIF2AK1
CHMP5
POLR2K
COQ2
DDX39A
TATDN3
EZR
CCDC58
HIGD2A
MRPS15
SRA1
PSEN2
RAN
NAA20
COX11
HSD17B10
PRDX6
NSDHL
IER3IP1
MRPS36
VPS25
TMEM14A
SF3B6
CTC-523E23.3
PRIM1
NDUFA9
TRIAP1
PIN4
ATP5G2
PTGES3
PPIL1
SPCS1
TMEM11
UFD1L
MEA1
RNF187
DGUOK
PAICS
GDI1
TPRKB
NSL1
UBB
PSMA1
SMUG1
TRAPPC2B
RPN1
LSM5
DYNLL1
MTX2
PRKAR1A
NOL7
COX5A
ASAH2B
KAT7
UXT
POLR2G
KDELR2
RTCA
PIGM
EIF2S2
HSDL1
METTL5
POLR2H
FAM96A
CALM2
SERTAD3
POP5
RP11-785H5.1
MRPS35
TXNL4A
TMBIM6
ALG14
SUMO1
SLC3A2
IARS2
ILF2
MFSD5
PSMD10
RAE1
MAPKAPK5-AS1
TMEM254
WBSCR22
CETN3
ARPC4
GRPEL1
COPS6
C14orf166
COPRS
TP53RK
FUNDC1
DDX56
EMG1
CCT5
PTPMT1
MTX1
AGA
NSF
RUVBL1
TMEM33
XRCC6BP1
ACTL6A
BRIX1
MRPL3
FAM104B
COPB2
FAM192A
RFC2
GTF2E2
ATP5J
EEF1E1
FIBP
CCZ1
DEDD2
SFXN4
TAF9
VPS29
COMMD10
VPS33A
ATP6V1E1
BROX
DNAJB11
RNF113A
TMEM230
YAE1D1
CINP
AATF
OAZ1
ATRAID
ARL8A
CLIC1
ATP6V1G1
TMEM41B
PMS2P1
IFT22
COPG1
TMX2
GGPS1
RFC4
SRP19
ERGIC2
COG2
FUNDC2
MTA3
JKAMP
OCIAD1
LCLAT1
PPP1R7
PSMD13
ING2
MTIF3
C7orf73
NUP37
PTS
MYL12B
IMMP1L
RHNO1
RDH11
TRAPPC4
RNF7
SSBP1
CCDC43
MRFAP1
PIGH
HTATSF1
UBA2
SAR1B
RDH14
C18orf21
RNF13
TMEM60
MED31
THOC7
EXOSC1
SS18L2
UBE2N
C1GALT1C1
CPSF3
MRPL32
SNAPIN
ATP5B
DENR
TSSC1
DRG1
SRP68
EIF3B
PIGF
SLBP
KDELR1
CNIH1
BRK1
PPM1A
RNF103
SEC13
EMC7
SLC25A17
ARL8B
TBL2
MFSD11
GSKIP
CNOT11
CCT6A
ANAPC7
PI4K2B
EXOSC9
BLOC1S4
COPS3
NPM1
CCT7
ACOX1
UBE2D2
MRPL18
COPZ1
NUP85
ATIC
HOMEZ
GPN3
PEX13
VDAC2
MRPL33
ACTR10
BTF3
RBMX2
CFAP36
TRMT10C
RARS
CMAS
NGDN
NIT2
GTF2A2
PSMD8
MALSU1
CSTF3
TIPRL
EAPP
PPCS
UPRT
PPP1CC
SNRNP27
SDHB
BPNT1
MRPS16
CGRRF1
PSMC6
CTAGE5
SMIM7
VRK3
MED6
TXNDC9
UBE2A
UBE2L3
CCT8
EIF2B2
MRPL9
ZBTB8OS
RPF1
RFWD2
ORC5
MRFAP1L1
NDUFS4
MRPL42
FAM103A1
SMIM15
IAH1
PDHA1
MRPL35
SLC25A14
YIPF3
TMEM128
ATP5F1
PPM1G
ERLEC1
GLRX3
CRLS1
COA5
FAM104A
DUS4L
NUDT9
STRAP
FAM220A
SKP1
RAC1
NOP56
TTC1
UBE2K
WDR53
NUDT5
C14orf119
PAIP2
GOLT1B
CCT4
TOMM70A
ATG3
CAPZA1
PAIP1
SRSF1
DNAJC7
FARSB
ANAPC10
AIMP1
MRPS5
MKKS
ASUN
MRPS22
SREK1IP1
CDK7
GHITM
GRSF1
WDSUB1
DYNC2LI1
GIN1
NOP58
LAS1L
GEMIN2
NKAP
SSB
HMCES
MTIF2
MOB4
GDI2
BCAS2
WDR61
C1orf50
UBE2E1
RRP36
H2AFV
PSMC2
FTSJ2
CALM1
COPS7A
RBM8A
SCFD1
METTL21A
PRKAG1
BLOC1S2
USP39
ACTR6
TIMMDC1
TRMT5
PPP2CA
RHEB
TMEM183A
MESDC2
RPAP3
PSMG2
PSMF1
CCDC59
MRPL44
C1D
FAM136A
NOL10
GPN1
VTI1B
METTL6
PPP3R1
TARDBP
SETD3
BTF3L4
NIF3L1
PPHLN1
SRSF2
MFF
ORC4
EIF2B1
C2orf47
MED7
BRAP
ANAPC5
YPEL5
DDX1
SNW1
KANSL2
ARMC8
STAMBP
ELAVL1
RBMX
KCMF1
SRSF7
SRSF3

## Sheet: Downregulated All genes
All genes significantly downregulated in low DAB2IP Luminal A group
PLEKHM2
TTLL11
CALCOCO1
SIN3B
WASF2
DUSP7
TP73-AS1
CDK5RAP2
SZT2
C1RL
TLN1
CIC
ZC3H7B
SNX33
CTDSP2
SBF1
ARAP1
CCDC93
C11orf95
CTB-55O6.12
ZBTB40
RAPGEF1
ABL1
CLCN6
DOCK6
MICALL1
MVB12B
SKI
MYO18A
ZNF618
TNS2
MAFG
TBC1D2B
RBFOX2
MAN2A2
SRF
TRAM2
LRRC8A
RP11-244O19.1
MPRIP
KANK2
RBMS2
NCKAP5L
NLGN2
POU6F1
PLEKHG2
NOD1
SH3D19
ANKDD1A
SMTN
ADCY3
C20orf194
RP11-6N17.3
MOCS1
FOXK1
MAPKBP1
LIMK2
MAP3K14
DLL4
NRIP2
PLXNA1
PRRC2B
FAM168A
SYDE1
LUZP1
RASA3
CTIF
MTHFR
PKN3
MLXIP
THSD1
MRAS
TPT1-AS1
RP4-773N10.4
PTPRM
SLC12A4
LAMB1
WDR81
LATS2
PDGFA
KLHL21
EPB41L2
RUSC2
SLC2A9
ROBO4
ELFN1
ZNF532
AMOTL2
COL4A2
TIAF1
PLXDC1
ST3GAL2
SVIL
ETV5
MBNL1-AS1
CUBN
PGF
PDGFRB
MYLK4
JAM3
PKD2
HEG1
MAFK
PODXL
MIR22HG
ANKRD6
FAM49A
FES
MRVI1
PKD1
CNTNAP1
PCSK7
NATD1
MPRIPP1
APBA1
H6PD
LRRC32
PRX
AGPAT4
CSPG4
RAB43P1
SYNPO
PTRF
KCND1
LINC00242
XXyac-YX65C7_A.2
HDAC4
RP11-86H7.7
PLB1
SH3PXD2A
NES
CYYR1
FXYD6
AFAP1L1
FAM20C
OAF
JRK
SUN2
BCL6B
RAB43
COL15A1
PPP1R12B
LDB2
TSHZ3
ZBTB47
CDC14B
FBXL22
CTC-251D13.1
EOGT
STAB1
PHKG1
EMP1
FBLN7
C15orf62
VWF
KLF13
CBX7
RP11-679B19.1
DZIP1
RAB7B
GPR161
CHRM5
NCOA7
FAM171A1
FLNA
ACTA2
TAGLN
EGFLAM
PDE3A
GRM2
LIMS2
NDST1
SNED1
PLSCR4
PPAP2B
GSN-AS1
CDH5
GPRC5B
KIF26A
CSRNP1
ACSM3
MATN1
VASH1
ARHGEF40
SDC3
WWTR1
RP11-228B15.4
PALD1
SPARCL1
NDRG2
PLEKHG1
FAM43A
KIFC3
AC006126.4
KSR1
TMEM204
MSRB3
ZC3H12B
DLK2
SGK1
EPAS1
FBLN5
LINC00933
FLT4
AC006116.20
CD93
SMAD9
SCARF1
HCG11
PRDM11
MICAL3
MYOM1
RP5-1039K5.12
PKD1P6
SHE
CACHD1
GSN
CTD-3064M3.3
ARHGEF17
ITPRIP
TGFBR2
ZFP36L2
NBPF1
UBE2Q2P1
C17orf51
GAS7
MCAM
SCARA3
RP11-371I20.2
KANK1
SRL
PTPN21
PABPC1P4
A2M
DZIP1L
PAPPA
RPL18AP7
GAS6
KLHL3
SNAI2
TIE1
ZCCHC24
CAV2
SAMD4A
YPEL4
CELA2B
DCHS1
RASIP1
RP11-333I13.1
NKAPL
CYGB
KIAA1614
RASL12
SNCA
CKMT2
NPR2
ARHGAP20
LTBP4
DHH
RP11-281O15.4
CCDC3
SPTB
SLIT2
NOS3
RP11-331F4.5
ST5
CTC-205M6.5
ZNF469
RNF175
MEIS2
RP11-407G23.2
MFGE8
USHBP1
CXorf36
ERG
LDLRAD2
LANCL3
GRAMD3
RP11-57H14.4
MMRN2
ATP1B2
RP11-677M14.3
COL16A1
ROR1
DCLK2
CAV1
RP11-415J8.3
PHLDB1
S1PR1
MAGI2-AS3
IFFO2
ARHGAP23
SOBP
LOXHD1
PPM1F
HSPA12B
FNDC4
SLIT3
MYHAS
FAT4
EPHB6
GRASP
ADAMTS10
RP11-166D19.1
RPS6KA2
PDZRN3
RHOJ
SOX7
GPRASP1
TMEM246
COL18A1
BTBD19
NOTCH1
ANK2
ARHGEF4
CRISPLD2
ETS2
RP11-212I21.4
PDGFRA
BMP6
FGF1
MYO1H
STARD8
MAML2
MGARP
NRXN2
ADCY4
LINC00506
P3H2
ARHGEF15
ADAMTS3
ADAMTSL4
SPRY1
FOXC1
HAND2
LRP1
PCDHGC3
LOXL4
HSPG2
FTOP1
FLRT2
RP11-455O6.2
SGCA
ANKRD53
AC007879.7
PRELP
TMEM200C
WNT5B
RP11-51B23.3
RP3-449M8.6
ARAP3
MOB3B
RP11-401P9.4
LMF1-AS1
AOC3
OBSCN
KANK3
ITIH3
GPR20
LINC00987
RP11-923I11.6
RP11-1212A22.1
EVC2
AP000662.4
HIC1
TMEM178A
C22orf23
GIMAP5
GRIP2
RP11-981G7.6
RP11-672A2.4
RP11-253E3.3
TAL1
SOX8
CRHR2
GNAL
AKAP12
RP11-474O21.5
SPNS2
ENPP2
LHFP
CDH23
RP11-497E19.1
CFI
CTGF
AC025165.8
SV2A
SPTA1
RP11-92C4.6
IQCJ-SCHIP1
PODN
CTD-3035K23.3
SVEP1
TCEAL7
LGI4
AQP1
ITGA9
WSCD1
LZTS1
FHL1
RP11-498C9.12
ABCB1
HAND2-AS1
RP11-981G7.2
LINC01537
MPZ
GOLGA6L5P
RP11-622C24.2
ADRB2
RP11-531A24.5
PTPN14
RP11-1334A24.5
BHMT2
KCNN4
RP11-958N24.1
PELI2
FLNC
RP13-152O15.5
GLI1
SH3RF3-AS1
GCKR
ZNF521
PALM2-AKAP2
MID1
FAM126A
COL25A1
CCDC85A
ZNF366
SHANK3
NOTCH4
LINC00086
PTPN5
MRGPRF
GRID1
KLHL29
FAM110D
FAM13C
PCBP3
MET
VSNL1
SLC1A7
KIAA1045
SCHIP1
MYOCD
KCNJ2-AS1
HOXA3
IL17RD
ART5
SLC26A10
RP11-21C4.1
BMX
AC064875.2
ANKRD65
TNS1
MT1X
TNFSF15
CTC-439O9.1
CSDC2
AL031587.1
IGDCC4
RP11-867G23.10
SLC2A4
SOX17
AP002954.3
ENPP6
ANGPTL1
PROS1
PER1
PEAR1
RAB44
AMOTL1
JPH4
CTD-3035K23.7
FHOD3
STAC
LIPE
DNM1P51
MYOM3
GLI2
CTC-786C10.1
RP11-276H19.1
AC109642.1
LINC00601
CCDC80
PRR33
LTBP2
RP11-20I20.4
CORO2B
GPR146
HOXA-AS2
RP11-73M7.6
MYLK
PGM5
HOXA4
CD164L2
RP11-696D21.2
LAMA1
RP11-175K6.1
RP11-61I13.3
C8orf88
SYT15
SRPX
CPXM1
PTGFR
RP3-416H24.1
RP11-283G6.3
SYNE3
HSPB7
STX1B
AP000892.6
LYNX1
KIAA1755
NPR1
PDE2A
GPM6B
RYR3
RP11-845M18.6
SLC14A1
DDX43
IL1RL1
TP53AIP1
FBXO32
FER1L5
KCTD14
BPI
WDR86-AS1
ASPG
PLAGL1
EDN1
GS1-57L11.1
IGF1
TSPAN11
BTNL9
RP11-517I3.2
GRAMD2
KIRREL
LRFN5
TINAGL1
FGF2
GOLGA6L4
TREH
ITPRIPL1
HOXA-AS3
TCF23
ABCA9
CTC-435M10.3
ALK
SLC8A3
RP11-554A11.4
STARD9
GABRE
CDO1
CSRNP3
MIR4635
COL6A6
TDRD10
TNFRSF10D
CRB2
LINC00968
ITIH5
PRDM16
TACR1
DST
CTB-12A17.2
RP11-182J1.1
CTD-2311M21.3
IGF2
DLL1
KLF15
NFIA-AS2
GPR124
LIF
TTYH1
COL23A1
AP001471.1
LRRN4CL
CNTN6
LAMB3
HLF
PHYHIP
C10orf10
LINC00092
CCND2-AS2
RP5-858L17.1
ADAMTS8
PTCH2
DSC1
RP4-575N6.4
TESC
KLHL33
FAM19A3
RP1L1
MME
RP11-523O18.5
HOXA10-AS
CTD-3064M3.7
CRYAB
AP001189.4
KLHL13
IL34
RP5-1039K5.19
RP11-330M19.1
RP5-968J1.1
RP11-69I8.3
RP11-517I3.1
ROBO3
PSAT1P3
CYP26B1
ITGA7
TNS4
RP11-832A4.7
DNM1P47
MS4A4E
SCRG1
CDH3
RIMS3
HOXA9
GLP2R
CPZ
LMOD1
RP11-375I20.6
RGMA
CHRNA7
ANGPT4
MGAT3
GREM2
DCHS2
CLDN5
PPP1R14A
SHROOM1
ALDH3A1
SEMA3G
AP000473.8
LPHN3
COL14A1
AC016995.3
CAPN11
CCDC8
ABCA10
PRG2
ISM1
SPRY2
MAMDC2
ETV3L
SERPINF2
FOXC2
CPA1
ACTG2
ESRRB
EPHB1
MEDAG
ELN
CALN1
RP11-923I11.5
RP11-567M16.1
CLDN11
ADAMTS5
ADAMTS9
PROX1
BNC1
AOC4P
FREM1
CACNA1G
KCNE1
OGN
AC005682.6
AC011738.4
GLB1L3
WISP3
PLD5
SAMD5
LRRC3B
TNN
JPH2
DMD
AC113192.1
CADM3-AS1
XXbac-B461K10.4
MMRN1
KRT17
NOV
GDF10
MFAP4
CHST3
IGF2-AS
NRG1
ADAMTS9-AS1
MAB21L1
IGSF10
RP4-555D20.2
TMEM252
DPP6
RARRES1
PAMR1
EGFR
AC004637.1
PROM1
MASP1
MATN2
TPPP2
FIGNL2
PRSS51
TSHZ2
LCN6
TP63
LINC00165
RP11-161M6.2
PDK4
SMAD9-IT1
CNN1
FMO2
POLR2F
MRGPRE
TMEFF2
RP5-1056H1.2
SHISA3
RP11-459D22.1
ALDH1A2
CTSG
AC005682.5
CERS3-AS1
RP4-673D20.3
HOXA5
KCNMB1
RP11-58O9.2
IRX4
PGM5-AS1
BOC
ADCYAP1R1
GPIHBP1
TRPM3
OR7A5
RCAN1
PTX3
AC135178.7
LAMC3
SLC6A2
MEG3
AC009336.19
KIT
PRRG3
TDRD9
RP11-403I13.5
GRIN2B
D4S234E
SLC22A11
OR7C1
CX3CL1
FKSG62
RP11-464C19.3
SDPR
C4BPA
RP11-1220K2.2
FCGR3B
MT1M
ZBTB16
TMEM132C
ASTN1
PAK3
SLC4A10
SACS-AS1
ALB
ADAMTS1
HOXA7
LCN10
HAP1
HSD17B2
SLC6A14
SCN4B
MRGPRF-AS1
WDR86
SLC16A12
TNFRSF11B
SCGB2A1
PGM5P4
AC093609.1
TRABD2B
ACTA2-AS1
SAA1
RP11-138M12.1
AF001548.3
ADCYAP1
SCN2B
FAM107A
LINC00162
WSCD2
HOXA6
MIR202HG
RP11-6O2.3
AC098617.1
EFCAB1
HOXA2
OCA2
TCEAL2
LINC01152
DSG1
RNASE7
RP1-278D1.2
RP11-203I2.1
RP11-672L10.2
TRPM6
NTF4
RP11-643A5.3
CD300LG
ICAM5
TSLP
LEFTY2
ATOH8
SAA2-SAA4
RP11-6O2.4
STAB2
LYVE1
ADAM33
RP5-1024C24.1
RP11-735G4.1
TNXB
UTS2R
ABCB5
CNTNAP3
RP11-182J1.14
CCDC68
ADAMTS9-AS2
KCNA1
RP11-81K2.2
HPGD
RP11-481F24.3
IGFN1
SYT8
CRISPLD1
DAB2IP
ROPN1
MEG9
NGFR
LOR
ST8SIA2
PDE1C
RP11-536I6.2
CNTNAP3B
TRIM29
RP11-196B3.3
RP11-120J1.1
DES
B3GALT1
CTXN3
FAM150B
SCN5A
C1QL2
SPHKAP
RELN
OXTR
SAA2
MAS1L
SLC27A6
TEPP
FAM196B
NNAT
LLNLF-187D8.1
CMA1
CTB-60B18.18
CLCA4
MIR143HG
RP11-817J15.2
CTD-2015G9.2
RP11-394O4.5
SYNM
RP11-429A20.3
COLCA1
RP11-626H12.1
RP11-817J15.3
KLK5
BBOX1
TMEM213
HILS1
AC078842.3
LGR6
KLK8
MYH11
SAA4
MUC19
RP11-35J10.7
GPR17
C10orf90
RP11-466L17.1
HTR2A
ALX4
KRT14
PIK3C2G
AC016735.1
IL17B
CAPZA3
RP11-494M8.4
MIA
RP5-827E24.1
COL17A1
CYP4F24P
GLYATL2
CTD-2026C7.1
ANGPTL7
CMTM5
RNF186
SLC28A3
CCDC129
SLC7A3
CXCL2
MIA-RAB4B
DCT
TCEAL5
IRX1
HS3ST4
RP11-361I14.2
HPSE2
SLC39A12
GABRA4
AC005152.3
PROL1
FAT2
LINC01105
EMILIN3
PIGR
GRIA4
GPR123
MRGPRX3
PAK7
CLDN19
KCNJ16
PTN
AC016735.2
LINC00668
OVCH2
PLCZ1
RGR
NRG2
AC068057.1
OSR1
SFRP1
NPY2R
NEUROG2
LINC01198
AC097713.3
MT1JP
RP11-893F2.14
SMYD1
MIR143
RP11-92A5.2
GFAP
C2orf40
CDH12
EEF1DP5
EDN3
NPY
STAC2
GPR144
WIF1
