# Supplementary material for: DAB2IP loss in luminal a breast cancer leads to NF-κB–associated aggressive oncogenic phenotypes
Source: JCI Insight. 2024 Dec 6;9(23):e171705. doi: 10.1172/jci.insight.171705 (PMC11623953; doi:10.1172/jci.insight.171705)
Supplement: Supplemental table 6 [file jciinsight-9-171705-s058.xlsx]

## Sheet: DAB2IP.neoJunction.SuppTable
SampleID	DAB2IP	ERstatus	SUBTYPE	NeoJunction_Count
TCGA-A8-A07J-01A	DAB2IP_mid	Positive	BRCA_LumA	367
TCGA-XX-A899-01A	DAB2IP_high	Positive	BRCA_LumA	394
TCGA-LL-A440-01A	DAB2IP_high	Positive	BRCA_LumA	420
TCGA-E9-A1NG-01A	DAB2IP_mid	Positive	BRCA_LumA	426
TCGA-A2-A0EP-01A	DAB2IP_mid	Positive	BRCA_LumA	439
TCGA-BH-A1EO-01A	DAB2IP_mid	Positive	BRCA_LumA	444
TCGA-AR-A24T-01A	DAB2IP_mid	Positive	BRCA_LumA	445
TCGA-D8-A1JU-01A	DAB2IP_mid	Positive	BRCA_LumA	449
TCGA-AC-A2FF-01A	DAB2IP_mid	Positive	BRCA_LumA	451
TCGA-BH-A42V-01A	DAB2IP_high	Positive	BRCA_LumA	468
TCGA-A2-A04N-01A	DAB2IP_mid	Positive	BRCA_LumA	470
TCGA-D8-A1Y2-01A	DAB2IP_mid	Positive	BRCA_LumB	475
TCGA-A1-A0SE-01A	DAB2IP_high	Positive	BRCA_LumA	477
TCGA-W8-A86G-01A	DAB2IP_high	Positive	BRCA_LumA	484
TCGA-BH-A0DI-01A	DAB2IP_mid	Positive	BRCA_LumA	485
TCGA-D8-A141-01A	DAB2IP_mid	Positive	BRCA_LumA	486
TCGA-B6-A0WY-01A	DAB2IP_high	Positive	BRCA_LumA	487
TCGA-A2-A0T6-01A	DAB2IP_mid	Positive	BRCA_LumA	490
TCGA-BH-A0H5-01A	DAB2IP_mid	Positive	BRCA_LumA	490
TCGA-AC-A3HN-01A	DAB2IP_high	Positive	BRCA_LumA	494
TCGA-A2-A0EO-01A	DAB2IP_mid	Positive	BRCA_LumA	498
TCGA-OK-A5Q2-01A	DAB2IP_high	Positive	BRCA_LumA	499
TCGA-BH-A0DP-01A	DAB2IP_mid	Positive	BRCA_LumA	501
TCGA-AR-A2LO-01A	DAB2IP_high	Positive	BRCA_LumA	502
TCGA-OL-A5RX-01A	DAB2IP_high	Positive	BRCA_LumA	502
TCGA-A7-A0DB-01A	DAB2IP_low	Positive	BRCA_LumA	503
TCGA-A2-A0T5-01A	DAB2IP_mid	Positive	BRCA_LumA	511
TCGA-GM-A2DN-01A	DAB2IP_mid	Positive	BRCA_LumA	513
TCGA-AC-A2FO-01A	DAB2IP_mid	Positive	BRCA_LumA	517
TCGA-BH-A0H3-01A	DAB2IP_mid	Positive	BRCA_LumA	518
TCGA-AR-A0TT-01A	DAB2IP_low	Positive	BRCA_LumB	521
TCGA-BH-A0DT-01A	DAB2IP_mid	Positive	BRCA_LumA	522
TCGA-EW-A1IW-01A	DAB2IP_mid	Positive	BRCA_LumA	523
TCGA-BH-A0DK-01A	DAB2IP_mid	Positive	BRCA_LumA	525
TCGA-BH-A1FH-01A	DAB2IP_high	Positive	BRCA_LumA	529
TCGA-AR-A1AW-01A	DAB2IP_low	Positive	BRCA_LumB	532
TCGA-AC-A8OR-01A	DAB2IP_low	Positive	BRCA_LumA	533
TCGA-AQ-A7U7-01A	DAB2IP_high	Positive	BRCA_LumA	536
TCGA-XX-A89A-01A	DAB2IP_high	Positive	BRCA_LumA	539
TCGA-B6-A0X0-01A	DAB2IP_mid	Positive	BRCA_LumA	540
TCGA-E9-A1NF-01A	DAB2IP_mid	Positive	BRCA_LumB	540
TCGA-AC-A8OS-01A	DAB2IP_mid	Positive	BRCA_LumA	543
TCGA-BH-A0W4-01A	DAB2IP_high	Positive	BRCA_LumA	547
TCGA-HN-A2OB-01A	DAB2IP_high	Positive	BRCA_LumA	548
TCGA-AQ-A1H3-01A	DAB2IP_low	Positive	BRCA_LumA	549
TCGA-AC-A6IV-01A	DAB2IP_high	Positive	BRCA_LumA	550
TCGA-D8-A4Z1-01A	DAB2IP_high	Positive	BRCA_LumA	551
TCGA-AC-A6IX-01A	DAB2IP_mid	Positive	BRCA_LumA	556
TCGA-E9-A22A-01A	DAB2IP_mid	Positive	BRCA_LumB	558
TCGA-C8-A12O-01A	DAB2IP_mid	Positive	BRCA_LumA	559
TCGA-E2-A1IF-01A	DAB2IP_mid	Positive	BRCA_LumA	563
TCGA-B6-A40C-01A	DAB2IP_mid	Positive	BRCA_LumA	565
TCGA-D8-A1XB-01A	DAB2IP_mid	Positive	BRCA_LumA	567
TCGA-4H-AAAK-01A	DAB2IP_high	Positive	BRCA_LumA	568
TCGA-A8-A09D-01A	DAB2IP_mid	Positive	BRCA_LumA	569
TCGA-GM-A2DL-01A	DAB2IP_high	Positive	BRCA_LumA	569
TCGA-D8-A27K-01A	DAB2IP_mid	Positive	BRCA_LumA	571
TCGA-A8-A06P-01A	DAB2IP_high	Positive	BRCA_LumA	572
TCGA-A2-A0ES-01A	DAB2IP_high	Positive	BRCA_LumA	575
TCGA-A2-A0T4-01A	DAB2IP_mid	Positive	BRCA_LumA	577
TCGA-AO-A0JG-01A	DAB2IP_low	Positive	BRCA_LumA	577
TCGA-BH-A0DV-01A	DAB2IP_mid	Positive	BRCA_LumA	578
TCGA-EW-A1IX-01A	DAB2IP_high	Positive	BRCA_LumA	578
TCGA-E2-A153-01A	DAB2IP_mid	Positive	BRCA_LumA	579
TCGA-A2-A0CK-01A	DAB2IP_high	Positive	BRCA_LumA	581
TCGA-BH-AB28-01A	DAB2IP_mid	Positive	BRCA_LumA	583
TCGA-AC-A3QP-01A	DAB2IP_high	Positive	BRCA_LumA	586
TCGA-AN-A0FN-01A	DAB2IP_mid	Positive	BRCA_LumA	586
TCGA-BH-A18K-01A	DAB2IP_low	Positive	BRCA_LumA	587
TCGA-AR-A1AL-01A	DAB2IP_high	Positive	BRCA_LumA	588
TCGA-AO-A12A-01A	DAB2IP_mid	Positive	BRCA_LumA	589
TCGA-A8-A0AB-01A	DAB2IP_mid	Positive	BRCA_LumA	590
TCGA-E2-A1IL-01A	DAB2IP_high	Positive	BRCA_LumA	590
TCGA-A2-A0SW-01A	DAB2IP_low	Positive	BRCA_LumB	590
TCGA-AN-A0XW-01A	DAB2IP_low	Positive	BRCA_LumA	592
TCGA-A8-A097-01A	DAB2IP_mid	Positive	BRCA_LumA	593
TCGA-BH-A0E2-01A	DAB2IP_mid	Positive	BRCA_LumA	594
TCGA-A2-A0EW-01A	DAB2IP_high	Positive	BRCA_LumA	599
TCGA-E2-A1L9-01A	DAB2IP_mid	Positive	BRCA_LumA	599
TCGA-E2-A1IG-01A	DAB2IP_mid	Positive	BRCA_LumA	603
TCGA-A8-A0AD-01A	DAB2IP_high	Positive	BRCA_LumA	604
TCGA-AN-A0FD-01A	DAB2IP_low	Positive	BRCA_LumA	604
TCGA-B6-A0IH-01A	DAB2IP_high	Positive	BRCA_LumA	604
TCGA-B6-A0IP-01A	DAB2IP_mid	Positive	BRCA_LumA	604
TCGA-D8-A27I-01A	DAB2IP_high	Positive	BRCA_LumA	604
TCGA-E2-A15P-01A	DAB2IP_high	Positive	BRCA_LumA	604
TCGA-A2-A0CT-01A	DAB2IP_low	Positive	BRCA_LumA	605
TCGA-AR-A24O-01A	DAB2IP_mid	Positive	BRCA_LumA	606
TCGA-B6-A0RV-01A	DAB2IP_mid	Positive	BRCA_LumA	606
TCGA-BH-A1FE-01A	DAB2IP_mid	Positive	BRCA_LumA	608
TCGA-BH-A0BF-01A	DAB2IP_low	Positive	BRCA_LumB	608
TCGA-A2-A25D-01A	DAB2IP_low	Positive	BRCA_LumA	609
TCGA-AC-A23E-01A	DAB2IP_mid	Positive	BRCA_LumA	610
TCGA-A8-A08T-01A	DAB2IP_high	Positive	BRCA_LumA	611
TCGA-BH-A0DQ-01A	DAB2IP_mid	Positive	BRCA_LumA	613
TCGA-BH-A0HP-01A	DAB2IP_mid	Positive	BRCA_LumA	613
TCGA-C8-A132-01A	DAB2IP_mid	Positive	BRCA_LumA	614
TCGA-AN-A03X-01A	DAB2IP_mid	Positive	BRCA_LumA	615
TCGA-A8-A06O-01A	DAB2IP_mid	Positive	BRCA_LumB	616
TCGA-BH-A0C3-01A	DAB2IP_low	Positive	BRCA_LumB	616
TCGA-AO-A0J9-01A	DAB2IP_mid	Positive	BRCA_LumA	619
TCGA-D8-A27T-01A	DAB2IP_high	Positive	BRCA_LumA	619
TCGA-BH-A0DX-01A	DAB2IP_mid	Positive	BRCA_LumA	620
TCGA-BH-A18I-01A	DAB2IP_mid	Positive	BRCA_LumA	620
TCGA-OL-A66N-01A	DAB2IP_mid	Positive	BRCA_LumA	620
TCGA-EW-A6SC-01A	DAB2IP_mid	Positive	BRCA_LumA	621
TCGA-A2-A0CS-01A	DAB2IP_mid	Positive	BRCA_LumA	622
TCGA-A8-A08O-01A	DAB2IP_mid	Positive	BRCA_LumA	623
TCGA-AN-A0XL-01A	DAB2IP_mid	Positive	BRCA_LumA	625
TCGA-BH-A0BQ-01A	DAB2IP_mid	Positive	BRCA_LumA	626
TCGA-D8-A1JB-01A	DAB2IP_mid	Positive	BRCA_LumA	626
TCGA-E9-A22D-01A	DAB2IP_low	Positive	BRCA_LumB	627
TCGA-A8-A07G-01A	DAB2IP_mid	Positive	BRCA_LumA	628
TCGA-BH-A1FL-01A	DAB2IP_mid	Positive	BRCA_LumA	628
TCGA-E2-A1IN-01A	DAB2IP_mid	Positive	BRCA_LumA	628
TCGA-A2-A0YL-01A	DAB2IP_high	Positive	BRCA_LumA	629
TCGA-A2-A1FX-01A	DAB2IP_low	Positive	BRCA_LumB	631
TCGA-LD-A7W6-01A	DAB2IP_mid	Positive	BRCA_LumA	632
TCGA-AR-A2LN-01A	DAB2IP_high	Positive	BRCA_LumA	633
TCGA-BH-A0AZ-01A	DAB2IP_mid	Positive	BRCA_LumA	635
TCGA-GM-A2DM-01A	DAB2IP_high	Positive	BRCA_LumA	635
TCGA-A1-A0SI-01A	DAB2IP_mid	Positive	BRCA_LumB	635
TCGA-D8-A1XM-01A	DAB2IP_mid	Positive	BRCA_LumA	636
TCGA-D8-A1XO-01A	DAB2IP_mid	Positive	BRCA_LumA	636
TCGA-A8-A08Z-01A	DAB2IP_mid	Positive	BRCA_LumA	638
TCGA-A8-A093-01A	DAB2IP_mid	Positive	BRCA_LumA	638
TCGA-BH-A0BD-01A	DAB2IP_mid	Positive	BRCA_LumB	638
TCGA-A2-A0CV-01A	DAB2IP_high	Positive	BRCA_LumA	639
TCGA-A2-A0EM-01A	DAB2IP_mid	Positive	BRCA_LumA	640
TCGA-B6-A0WS-01A	DAB2IP_mid	Positive	BRCA_LumA	641
TCGA-LD-A74U-01A	DAB2IP_high	Positive	BRCA_LumA	643
TCGA-BH-A0AU-01A	DAB2IP_low	Positive	BRCA_LumB	643
TCGA-AO-A0J5-01A	DAB2IP_mid	Positive	BRCA_LumA	644
TCGA-E9-A1R2-01A	DAB2IP_mid	Positive	BRCA_LumA	644
TCGA-BH-A0BZ-01A	DAB2IP_low	Positive	BRCA_LumB	645
TCGA-AR-A24P-01A	DAB2IP_mid	Positive	BRCA_LumA	646
TCGA-AN-A04A-01A	DAB2IP_mid	Positive	BRCA_LumA	647
TCGA-BH-A0BO-01A	DAB2IP_high	Positive	BRCA_LumA	647
TCGA-E2-A15D-01A	DAB2IP_mid	Positive	BRCA_LumA	647
TCGA-AC-A5XU-01A	DAB2IP_mid	Positive	BRCA_LumA	648
TCGA-E2-A15C-01A	DAB2IP_mid	Positive	BRCA_LumA	649
TCGA-AC-A2FB-01A	DAB2IP_mid	Positive	BRCA_LumA	650
TCGA-E9-A1N5-01A	DAB2IP_mid	Positive	BRCA_LumA	650
TCGA-A2-A0CU-01A	DAB2IP_mid	Positive	BRCA_LumA	652
TCGA-AO-A0JF-01A	DAB2IP_mid	Positive	BRCA_LumA	653
TCGA-A8-A095-01A	DAB2IP_low	Positive	BRCA_LumB	653
TCGA-AO-A12G-01A	DAB2IP_high	Positive	BRCA_LumA	654
TCGA-E9-A6HE-01A	DAB2IP_mid	Positive	BRCA_LumA	655
TCGA-D8-A1XL-01A	DAB2IP_low	Positive	BRCA_LumB	656
TCGA-A2-A0EN-01A	DAB2IP_mid	Positive	BRCA_LumA	658
TCGA-E2-A15K-01A	DAB2IP_mid	Positive	BRCA_LumB	658
TCGA-Z7-A8R6-01A	DAB2IP_low	Positive	BRCA_LumB	658
TCGA-A1-A0SJ-01A	DAB2IP_mid	Positive	BRCA_LumA	659
TCGA-BH-A0DS-01A	DAB2IP_mid	Positive	BRCA_LumA	660
TCGA-EW-A1OY-01A	DAB2IP_mid	Positive	BRCA_LumB	660
TCGA-A7-A0D9-01A	DAB2IP_mid	Positive	BRCA_LumA	661
TCGA-E2-A10A-01A	DAB2IP_high	Positive	BRCA_LumA	662
TCGA-EW-A1P6-01A	DAB2IP_high	Positive	BRCA_LumA	663
TCGA-E2-A1LA-01A	DAB2IP_mid	Positive	BRCA_LumA	664
TCGA-AN-A0FS-01A	DAB2IP_mid	Positive	BRCA_LumA	665
TCGA-A7-A425-01A	DAB2IP_high	Positive	BRCA_LumA	667
TCGA-BH-A0GY-01A	DAB2IP_low	Positive	BRCA_LumA	667
TCGA-BH-A0H9-01A	DAB2IP_low	Positive	BRCA_LumA	667
TCGA-AN-A0AK-01A	DAB2IP_low	Positive	BRCA_LumB	667
TCGA-A2-A1FZ-01A	DAB2IP_mid	Positive	BRCA_LumA	668
TCGA-E9-A227-01A	DAB2IP_mid	Positive	BRCA_LumA	668
TCGA-BH-A0B5-01A	DAB2IP_mid	Positive	BRCA_LumA	671
TCGA-E9-A1NE-01A	DAB2IP_mid	Positive	BRCA_LumA	671
TCGA-A2-A0SV-01A	DAB2IP_high	Positive	BRCA_LumB	671
TCGA-AR-A5QN-01A	DAB2IP_mid	Positive	BRCA_LumA	672
TCGA-S3-AA17-01A	DAB2IP_mid	Positive	BRCA_LumB	672
TCGA-B6-A0WV-01A	DAB2IP_low	Positive	BRCA_LumB	674
TCGA-A8-A0A4-01A	DAB2IP_mid	Positive	BRCA_LumA	676
TCGA-AR-A252-01A	DAB2IP_mid	Positive	BRCA_LumA	676
TCGA-S3-AA12-01A	DAB2IP_low	Positive	BRCA_LumA	677
TCGA-A8-A07L-01A	DAB2IP_high	Positive	BRCA_LumB	677
TCGA-BH-A0EB-01A	DAB2IP_mid	Positive	BRCA_LumA	681
TCGA-C8-A8HQ-01A	DAB2IP_mid	Positive	BRCA_LumB	681
TCGA-A2-A0D3-01A	DAB2IP_low	Positive	BRCA_LumA	683
TCGA-A8-A0A6-01A	DAB2IP_mid	Positive	BRCA_LumA	683
TCGA-OL-A5DA-01A	DAB2IP_low	Positive	BRCA_LumA	683
TCGA-BH-A0B0-01A	DAB2IP_mid	Positive	BRCA_LumA	688
TCGA-BH-A8G0-01A	DAB2IP_high	Positive	BRCA_LumA	688
TCGA-EW-A1J2-01A	DAB2IP_mid	Positive	BRCA_LumA	688
TCGA-D8-A1X8-01A	DAB2IP_mid	Positive	BRCA_LumA	689
TCGA-AR-A5QP-01A	DAB2IP_mid	Positive	BRCA_LumA	690
TCGA-A8-A08G-01A	DAB2IP_low	Positive	BRCA_LumB	690
TCGA-AO-A12E-01A	DAB2IP_mid	Positive	BRCA_LumA	691
TCGA-BH-A0BJ-01A	DAB2IP_mid	Positive	BRCA_LumA	691
TCGA-A7-A5ZX-01A	DAB2IP_high	Positive	BRCA_LumA	692
TCGA-D8-A73X-01A	DAB2IP_mid	Positive	BRCA_LumA	692
TCGA-A7-A0CG-01A	DAB2IP_mid	Positive	BRCA_LumA	693
TCGA-E2-A107-01A	DAB2IP_mid	Positive	BRCA_LumA	693
TCGA-A8-A06T-01A	DAB2IP_mid	Positive	BRCA_LumA	694
TCGA-A7-A5ZW-01A	DAB2IP_mid	Positive	BRCA_LumA	696
TCGA-D8-A1Y1-01A	DAB2IP_mid	Positive	BRCA_LumB	696
TCGA-E2-A15M-01A	DAB2IP_low	Positive	BRCA_LumA	698
TCGA-AN-A041-01A	DAB2IP_high	Positive	BRCA_LumA	699
TCGA-E2-A1IK-01A	DAB2IP_mid	Positive	BRCA_LumA	699
TCGA-D8-A1X6-01A	DAB2IP_mid	Positive	BRCA_LumB	699
TCGA-BH-A2L8-01A	DAB2IP_mid	Positive	BRCA_LumA	700
TCGA-BH-A0C0-01A	DAB2IP_mid	Positive	BRCA_LumB	702
TCGA-AO-A0J8-01A	DAB2IP_low	Positive	BRCA_LumA	703
TCGA-A7-A26J-01A	DAB2IP_mid	Positive	BRCA_LumA	704
TCGA-D8-A1JP-01A	DAB2IP_mid	Positive	BRCA_LumA	704
TCGA-AO-A03P-01A	DAB2IP_low	Positive	BRCA_LumB	704
TCGA-BH-A0E1-01A	DAB2IP_mid	Positive	BRCA_LumA	705
TCGA-EW-A1P0-01A	DAB2IP_low	Positive	BRCA_LumB	705
TCGA-AR-A24V-01A	DAB2IP_mid	Positive	BRCA_LumA	707
TCGA-D8-A27G-01A	DAB2IP_low	Positive	BRCA_LumA	707
TCGA-OL-A5RV-01A	DAB2IP_high	Positive	BRCA_LumA	707
TCGA-A2-A0YD-01A	DAB2IP_mid	Positive	BRCA_LumA	709
TCGA-A2-A4S2-01A	DAB2IP_high	Positive	BRCA_LumA	710
TCGA-PE-A5DE-01A	DAB2IP_mid	Positive	BRCA_LumA	711
TCGA-BH-A1F2-01A	DAB2IP_low	Positive	BRCA_LumB	712
TCGA-BH-A0HU-01A	DAB2IP_mid	Positive	BRCA_LumB	714
TCGA-AO-A03L-01A	DAB2IP_low	Positive	BRCA_LumA	715
TCGA-BH-A18N-01A	DAB2IP_high	Positive	BRCA_LumA	716
TCGA-AO-A0J3-01A	DAB2IP_low	Positive	BRCA_LumB	717
TCGA-A8-A0A9-01A	DAB2IP_low	Positive	BRCA_LumA	718
TCGA-B6-A0X4-01A	DAB2IP_high	Positive	BRCA_LumA	718
TCGA-A2-A0T7-01A	DAB2IP_high	Positive	BRCA_LumA	720
TCGA-E2-A10B-01A	DAB2IP_high	Positive	BRCA_LumA	720
TCGA-AR-A0TW-01A	DAB2IP_low	Positive	BRCA_LumA	721
TCGA-E2-A15J-01A	DAB2IP_mid	Positive	BRCA_LumA	721
TCGA-B6-A401-01A	DAB2IP_mid	Positive	BRCA_LumA	722
TCGA-E9-A295-01A	DAB2IP_mid	Positive	BRCA_LumA	722
TCGA-AR-A24X-01A	DAB2IP_low	Positive	BRCA_LumA	723
TCGA-D8-A1XY-01A	DAB2IP_low	Positive	BRCA_LumA	723
TCGA-C8-A1HN-01A	DAB2IP_low	Positive	BRCA_LumB	723
TCGA-A7-A13F-01A	DAB2IP_mid	Positive	BRCA_LumB	725
TCGA-AN-A0AJ-01A	DAB2IP_low	Positive	BRCA_LumB	725
TCGA-BH-A0BR-01A	DAB2IP_high	Positive	BRCA_LumA	726
TCGA-E9-A1NI-01A	DAB2IP_low	Positive	BRCA_LumB	728
TCGA-B6-A0RP-01A	DAB2IP_low	Positive	BRCA_LumA	730
TCGA-D8-A1Y3-01A	DAB2IP_mid	Positive	BRCA_LumB	730
TCGA-S3-AA11-01A	DAB2IP_mid	Positive	BRCA_LumA	732
TCGA-A2-A1G0-01A	DAB2IP_mid	Positive	BRCA_LumA	733
TCGA-AC-A6NO-01A	DAB2IP_high	Positive	BRCA_LumA	733
TCGA-BH-A0HX-01A	DAB2IP_mid	Positive	BRCA_LumA	733
TCGA-E2-A15A-01A	DAB2IP_mid	Positive	BRCA_LumB	733
TCGA-D8-A145-01A	DAB2IP_mid	Positive	BRCA_LumA	734
TCGA-GM-A4E0-01A	DAB2IP_high	Positive	BRCA_LumA	734
TCGA-E2-A15G-01A	DAB2IP_mid	Positive	BRCA_LumA	735
TCGA-B6-A0RO-01A	DAB2IP_low	Positive	BRCA_LumA	736
TCGA-BH-A0BT-01A	DAB2IP_low	Positive	BRCA_LumA	736
TCGA-B6-A0IN-01A	DAB2IP_mid	Positive	BRCA_LumB	736
TCGA-BH-A18J-01A	DAB2IP_mid	Positive	BRCA_LumA	738
TCGA-E2-A14Q-01A	DAB2IP_mid	Positive	BRCA_LumA	738
TCGA-A2-A04R-01A	DAB2IP_low	Positive	BRCA_LumB	738
TCGA-AR-A2LM-01A	DAB2IP_mid	Positive	BRCA_LumA	739
TCGA-D8-A1X9-01A	DAB2IP_mid	Positive	BRCA_LumA	739
TCGA-AO-A1KT-01A	DAB2IP_mid	Positive	BRCA_LumB	739
TCGA-BH-A0DH-01A	DAB2IP_high	Positive	BRCA_LumA	741
TCGA-AN-A0FW-01A	DAB2IP_low	Positive	BRCA_LumA	742
TCGA-GM-A5PX-01A	DAB2IP_mid	Positive	BRCA_LumA	742
TCGA-BH-A18F-01A	DAB2IP_high	Positive	BRCA_LumA	743
TCGA-E9-A1NH-01A	DAB2IP_mid	Positive	BRCA_LumA	743
TCGA-AR-A24W-01A	DAB2IP_high	Positive	BRCA_LumA	744
TCGA-BH-A0EI-01A	DAB2IP_high	Positive	BRCA_LumA	745
TCGA-A8-A08A-01A	DAB2IP_mid	Positive	BRCA_LumA	747
TCGA-AR-A255-01A	DAB2IP_mid	Positive	BRCA_LumA	747
TCGA-A8-A09A-01A	DAB2IP_mid	Positive	BRCA_LumA	748
TCGA-A2-A04V-01A	DAB2IP_high	Positive	BRCA_LumA	749
TCGA-A2-A0SY-01A	DAB2IP_low	Positive	BRCA_LumA	749
TCGA-A8-A07Z-01A	DAB2IP_high	Positive	BRCA_LumA	749
TCGA-B6-A0IO-01A	DAB2IP_low	Positive	BRCA_LumA	749
TCGA-A2-A04Y-01A	DAB2IP_mid	Positive	BRCA_LumB	749
TCGA-A1-A0SG-01A	DAB2IP_mid	Positive	BRCA_LumA	750
TCGA-OL-A66K-01A	DAB2IP_mid	Positive	BRCA_LumA	751
TCGA-D8-A73U-01A	DAB2IP_mid	Positive	BRCA_LumA	753
TCGA-A8-A09Q-01A	DAB2IP_mid	Positive	BRCA_LumB	753
TCGA-BH-A0HA-01A	DAB2IP_mid	Positive	BRCA_LumA	754
TCGA-A8-A09R-01A	DAB2IP_mid	Positive	BRCA_LumB	754
TCGA-E9-A22E-01A	DAB2IP_low	Positive	BRCA_LumB	754
TCGA-BH-A201-01A	DAB2IP_high	Positive	BRCA_LumA	756
TCGA-A7-A6VX-01A	DAB2IP_high	Positive	BRCA_LumB	756
TCGA-D8-A1XZ-01A	DAB2IP_mid	Positive	BRCA_LumB	756
TCGA-BH-A18H-01A	DAB2IP_mid	Positive	BRCA_LumA	759
TCGA-D8-A1X7-01A	DAB2IP_mid	Positive	BRCA_LumB	759
TCGA-BH-A0HQ-01A	DAB2IP_high	Positive	BRCA_LumA	761
TCGA-E2-A1L6-01A	DAB2IP_mid	Positive	BRCA_LumA	762
TCGA-AR-A24H-01A	DAB2IP_low	Positive	BRCA_LumB	762
TCGA-C8-A1HI-01A	DAB2IP_mid	Positive	BRCA_LumA	763
TCGA-AR-A1AP-01A	DAB2IP_mid	Positive	BRCA_LumA	764
TCGA-A8-A09B-01A	DAB2IP_low	Positive	BRCA_LumA	765
TCGA-EW-A2FV-01A	DAB2IP_mid	Positive	BRCA_LumA	765
TCGA-A1-A0SD-01A	DAB2IP_mid	Positive	BRCA_LumA	766
TCGA-AR-A0TQ-01A	DAB2IP_mid	Positive	BRCA_LumB	768
TCGA-LL-A7T0-01A	DAB2IP_mid	Positive	BRCA_LumB	769
TCGA-S3-A6ZF-01A	DAB2IP_mid	Positive	BRCA_LumB	769
TCGA-B6-A0RI-01A	DAB2IP_mid	Positive	BRCA_LumA	770
TCGA-AR-A5QM-01A	DAB2IP_high	Positive	BRCA_LumA	771
TCGA-C8-A26W-01A	DAB2IP_mid	Positive	BRCA_LumB	771
TCGA-AO-A0JJ-01A	DAB2IP_mid	Positive	BRCA_LumA	772
TCGA-A8-A09W-01A	DAB2IP_mid	Positive	BRCA_LumB	773
TCGA-AR-A24K-01A	DAB2IP_low	Positive	BRCA_LumB	774
TCGA-BH-A0GZ-01A	DAB2IP_mid	Positive	BRCA_LumA	775
TCGA-A8-A07E-01A	DAB2IP_mid	Positive	BRCA_LumA	778
TCGA-AC-A2FG-01A	DAB2IP_mid	Positive	BRCA_LumA	778
TCGA-D8-A1JD-01A	DAB2IP_mid	Positive	BRCA_LumB	778
TCGA-BH-A0HY-01A	DAB2IP_mid	Positive	BRCA_LumB	781
TCGA-E2-A109-01A	DAB2IP_low	Positive	BRCA_LumB	781
TCGA-AR-A0U3-01A	DAB2IP_low	Positive	BRCA_LumA	782
TCGA-A8-A07P-01A	DAB2IP_low	Positive	BRCA_LumA	784
TCGA-D8-A27P-01A	DAB2IP_mid	Positive	BRCA_LumA	784
TCGA-AR-A1AX-01A	DAB2IP_high	Positive	BRCA_LumA	785
TCGA-E2-A15H-01A	DAB2IP_mid	Positive	BRCA_LumA	786
TCGA-BH-A202-01A	DAB2IP_mid	Positive	BRCA_LumB	786
TCGA-C8-A12W-01A	DAB2IP_mid	Positive	BRCA_LumB	787
TCGA-BH-A0DE-01A	DAB2IP_mid	Positive	BRCA_LumA	788
TCGA-D8-A27N-01A	DAB2IP_low	Positive	BRCA_LumB	789
TCGA-AR-A250-01A	DAB2IP_mid	Positive	BRCA_LumB	791
TCGA-EW-A1OZ-01A	DAB2IP_low	Positive	BRCA_LumB	791
TCGA-B6-A40B-01A	DAB2IP_mid	Positive	BRCA_LumA	792
TCGA-E2-A10F-01A	DAB2IP_mid	Positive	BRCA_LumA	792
TCGA-3C-AALK-01A	DAB2IP_mid	Positive	BRCA_LumA	794
TCGA-OL-A6VR-01A	DAB2IP_mid	Positive	BRCA_LumA	794
TCGA-AC-A2B8-01A	DAB2IP_mid	Positive	BRCA_LumA	795
TCGA-C8-A1HO-01A	DAB2IP_low	Positive	BRCA_LumA	796
TCGA-LD-A66U-01A	DAB2IP_mid	Positive	BRCA_LumA	796
TCGA-AO-A0JC-01A	DAB2IP_low	Positive	BRCA_LumA	797
TCGA-B6-A0X7-01A	DAB2IP_mid	Positive	BRCA_LumA	797
TCGA-PE-A5DD-01A	DAB2IP_high	Positive	BRCA_LumA	797
TCGA-A2-A0SU-01A	DAB2IP_low	Positive	BRCA_LumA	798
TCGA-BH-A1FR-01A	DAB2IP_low	Positive	BRCA_LumA	798
TCGA-E9-A1N4-01A	DAB2IP_mid	Positive	BRCA_LumA	799
TCGA-A7-A26E-01A	DAB2IP_low	Positive	BRCA_LumA	803
TCGA-E2-A1IU-01A	DAB2IP_high	Positive	BRCA_LumA	804
TCGA-BH-A28Q-01A	DAB2IP_mid	Positive	BRCA_LumA	805
TCGA-OL-A5RU-01A	DAB2IP_mid	Positive	BRCA_LumA	806
TCGA-S3-A6ZH-01A	DAB2IP_low	Positive	BRCA_LumA	808
TCGA-S3-AA14-01A	DAB2IP_mid	Positive	BRCA_LumA	808
TCGA-AN-A0FF-01A	DAB2IP_low	Positive	BRCA_LumB	811
TCGA-AR-A1AN-01A	DAB2IP_mid	Positive	BRCA_LumA	814
TCGA-JL-A3YX-01A	DAB2IP_mid	Positive	BRCA_LumA	814
TCGA-A1-A0SF-01A	DAB2IP_mid	Positive	BRCA_LumA	815
TCGA-AN-A049-01A	DAB2IP_low	Positive	BRCA_LumA	815
TCGA-A8-A090-01A	DAB2IP_mid	Positive	BRCA_LumA	816
TCGA-A8-A0A2-01A	DAB2IP_low	Positive	BRCA_LumA	816
TCGA-A8-A086-01A	DAB2IP_mid	Positive	BRCA_LumA	817
TCGA-D8-A27L-01A	DAB2IP_high	Positive	BRCA_LumA	817
TCGA-AO-A03V-01A	DAB2IP_mid	Positive	BRCA_LumA	818
TCGA-E2-A105-01A	DAB2IP_mid	Positive	BRCA_LumA	818
TCGA-D8-A1J8-01A	DAB2IP_low	Positive	BRCA_LumB	818
TCGA-BH-A0HI-01A	DAB2IP_mid	Positive	BRCA_LumA	819
TCGA-GM-A5PV-01A	DAB2IP_mid	Positive	BRCA_LumA	819
TCGA-A2-A25B-01A	DAB2IP_low	Positive	BRCA_LumB	819
TCGA-S3-A6ZG-01A	DAB2IP_low	Positive	BRCA_LumA	821
TCGA-A8-A06Q-01A	DAB2IP_low	Positive	BRCA_LumB	821
TCGA-B6-A0WW-01A	DAB2IP_mid	Positive	BRCA_LumB	821
TCGA-E2-A15F-01A	DAB2IP_low	Positive	BRCA_LumA	823
TCGA-OL-A66H-01A	DAB2IP_high	Positive	BRCA_LumA	824
TCGA-BH-A209-01A	DAB2IP_low	Positive	BRCA_LumB	824
TCGA-AO-A126-01A	DAB2IP_mid	Positive	BRCA_LumA	825
TCGA-B6-A1KI-01A	DAB2IP_high	Positive	BRCA_LumA	825
TCGA-BH-A0W7-01A	DAB2IP_low	Positive	BRCA_LumA	826
TCGA-D8-A27R-01A	DAB2IP_mid	Positive	BRCA_LumB	827
TCGA-AR-A1AK-01A	DAB2IP_high	Positive	BRCA_LumA	828
TCGA-E2-A15L-01A	DAB2IP_mid	Positive	BRCA_LumA	828
TCGA-AQ-A1H2-01A	DAB2IP_mid	Positive	BRCA_LumA	831
TCGA-D8-A1JS-01A	DAB2IP_low	Positive	BRCA_LumA	831
TCGA-D8-A27V-01A	DAB2IP_mid	Positive	BRCA_LumA	832
TCGA-EW-A6S9-01A	DAB2IP_low	Positive	BRCA_LumA	832
TCGA-BH-A0HK-01A	DAB2IP_low	Positive	BRCA_LumA	835
TCGA-E2-A1IE-01A	DAB2IP_low	Positive	BRCA_LumA	839
TCGA-EW-A1IZ-01A	DAB2IP_low	Positive	BRCA_LumA	839
TCGA-BH-A0BC-01A	DAB2IP_mid	Positive	BRCA_LumA	840
TCGA-BH-A1ET-01A	DAB2IP_mid	Positive	BRCA_LumA	841
TCGA-BH-A1EX-01A	DAB2IP_mid	Positive	BRCA_LumA	842
TCGA-D8-A1XF-01A	DAB2IP_high	Positive	BRCA_LumB	842
TCGA-BH-A18S-01A	DAB2IP_low	Positive	BRCA_LumA	844
TCGA-AR-A1AU-01A	DAB2IP_mid	Positive	BRCA_LumA	845
TCGA-AR-A24L-01A	DAB2IP_low	Positive	BRCA_LumA	845
TCGA-A8-A07F-01A	DAB2IP_high	Positive	BRCA_LumA	846
TCGA-BH-A0EA-01A	DAB2IP_high	Positive	BRCA_LumA	846
TCGA-A2-A0YG-01A	DAB2IP_mid	Positive	BRCA_LumB	847
TCGA-D8-A1JJ-01A	DAB2IP_low	Positive	BRCA_LumB	848
TCGA-AN-A0XV-01A	DAB2IP_mid	Positive	BRCA_LumA	849
TCGA-D8-A1JH-01A	DAB2IP_mid	Positive	BRCA_LumA	849
TCGA-A2-A259-01A	DAB2IP_high	Positive	BRCA_LumA	850
TCGA-BH-A0HW-01A	DAB2IP_low	Positive	BRCA_LumB	850
TCGA-EW-A2FW-01A	DAB2IP_low	Positive	BRCA_LumB	851
TCGA-B6-A0WT-01A	DAB2IP_high	Positive	BRCA_LumA	853
TCGA-E9-A22B-01A	DAB2IP_low	Positive	BRCA_LumA	853
TCGA-A8-A092-01A	DAB2IP_mid	Positive	BRCA_LumB	854
TCGA-AN-A0XP-01A	DAB2IP_mid	Positive	BRCA_LumA	856
TCGA-BH-A0DG-01A	DAB2IP_mid	Positive	BRCA_LumA	856
TCGA-D8-A1JN-01A	DAB2IP_low	Positive	BRCA_LumA	858
TCGA-EW-A1OX-01A	DAB2IP_low	Positive	BRCA_LumB	858
TCGA-E2-A14Z-01A	DAB2IP_mid	Positive	BRCA_LumA	860
TCGA-E2-A1B1-01A	DAB2IP_mid	Positive	BRCA_LumA	860
TCGA-AO-A12H-01A	DAB2IP_low	Positive	BRCA_LumA	861
TCGA-A2-A0YI-01A	DAB2IP_mid	Positive	BRCA_LumA	865
TCGA-BH-A1EU-01A	DAB2IP_mid	Positive	BRCA_LumA	865
TCGA-A2-A0EU-01A	DAB2IP_low	Positive	BRCA_LumA	867
TCGA-AN-A0FK-01A	DAB2IP_mid	Positive	BRCA_LumA	869
TCGA-E2-A1B5-01A	DAB2IP_low	Positive	BRCA_LumA	869
TCGA-E2-A1IJ-01A	DAB2IP_mid	Positive	BRCA_LumA	871
TCGA-C8-A1HE-01A	DAB2IP_low	Positive	BRCA_LumA	872
TCGA-AR-A24S-01A	DAB2IP_low	Positive	BRCA_LumB	872
TCGA-A8-A09N-01A	DAB2IP_mid	Positive	BRCA_LumB	873
TCGA-A7-A0CD-01A	DAB2IP_mid	Positive	BRCA_LumA	874
TCGA-BH-A0H7-01A	DAB2IP_mid	Positive	BRCA_LumA	875
TCGA-C8-A12N-01A	DAB2IP_mid	Positive	BRCA_LumA	875
TCGA-A2-A25E-01A	DAB2IP_low	Positive	BRCA_LumB	876
TCGA-C8-A274-01A	DAB2IP_mid	Positive	BRCA_LumB	876
TCGA-BH-A0HO-01A	DAB2IP_low	Positive	BRCA_LumA	878
TCGA-A1-A0SN-01A	DAB2IP_mid	Positive	BRCA_LumB	878
TCGA-E2-A14T-01A	DAB2IP_low	Positive	BRCA_LumA	881
TCGA-A8-A09V-01A	DAB2IP_mid	Positive	BRCA_LumA	882
TCGA-C8-A26Z-01A	DAB2IP_low	Positive	BRCA_LumA	884
TCGA-C8-A27A-01A	DAB2IP_mid	Positive	BRCA_LumB	885
TCGA-D8-A1XR-01A	DAB2IP_mid	Positive	BRCA_LumB	885
TCGA-AN-A046-01A	DAB2IP_high	Positive	BRCA_LumA	886
TCGA-AN-A0FY-01A	DAB2IP_high	Positive	BRCA_LumB	887
TCGA-GM-A2D9-01A	DAB2IP_mid	Positive	BRCA_LumA	892
TCGA-A8-A079-01A	DAB2IP_mid	Positive	BRCA_LumB	892
TCGA-AR-A24R-01A	DAB2IP_mid	Positive	BRCA_LumB	894
TCGA-B6-A0IB-01A	DAB2IP_mid	Positive	BRCA_LumB	895
TCGA-A8-A096-01A	DAB2IP_high	Positive	BRCA_LumB	896
TCGA-A2-A0CP-01A	DAB2IP_high	Positive	BRCA_LumA	897
TCGA-EW-A1J3-01A	DAB2IP_low	Positive	BRCA_LumA	897
TCGA-C8-A273-01A	DAB2IP_low	Positive	BRCA_LumA	898
TCGA-A2-A4S3-01A	DAB2IP_low	Positive	BRCA_LumB	898
TCGA-BH-A1F8-01A	DAB2IP_low	Positive	BRCA_LumB	900
TCGA-D8-A3Z6-01A	DAB2IP_mid	Positive	BRCA_LumA	901
TCGA-A2-A0YH-01A	DAB2IP_mid	Positive	BRCA_LumB	901
TCGA-E2-A1IO-01A	DAB2IP_mid	Positive	BRCA_LumA	902
TCGA-AN-A03Y-01A	DAB2IP_mid	Positive	BRCA_LumB	903
TCGA-A7-A0CJ-01A	DAB2IP_low	Positive	BRCA_LumB	904
TCGA-AO-A03O-01A	DAB2IP_low	Positive	BRCA_LumB	904
TCGA-AR-A1AS-01A	DAB2IP_low	Positive	BRCA_LumA	906
TCGA-A8-A09Z-01A	DAB2IP_low	Positive	BRCA_LumB	906
TCGA-BH-A1FG-01A	DAB2IP_mid	Positive	BRCA_LumA	909
TCGA-B6-A0RM-01A	DAB2IP_mid	Positive	BRCA_LumA	912
TCGA-A2-A0YF-01A	DAB2IP_mid	Positive	BRCA_LumA	913
TCGA-AN-A0AM-01A	DAB2IP_low	Positive	BRCA_LumB	917
TCGA-C8-A3M8-01A	DAB2IP_mid	Positive	BRCA_LumB	919
TCGA-E2-A15O-01A	DAB2IP_mid	Positive	BRCA_LumA	920
TCGA-D8-A73W-01A	DAB2IP_high	Positive	BRCA_LumA	921
TCGA-E2-A1IH-01A	DAB2IP_low	Positive	BRCA_LumA	921
TCGA-PE-A5DC-01A	DAB2IP_mid	Positive	BRCA_LumA	921
TCGA-AO-A12B-01A	DAB2IP_mid	Positive	BRCA_LumA	923
TCGA-BH-A0H0-01A	DAB2IP_low	Positive	BRCA_LumB	924
TCGA-EW-A1PA-01A	DAB2IP_mid	Positive	BRCA_LumA	925
TCGA-A2-A0ER-01A	DAB2IP_low	Positive	BRCA_LumA	927
TCGA-B6-A0IM-01A	DAB2IP_high	Positive	BRCA_LumA	927
TCGA-BH-A0HB-01A	DAB2IP_mid	Positive	BRCA_LumA	927
TCGA-BH-A0W5-01A	DAB2IP_high	Positive	BRCA_LumA	927
TCGA-BH-A6R8-01A	DAB2IP_low	Positive	BRCA_LumA	927
TCGA-A8-A091-01A	DAB2IP_mid	Positive	BRCA_LumA	928
TCGA-E9-A1NA-01A	DAB2IP_low	Positive	BRCA_LumB	928
TCGA-AO-A0JA-01A	DAB2IP_low	Positive	BRCA_LumA	930
TCGA-AC-A4ZE-01A	DAB2IP_low	Positive	BRCA_LumA	931
TCGA-5L-AAT0-01A	DAB2IP_mid	Positive	BRCA_LumA	935
TCGA-AC-A8OP-01A	DAB2IP_mid	Positive	BRCA_LumA	936
TCGA-D8-A1XV-01A	DAB2IP_low	Positive	BRCA_LumA	937
TCGA-BH-A1FN-01A	DAB2IP_low	Positive	BRCA_LumB	937
TCGA-D8-A27W-01A	DAB2IP_low	Positive	BRCA_LumB	937
TCGA-E2-A1BD-01A	DAB2IP_mid	Positive	BRCA_LumA	938
TCGA-AQ-A0Y5-01A	DAB2IP_mid	Positive	BRCA_LumA	939
TCGA-3C-AAAU-01A	DAB2IP_high	Positive	BRCA_LumA	940
TCGA-A2-A0YC-01A	DAB2IP_mid	Positive	BRCA_LumA	940
TCGA-AR-A0TR-01A	DAB2IP_high	Positive	BRCA_LumA	940
TCGA-EW-A423-01A	DAB2IP_mid	Positive	BRCA_LumA	941
TCGA-C8-A133-01A	DAB2IP_mid	Positive	BRCA_LumA	945
TCGA-AR-A24M-01A	DAB2IP_mid	Positive	BRCA_LumA	946
TCGA-AC-A2BM-01A	DAB2IP_low	Positive	BRCA_LumB	946
TCGA-BH-A0W3-01A	DAB2IP_mid	Positive	BRCA_LumB	946
TCGA-C8-A12U-01A	DAB2IP_low	Positive	BRCA_LumB	947
TCGA-E2-A15T-01A	DAB2IP_mid	Positive	BRCA_LumB	947
TCGA-BH-A18L-01A	DAB2IP_low	Positive	BRCA_LumB	953
TCGA-D8-A1JI-01A	DAB2IP_low	Positive	BRCA_LumB	956
TCGA-A2-A3KD-01A	DAB2IP_high	Positive	BRCA_LumA	957
TCGA-A2-A1G4-01A	DAB2IP_low	Positive	BRCA_LumB	957
TCGA-A8-A06U-01A	DAB2IP_low	Positive	BRCA_LumA	959
TCGA-BH-A0BV-01A	DAB2IP_low	Positive	BRCA_LumA	959
TCGA-A2-A0ET-01A	DAB2IP_low	Positive	BRCA_LumA	960
TCGA-E2-A15E-01A	DAB2IP_high	Positive	BRCA_LumA	960
TCGA-EW-A2FS-01A	DAB2IP_low	Positive	BRCA_LumA	960
TCGA-A8-A06X-01A	DAB2IP_low	Positive	BRCA_LumB	960
TCGA-D8-A1XA-01A	DAB2IP_mid	Positive	BRCA_LumA	961
TCGA-BH-A18M-01A	DAB2IP_mid	Positive	BRCA_LumA	964
TCGA-B6-A0RL-01A	DAB2IP_low	Positive	BRCA_LumB	968
TCGA-B6-A0IG-01A	DAB2IP_mid	Positive	BRCA_LumA	969
TCGA-OL-A66J-01A	DAB2IP_mid	Positive	BRCA_LumA	969
TCGA-BH-A1EY-01A	DAB2IP_low	Positive	BRCA_LumA	970
TCGA-D8-A1Y0-01A	DAB2IP_high	Positive	BRCA_LumA	971
TCGA-AC-A7VB-01A	DAB2IP_low	Positive	BRCA_LumB	973
TCGA-D8-A1JC-01A	DAB2IP_high	Positive	BRCA_LumB	974
TCGA-A2-A1FV-01A	DAB2IP_low	Positive	BRCA_LumA	975
TCGA-A2-A0YT-01A	DAB2IP_mid	Positive	BRCA_LumB	976
TCGA-BH-A0E7-01A	DAB2IP_high	Positive	BRCA_LumA	977
TCGA-BH-A8FY-01A	DAB2IP_low	Positive	BRCA_LumA	978
TCGA-AN-A0XO-01A	DAB2IP_mid	Positive	BRCA_LumA	980
TCGA-AR-A2LK-01A	DAB2IP_mid	Positive	BRCA_LumB	981
TCGA-OL-A66O-01A	DAB2IP_low	Positive	BRCA_LumA	982
TCGA-AR-A0TY-01A	DAB2IP_low	Positive	BRCA_LumB	982
TCGA-C8-A1HM-01A	DAB2IP_low	Positive	BRCA_LumB	982
TCGA-AO-A0JM-01A	DAB2IP_low	Positive	BRCA_LumB	985
TCGA-C8-A130-01A	DAB2IP_high	Positive	BRCA_LumB	985
TCGA-A2-A0D4-01A	DAB2IP_mid	Positive	BRCA_LumB	988
TCGA-D8-A1JE-01A	DAB2IP_high	Positive	BRCA_LumB	989
TCGA-GI-A2C8-01A	DAB2IP_high	Positive	BRCA_LumA	991
TCGA-AO-A0J7-01A	DAB2IP_low	Positive	BRCA_LumB	991
TCGA-AC-A23C-01A	DAB2IP_mid	Positive	BRCA_LumA	993
TCGA-D8-A1X5-01A	DAB2IP_low	Positive	BRCA_LumB	993
TCGA-AR-A0TV-01A	DAB2IP_high	Positive	BRCA_LumB	1000
TCGA-A8-A082-01A	DAB2IP_mid	Positive	BRCA_LumB	1003
TCGA-AO-A1KS-01A	DAB2IP_low	Positive	BRCA_LumB	1006
TCGA-BH-A0BM-01A	DAB2IP_mid	Positive	BRCA_LumA	1008
TCGA-A8-A06Y-01A	DAB2IP_mid	Positive	BRCA_LumA	1010
TCGA-E2-A15I-01A	DAB2IP_low	Positive	BRCA_LumA	1010
TCGA-EW-A1J5-01A	DAB2IP_mid	Positive	BRCA_LumA	1012
TCGA-BH-A0H6-01A	DAB2IP_high	Positive	BRCA_LumA	1015
TCGA-B6-A0IC-01A	DAB2IP_high	Positive	BRCA_LumA	1018
TCGA-A8-A07W-01A	DAB2IP_mid	Positive	BRCA_LumB	1018
TCGA-A8-A083-01A	DAB2IP_high	Positive	BRCA_LumA	1019
TCGA-D8-A140-01A	DAB2IP_mid	Positive	BRCA_LumA	1019
TCGA-A2-A25C-01A	DAB2IP_mid	Positive	BRCA_LumB	1019
TCGA-A8-A076-01A	DAB2IP_mid	Positive	BRCA_LumB	1020
TCGA-A8-A075-01A	DAB2IP_high	Positive	BRCA_LumB	1032
TCGA-A2-A0EV-01A	DAB2IP_low	Positive	BRCA_LumA	1033
TCGA-A2-A0EY-01A	DAB2IP_low	Positive	BRCA_LumB	1038
TCGA-AO-A0JD-01A	DAB2IP_low	Positive	BRCA_LumB	1038
TCGA-A2-A0CW-01A	DAB2IP_mid	Positive	BRCA_LumB	1040
TCGA-A8-A099-01A	DAB2IP_mid	Positive	BRCA_LumA	1043
TCGA-B6-A2IU-01A	DAB2IP_low	Positive	BRCA_LumA	1044
TCGA-AR-A24N-01A	DAB2IP_mid	Positive	BRCA_LumB	1044
TCGA-A8-A09M-01A	DAB2IP_mid	Positive	BRCA_LumB	1051
TCGA-BH-A18U-01A	DAB2IP_mid	Positive	BRCA_LumB	1054
TCGA-A8-A08P-01A	DAB2IP_low	Positive	BRCA_LumB	1060
TCGA-AR-A2LE-01A	DAB2IP_low	Positive	BRCA_LumA	1062
TCGA-B6-A0X5-01A	DAB2IP_low	Positive	BRCA_LumB	1063
TCGA-BH-A0AY-01A	DAB2IP_high	Positive	BRCA_LumA	1071
TCGA-D8-A1XG-01A	DAB2IP_high	Positive	BRCA_LumA	1073
TCGA-EW-A1P3-01A	DAB2IP_low	Positive	BRCA_LumA	1074
TCGA-AO-A0JI-01A	DAB2IP_mid	Positive	BRCA_LumA	1075
TCGA-E9-A22H-01A	DAB2IP_mid	Positive	BRCA_LumB	1076
TCGA-A7-A26H-01A	DAB2IP_mid	Positive	BRCA_LumA	1077
TCGA-AN-A0FZ-01A	DAB2IP_high	Positive	BRCA_LumA	1081
TCGA-BH-A0BP-01A	DAB2IP_mid	Positive	BRCA_LumA	1085
TCGA-A2-A0T3-01A	DAB2IP_low	Positive	BRCA_LumB	1087
TCGA-A1-A0SQ-01A	DAB2IP_high	Positive	BRCA_LumA	1089
TCGA-LL-A5YN-01A	DAB2IP_mid	Positive	BRCA_LumA	1089
TCGA-AC-A62Y-01A	DAB2IP_mid	Positive	BRCA_LumA	1094
TCGA-LL-A6FQ-01A	DAB2IP_low	Positive	BRCA_LumA	1098
TCGA-A8-A08I-01A	DAB2IP_low	Positive	BRCA_LumB	1103
TCGA-E2-A14O-01A	DAB2IP_low	Positive	BRCA_LumB	1107
TCGA-A8-A06Z-01A	DAB2IP_low	Positive	BRCA_LumB	1122
TCGA-E2-A1B4-01A	DAB2IP_mid	Positive	BRCA_LumA	1123
TCGA-E2-A570-01A	DAB2IP_mid	Positive	BRCA_LumA	1123
TCGA-A8-A081-01A	DAB2IP_mid	Positive	BRCA_LumB	1126
TCGA-EW-A1PE-01A	DAB2IP_mid	Positive	BRCA_LumA	1127
TCGA-BH-A0BA-01A	DAB2IP_mid	Positive	BRCA_LumA	1128
TCGA-E2-A576-01A	DAB2IP_low	Positive	BRCA_LumA	1137
TCGA-A2-A0CQ-01A	DAB2IP_mid	Positive	BRCA_LumA	1139
TCGA-E2-A15S-01A	DAB2IP_mid	Positive	BRCA_LumB	1139
TCGA-GM-A2DC-01A	DAB2IP_low	Positive	BRCA_LumA	1144
TCGA-A8-A0A1-01A	DAB2IP_low	Positive	BRCA_LumA	1145
TCGA-LL-A9Q3-01A	DAB2IP_low	Positive	BRCA_LumA	1148
TCGA-E2-A154-01A	DAB2IP_low	Positive	BRCA_LumA	1160
TCGA-EW-A1J1-01A	DAB2IP_low	Positive	BRCA_LumA	1162
TCGA-A2-A0CR-01A	DAB2IP_high	Positive	BRCA_LumA	1164
TCGA-A8-A09I-01A	DAB2IP_low	Positive	BRCA_LumB	1167
TCGA-D8-A1XU-01A	DAB2IP_mid	Positive	BRCA_LumA	1173
TCGA-E2-A155-01A	DAB2IP_low	Positive	BRCA_LumB	1173
TCGA-AN-A0AS-01A	DAB2IP_mid	Positive	BRCA_LumA	1178
TCGA-A7-A2KD-01A	DAB2IP_mid	Positive	BRCA_LumB	1179
TCGA-D8-A1XC-01A	DAB2IP_mid	Positive	BRCA_LumA	1182
TCGA-LL-A6FP-01A	DAB2IP_low	Positive	BRCA_LumA	1188
TCGA-AO-A125-01A	DAB2IP_low	Positive	BRCA_LumA	1191
TCGA-GM-A2DK-01A	DAB2IP_mid	Positive	BRCA_LumA	1193
TCGA-UL-AAZ6-01A	DAB2IP_low	Positive	BRCA_LumA	1208
TCGA-C8-A1HL-01A	DAB2IP_low	Positive	BRCA_LumB	1239
TCGA-E2-A1L8-01A	DAB2IP_mid	Positive	BRCA_LumA	1248
TCGA-E2-A2P6-01A	DAB2IP_high	Positive	BRCA_LumA	1248
TCGA-A7-A3RF-01A	DAB2IP_mid	Positive	BRCA_LumA	1251
TCGA-E2-A15R-01A	DAB2IP_mid	Positive	BRCA_LumA	1263
TCGA-AN-A0XR-01A	DAB2IP_low	Positive	BRCA_LumB	1268
TCGA-AR-A0U2-01A	DAB2IP_low	Positive	BRCA_LumB	1277
TCGA-EW-A1P5-01A	DAB2IP_high	Positive	BRCA_LumA	1281
TCGA-D8-A1J9-01A	DAB2IP_high	Positive	BRCA_LumB	1294
TCGA-A8-A06R-01A	DAB2IP_low	Positive	BRCA_LumB	1299
TCGA-BH-A1FD-01A	DAB2IP_low	Positive	BRCA_LumB	1300
TCGA-C8-A26V-01A	DAB2IP_mid	Positive	BRCA_LumB	1301
TCGA-AR-A0TZ-01A	DAB2IP_low	Positive	BRCA_LumA	1309
TCGA-OL-A5D8-01A	DAB2IP_high	Positive	BRCA_LumA	1322
TCGA-AC-A3YJ-01A	DAB2IP_low	Positive	BRCA_LumA	1330
TCGA-AC-A5XS-01A	DAB2IP_mid	Positive	BRCA_LumA	1338
TCGA-C8-A12M-01A	DAB2IP_mid	Positive	BRCA_LumB	1352
TCGA-D8-A27E-01A	DAB2IP_mid	Positive	BRCA_LumA	1359
TCGA-B6-A0WZ-01A	DAB2IP_mid	Positive	BRCA_LumA	1363
TCGA-AN-A0XT-01A	DAB2IP_high	Positive	BRCA_LumA	1368
TCGA-A8-A06N-01A	DAB2IP_low	Positive	BRCA_LumB	1409
TCGA-D8-A13Y-01A	DAB2IP_high	Positive	BRCA_LumB	1414
TCGA-AR-A24Z-01A	DAB2IP_low	Positive	BRCA_LumB	1428
TCGA-E2-A10C-01A	DAB2IP_low	Positive	BRCA_LumB	1442
TCGA-BH-A5J0-01A	DAB2IP_low	Positive	BRCA_LumA	1518
TCGA-E2-A56Z-01A	DAB2IP_mid	Positive	BRCA_LumB	1546
TCGA-5T-A9QA-01A	DAB2IP_low	Positive	BRCA_LumB	1547
TCGA-EW-A1J6-01A	DAB2IP_mid	Positive	BRCA_LumB	1551
TCGA-A2-A1FW-01A	DAB2IP_low	Positive	BRCA_LumB	1564
