# Supplementary material for: DAB2IP loss in luminal a breast cancer leads to NF-κB–associated aggressive oncogenic phenotypes
Source: JCI Insight. 2024 Dec 6;9(23):e171705. doi: 10.1172/jci.insight.171705 (PMC11623953; doi:10.1172/jci.insight.171705)
Supplement: Supplemental table 7 [file jciinsight-9-171705-s059.xlsx]

## Sheet: MotifLocations_M00054_NFkB
		chromosome	start	stop	strand	motif	BBLS	BLS	NLOD	Zscore	distance	ZScore	description	motif_cid	FDR	gene_name	gene_cid
		chr16	29985153	29985163	-	M00054	1.1635	2.0697	0.943074		614	4.46225	fructose-bisphosphate aldolase A	9460855	0.0283099	ALDOA	28780
		chr16	18720375	18720385	-	M00054	0.699037	1.87155	0.918483		-22	4.27865	ADP-ribosylation factor-like protein	9466722	0.0547015	ARL6IP1	28612
		chr3	5139428	5139438	-	M00054	0.717342	1.61147	0.951288		504	4.52358	ADP-ribosylation factor-like protein 8B	9458062	0.044966	ARL8B	6726
		chr17	44324989	44324999	-	M00054	1.30347	2.48823	0.976408		-152	4.71112	ATP synthase lipid-binding protein,	9455353	0.0324262	ATP5G1	30888
		chr12	54396587	54396597	-	M00054	0.468496	1.60009	0.917535		250	4.27158		9466928	0.0815475	BLOC1S1	24322
		chr2	200527995	200528005	+	M00054	0.483671	1.00155	0.948306		-284	4.50131	hypothetical protein LOC79568 precursor	9458531	0.0642665	C2orf47	5629
		chr1	112964182	112964192	+	M00054	1.36103	1.99369	0.976408		590	4.71112	F-actin-capping protein subunit alpha-1	9454606	0.0319823	CAPZA1	600
		chr3	123584695	123584705	-	M00054	0.748873	1.3302	0.934484		64	4.39812	coiled-coil domain-containing protein 58	9462850	0.0387748	CCDC58	7460
		chr2	219565858	219565868	+	M00054	0.510292	1.67904	0.943074		502	4.46225	beta-crystallin A2	9460481	0.0583001	CRYBA2	5755
		chr19	7975968	7975978	+	M00054	0.665831	1.51531	0.954646		556	4.54865	ELAV-like protein 1	9456976	0.0546061	ELAVL1	32564
		chr17	45965669	45965679	-	M00054	0.463114	1.06863	0.920464		628	4.29345	epsin-3	9466306	0.0743721	EPN3	30945
		chr19	40632184	40632194	+	M00054	1.73647	1.8922	1		-267	4.88726	free fatty acid receptor 2	9449136	0.0223881	FFAR2	33131
		chr3	193927632	193927642	+	M00054	1.64994	2.09257	0.942075		445	4.45479	fibroblast growth factor 12 isoform 2	9461004	0.0228532	FGF12	6679
		chr10	131824583	131824593	+	M00054	0.551337	1.40109	0.976408		-40	4.71112	glutaredoxin-3	9454830	0.0766679	GLRX3	20055
		chr1	233879958	233879968	-	M00054	0.941489	1.37573	0.954646		-47	4.54865	guanine nucleotide-binding protein	9457061	0.0398467	GNG4	178
		chr6	27214957	27214967	-	M00054	0.539521	1.08075	0.942075		-104	4.45479	histone H4	9461381	0.0543128	HIST1H4I	11684
		chr6	27899765	27899775	+	M00054	0.306172	1.18325	0.996569		-111	4.86165	histone H4	9449727	0.0395167	HIST1H4J	11698
		chr3	9907658	9907668	-	M00054	1.11343	2.06101	0.976408		393	4.71112	protein jagunal homolog 1	9455067	0.0384452	JAGN1	6762
		chr19	40432332	40432342	+	M00054	0.961188	1.62624	0.920464		939	4.29345	lipolysis-stimulated lipoprotein receptor	9466083	0.0384904	LSR	33104
		chr6	44202556	44202566	-	M00054	1.13529	1.69702	0.917535		608	4.27158	39S ribosomal protein L14, mitochondrial	9466890	0.0346786	MRPL14	12260
		chr14	22369353	22369363	-	M00054	0.705223	1.38997	0.918483		427	4.27865	39S ribosomal protein L52, mitochondrial isoform	9466718	0.0541742	MRPL52	25987
		chr3	101537089	101537099	+	M00054	0.733972	1.84007	0.943074		843	4.46225	omega-amidase NIT2	9460492	0.0407616	NIT2	7366
		chr2	232354379	232354389	-	M00054	2.2032	2.81204	0.996569		-166	4.86165	retinal rod rhodopsin-sensitive cGMP	9450011	0.0185185	PDE6D	5846
		chr1	170680143	170680153	-	M00054	1.07762	1.40409	0.942075		-295	4.45479	phosphatidylinositol	9461287	0.0291139	PIGC	3161
		chr19	41298462	41298472	+	M00054	0.820067	1.26943	0.917535		-421	4.27158	DNA-directed RNA polymerase II subunit RPB9	9466837	0.0505455	POLR2I	33173
		chr15	76620121	76620131	+	M00054	0.421321	1.06153	0.984997		325	4.77525	proteasome subunit alpha type-4 isoform 2	9453161	0.088648	PSMA4	27732
		chr14	23685447	23685457	+	M00054	1.26184	1.77139	0.923895		243	4.31906	proteasome activator complex subunit 2	9464606	0.0264666	PSME2	26070
		chr22	39677027	39677037	+	M00054	1.03853	1.81008	0.984997		-264	4.77525	E3 ubiquitin-protein ligase RBX1	9453270	0.038539	RBX1	36539
		chr3	124403874	124403884	-	M00054	0.752981	1.29927	0.923895		416	4.31906	vesicle-trafficking protein SEC22a	9464783	0.0438728	SEC22A	7473
		chr1	181707164	181707174	-	M00054	1.44002	1.83504	0.943074		-959	4.46225	protein SMG7 isoform 2	9460693	0.0260465	SMG7	3248
		chr15	99651987	99651997	-	M00054	0.787909	1.43815	0.959877		991	4.5877	U2 small nuclear ribonucleoprotein A'	9456208	0.0486547	SNRPA1	27915
		chr11	65094158	65094168	-	M00054	0.336259	1.20684	0.943074		-355	4.46225	Sjoegren syndrome/scleroderma autoantigen 1	9460816	0.0705382	SSSCA1	22406
		chr2	84540135	84540145	-	M00054	0.656543	2.00003	0.934484		-43	4.39812	succinyl-CoA ligase [GDP-forming] subunit alpha,	9462827	0.0442344	SUCLG1	5070
		chr17	70689928	70689938	+	M00054	1.08569	1.67872	0.923895		760	4.31906	small ubiquitin-related modifier 2 isoform b	9464648	0.0312377	SUMO2	31198
		chr11	57054818	57054828	-	M00054	1.47945	2.02537	0.987979		-15	4.79752	mitochondrial import inner membrane translocase	9452647	0.0270737	TIMM10	22071
		chr12	48421547	48421557	+	M00054	0.949473	1.371	0.943074		-7	4.46225	bax inhibitor 1 isoform 1	9460589	0.0332421	TMBIM6	24137
		chr1	33138873	33138883	-	M00054	0.689627	1.46322	0.944874		662	4.47569	transmembrane protein 54	9460320	0.0440608	TMEM54	1686
		chr11	18504718	18504728	+	M00054	0.568043	1.09279	0.988428		342	4.80087	tumor susceptibility gene 101 protein	9451693	0.0886576	TSG101	21081
		chr4	103968464	103968474	-	M00054	1.39318	2.13272	0.939716		-24	4.43718	ubiquitin-conjugating enzyme E2 D3 isoform 1	9461985	0.0244137	UBE2D3	8353
		chr3	23825982	23825992	-	M00054	1.36239	2.06225	0.976408		-950	4.71112	ubiquitin-conjugating enzyme E2 E1 isoform 3	9455070	0.0319823	UBE2E1	6192
		chr7	100594958	100594968	+	M00054	1.21857	2.35708	0.984997		609	4.77525	neurosecretory protein VGF precursor	9452982	0.0323981	VGF	14029

## Sheet: MotifLocations_M00051_p50
chromosome	start	stop	strand	motif	BBLS	BLS	NLOD	Zscore	distance	ZScore	description	motif_cid	FDR	gene_name	gene_cid
chr14	105023888	105023898	-	M00051	0.478138	1.05399	0.910362		-408	4.51199	cysteine-rich protein 1	9614918	0.0581222	CRIP1	26696
chr2	170363949	170363959	-	M00051	0.678055	1.48668	0.909538		320	4.50588	lupus La protein	9615210	0.0577078	SSB	5507
chr7	100595266	100595276	-	M00051	1.49606	2.22852	0.963777		301	4.90816	neurosecretory protein VGF precursor	9607623	0.0517241	VGF	14029
chr1	33139122	33139132	-	M00051	0.394422	1.06969	0.91081		413	4.51532	transmembrane protein 54	9614364	0.0617963	TMEM54	1686
chr19	40298194	40298204	-	M00051	0.653016	1.51054	0.887486		-372	4.34233	FXYD domain-containing ion transport regulator 3	9626260	0.0821672	FXYD3	33093
chr11	18504718	18504728	+	M00051	0.774717	1.09279	0.999552		342	5.17349	tumor susceptibility gene 101 protein	9606605	0.039267	TSG101	21081
chr8	75046716	75046726	+	M00051	0.34241	1.12159	0.909374		-24	4.50467	transcription elongation factor B polypeptide 1	9615492	0.0696739	TCEB1	15399
chrX	129301636	129301646	+	M00051	0.802355	1.85813	0.892233		-86	4.37753	brain mitochondrial carrier protein 1 isoform	9624665	0.0751827	SLC25A14	18775
chr1	181871102	181871112	-	M00051	0.149332	1.09073	0.892233		501	4.37753	actin-related protein 2/3 complex subunit 5	9624745	0.118856	ARPC5	3249
chr19	40432332	40432342	-	M00051	0.900943	1.39788	0.963329		939	4.90483	lipolysis-stimulated lipoprotein receptor	9608335	0.0680101	LSR	33104
chr2	10747241	10747251	-	M00051	0.446384	1.27168	0.909374		317	4.50467	nucleolar protein 10	9615722	0.0637363	NOL10	4649
chr1	181707355	181707365	+	M00051	0.643213	1.94014	0.887038		-768	4.33901	protein SMG7 isoform 2	9626294	0.0823755	SMG7	3248
chr17	70689928	70689938	-	M00051	1.20558	1.88171	0.999552		760	5.17349	small ubiquitin-related modifier 2 isoform b	9606955	0.0355731	SUMO2	31198
chr15	76620121	76620131	+	M00051	0.509287	1.06153	0.931601		325	4.66951	proteasome subunit alpha type-4 isoform 2	9610038	0.0580895	PSMA4	27732
chr2	219565858	219565868	+	M00051	0.46012	1.52088	0.923261		502	4.60766	beta-crystallin A2	9613374	0.0470607	CRYBA2	5755
chr1	151909733	151909743	+	M00051	0.472811	1.44697	0.892233		365	4.37753	interleukin enhancer-binding factor 2	9624031	0.0851032	ILF2	2690
chr2	200527995	200528005	+	M00051	0.59367	1.20027	0.90909		-284	4.50256	hypothetical protein LOC79568 precursor	9616009	0.0597309	C2orf47	5629
chr19	8292063	8292073	+	M00051	0.338935	1.47899	0.908435		212	4.4977	NADH dehydrogenase [ubiquinone] 1 alpha	9617056	0.0750974	NDUFA7	32581
chr20	32568537	32568547	+	M00051	0.427585	1.51961	0.894805		678	4.39661	dynein light chain roadblock-type 1	9619076	0.0962841	DYNLRB1	34988
chr22	39677027	39677037	-	M00051	0.776668	1.89446	0.892233		-264	4.37753	E3 ubiquitin-protein ligase RBX1	9625359	0.0755908	RBX1	36539
chr19	40632184	40632194	-	M00051	1.06371	1.8922	0.928007		-267	4.64286	free fatty acid receptor 2	9612844	0.042212	FFAR2	33131
chr20	5935527	5935537	-	M00051	0.588888	1.11966	0.892647		-365	4.38061	cardiolipin synthase isoform 2	9623939	0.0810891	CRLS1	34820
chr1	153444795	153444805	-	M00051	0.624655	1.14797	0.91081		-313	4.51532	metaxin-1 isoform 2	9614377	0.0558355	MTX1	2777
chr22	17846211	17846221	+	M00051	0.470441	1.06805	0.945597		522	4.77332	ubiquitin fusion degradation protein 1 homolog	9608549	0.0760195	UFD1L	35885
chrX	19271886	19271896	-	M00051	0.192976	1.04585	0.887486		-40	4.34233	pyruvate dehydrogenase E1 component subunit	9626275	0.119413	PDHA1	17824
chr14	23685447	23685457	-	M00051	1.50104	1.77139	0.999552		243	5.17349	proteasome activator complex subunit 2	9606916	0.0320513	PSME2	26070
chr19	34993910	34993920	-	M00051	0.529813	1.25733	0.892647		-825	4.38061	G1/S-specific cyclin-E1 isoform 1	9622325	0.0829126	CCNE1	32104
chr2	10179871	10179881	+	M00051	0.243593	1.05028	0.893096		-269	4.38393	ribonucleoside-diphosphate reductase subunit M2	9620458	0.117437	RRM2	4641
chr12	54396586	54396596	+	M00051	0.440326	1.44901	0.909538		249	4.50588		9615103	0.0640281	BLOC1S1	24322
chr2	42648850	42648860	+	M00051	0.63566	1.32898	0.923709		-319	4.61099	metastasis-associated protein MTA3	9612945	0.0445174	MTA3	4013
chr5	133541305	133541315	-	M00051	0.355396	1.13746	0.923261		-687	4.60766	S-phase kinase-associated protein 1 isoform b	9613696	0.0512477	SKP1	10398
chr1	109770350	109770360	+	M00051	0.803481	2.1089	0.963777		238	4.90816	proteasome subunit alpha type-5 isoform 1	9607022	0.0693069	PSMA5	2279
chr4	55957425	55957435	+	M00051	0.334667	1.12248	0.88302		584	4.3092	transmembrane protein 165	9626888	0.103017	TMEM165	8219
chr12	46643980	46643990	+	M00051	0.371924	1.37581	0.887486		389	4.34233	transmembrane protein 106C isoform a	9626098	0.0967665	TMEM106C	24078
chr3	101537089	101537099	+	M00051	0.615279	1.64902	0.923261		843	4.60766	omega-amidase NIT2	9613389	0.0449219	NIT2	7366
chr8	114518058	114518068	-	M00051	0.757528	1.99772	0.908883		355	4.50102	CUB and sushi domain-containing protein 3	9616736	0.0604699	CSMD3	14540
chr11	65412691	65412701	+	M00051	0.528195	1.02381	0.963329		-110	4.90483	acidic fibroblast growth factor	9608022	0.0772827	FIBP	22438
chr17	24071210	24071220	+	M00051	0.693096	1.75119	0.89744		89	4.41615	60S ribosomal protein L23a	9617804	0.0676493	RPL23A	30357
chr3	193927632	193927642	+	M00051	0.737896	1.46425	0.891785		445	4.37421	fibroblast growth factor 12 isoform 2	9625467	0.0779295	FGF12	6679
chr2	68143518	68143528	+	M00051	0.444528	1.02088	0.90909		140	4.50256	nuclear nucleic acid-binding protein C1D	9616001	0.0639514	C1D	4949
chr1	154291878	154291888	+	M00051	1.00076	1.78624	0.894805		743	4.39661	mitogen-activated protein-binding	9618802	0.0672662	LAMTOR2	2836
chr6	43592370	43592380	+	M00051	0.258579	1.0239	0.928456		331	4.64619	protein YIPF3	9610825	0.0598754	YIPF3	12218
chr1	149960853	149960863	+	M00051	0.248775	1.09428	0.884936		222	4.32342	RIIa domain-containing protein 1	9626545	0.112989	RIIAD1	2613
chr12	48421547	48421557	+	M00051	0.760864	1.371	0.923261		-7	4.60766	bax inhibitor 1 isoform 1	9613509	0.0417546	TMBIM6	24137
chr2	65211036	65211046	-	M00051	1.22968	2.60905	0.882572		-102	4.30588	ras-related protein Rab-1A isoform 2	9627037	0.0655738	RAB1A	4943
chr1	44214124	44214134	+	M00051	0.268696	1.19553	0.892647		941	4.38061	V-type proton ATPase 21 kDa proteolipid subunit	9622411	0.105479	ATP6V0B	1880
chr14	67231814	67231824	+	M00051	0.155262	1.1742	0.893919		444	4.39004	retinol dehydrogenase 11	9620257	0.128307	RDH11	26308
chr3	23822587	23822597	+	M00051	1.09106	1.49566	1		205	5.17682	ubiquitin-conjugating enzyme E2 E1 isoform 2	9605986	0.0540541	UBE2E1	6187
chr3	63983822	63983832	-	M00051	0.266982	1.04273	0.921159		333	4.59207	26S proteasome non-ATPase regulatory subunit 6	9613926	0.0559682	PSMD6	7292
chr16	29985153	29985163	-	M00051	1.37605	2.15409	0.923261		614	4.60766	fructose-bisphosphate aldolase A	9613798	0.0380155	ALDOA	28780
chr6	44202556	44202566	-	M00051	1.14181	1.69702	0.908435		608	4.4977	39S ribosomal protein L14, mitochondrial	9617138	0.0520772	MRPL14	12260
chr3	5139587	5139597	+	M00051	0.227823	1.42226	0.923261		663	4.60766	ADP-ribosylation factor-like protein 8B	9613377	0.0572876	ARL8B	6726
chr3	124403874	124403884	+	M00051	0.669187	1.29927	0.999552		416	5.17349	vesicle-trafficking protein SEC22a	9606521	0.0395894	SEC22A	7473
chr17	75385925	75385935	+	M00051	0.096096	1.04236	0.893096		-420	4.38393	chromobox protein homolog 8	9620984	0.134613	CBX8	31305
chr14	59784871	59784881	-	M00051	0.24361	1.09448	0.894356		-842	4.39328	protein phosphatase 1A isoform 1	9620122	0.117632	PPM1A	26266
chr17	71580595	71580605	-	M00051	0.480062	1.3014	0.887038		-398	4.339	signal recognition particle 68 kDa protein	9626504	0.0887715	SRP68	29803
chr17	75428191	75428201	-	M00051	0.316423	1.29788	0.909374		-388	4.50467	E3 SUMO-protein ligase CBX4	9615934	0.0713091	CBX4	31304
chr19	41298462	41298472	+	M00051	0.589542	1.26943	0.908435		-421	4.4977	DNA-directed RNA polymerase II subunit RPB9	9617061	0.0654523	POLR2I	33173
chr20	44751107	44751117	+	M00051	0.37686	1.35601	0.963329		571	4.90483	TP53-regulating kinase	9608089	0.0850202	TP53RK	35196
chr4	184663076	184663086	+	M00051	1.36903	2.0117	1		-132	5.17682	inhibitor of growth protein 2	9606004	0.0666667	ING2	9267
chr5	176664164	176664174	-	M00051	0.281859	1.35225	0.999552		729	5.17349	PRELI domain-containing protein 1, mitochondrial	9606819	0.050293	PRELID1	10802
chr1	200380661	200380671	-	M00051	0.078664	1.02805	0.893919		-177	4.39004	ADP-ribosylation factor-like protein 8A	9620290	0.135521	ARL8A	3333
chr17	24076869	24076879	-	M00051	0.13282	1.12608	0.897888		483	4.41948	TLC domain-containing protein 1 isoform 1	9617614	0.0952898	TLCD1	30364
chr17	43390396	43390406	-	M00051	0.513939	1.58617	0.892647		-292	4.38061	proline-rich protein 15-like protein	9622290	0.0832577	PRR15L	29694
chr1	153375329	153375339	+	M00051	0.311657	1.42165	0.897888		423	4.41948	sugar transporter SWEET1 isoform b	9617269	0.0838208	SLC50A1	2790
chr1	152797115	152797125	+	M00051	0.36008	1.13675	0.887038		624	4.33901	ubiquitin-conjugating enzyme E2 Q1	9626293	0.0978216	UBE2Q1	2724
chr19	60610721	60610731	-	M00051	0.246109	1.32491	0.887038		411	4.339	ubiquitin-conjugating enzyme E2 S	9626513	0.112993	UBE2S	34261
chr2	232354379	232354389	+	M00051	1.1469	2.74232	0.891785		-166	4.37421	retinal rod rhodopsin-sensitive cGMP	9625448	0.0660052	PDE6D	5846
chr9	33255861	33255871	-	M00051	0.696843	1.25379	0.896168		990	4.40672	charged multivesicular body protein 5 isoform 1	9618356	0.0705271	CHMP5	16385
chr1	149639329	149639339	+	M00051	0.458323	1.13998	0.963329		670	4.90483	proteasome subunit beta type-4	9607917	0.0816977	PSMB4	2604
chr10	85889357	85889367	-	M00051	0.36052	1.07469	0.919243		198	4.57786	growth hormone-inducible transmembrane protein	9614042	0.056231	GHITM	20535
chr11	65094158	65094168	-	M00051	0.343657	1.11847	0.923261		-355	4.60766	Sjoegren syndrome/scleroderma autoantigen 1	9613762	0.0517145	SSSCA1	22406
chr14	34521622	34521632	+	M00051	0.328356	1.10447	0.894805		-227	4.39661	signal recognition particle 54 kDa protein	9619005	0.106814	SRP54	26141
chr12	46685436	46685446	-	M00051	0.382209	1.09444	0.910362		-889	4.51199	collagen alpha-1(II) chain isoform 2 precursor	9614910	0.0627499	COL2A1	23380
chrX	151749676	151749686	+	M00051	0.272395	1.55056	0.88302		276	4.3092	centrin-2	9626938	0.112372	CETN2	19009

## Sheet: MotifLocations_M00052_p65
chromosome	start	stop	strand	motif	BBLS	BLS	NLOD	Zscore	distance	ZScore	description	motif_cid	FDR	gene_name	gene_cid
chr3	5139427	5139437	+	M00052	0.925797	1.65779	0.958925		503	4.60817	ADP-ribosylation factor-like protein 8B	9368779	0.0930788	ARL8B	6726
chr3	193927632	193927642	-	M00052	0.947048	1.46425	0.934535		445	4.42979	fibroblast growth factor 12 isoform 2	9375057	0.107312	FGF12	6679
chr1	233879959	233879969	-	M00052	0.982993	1.60844	0.968263		-48	4.67646	guanine nucleotide-binding protein	9367680	0.0878497	GNG4	178
chr15	76620121	76620131	+	M00052	0.350704	1.02956	0.931952		325	4.4109	proteasome subunit alpha type-4 isoform 2	9378039	0.210043	PSMA4	27732
chr2	84540135	84540145	-	M00052	0.619058	1.42589	0.946941		-43	4.52052	succinyl-CoA ligase [GDP-forming] subunit alpha,	9373949	0.133064	SUCLG1	5070
chr19	41298462	41298472	+	M00052	0.611827	1.11825	0.931952		-421	4.4109	DNA-directed RNA polymerase II subunit RPB9	9378104	0.174426	POLR2I	33173
chr17	44324989	44324999	-	M00052	1.25272	2.22029	0.971228		-152	4.69815	ATP synthase lipid-binding protein,	9367402	0.0638082	ATP5G1	30888
chr3	123584695	123584705	-	M00052	0.859516	1.3302	0.946941		64	4.52052	coiled-coil domain-containing protein 58	9373973	0.105249	CCDC58	7460
chr19	40632183	40632193	+	M00052	1.44876	1.8922	0.931764		-268	4.40952	free fatty acid receptor 2	9378855	0.110222	FFAR2	33131
chr2	232354379	232354389	-	M00052	1.41818	2.50046	0.934535		-166	4.42979	retinal rod rhodopsin-sensitive cGMP	9375025	0.0898734	PDE6D	5846
chr7	150847997	150848007	-	M00052	0.832666	1.14032	0.932735		-59	4.41663	GTP-binding protein Rheb precursor	9377399	0.147298	RHEB	14446
chr7	128290840	128290850	+	M00052	0.739053	1.34653	0.970846		753	4.69535	V-type proton ATPase subunit F isoform 1	9367504	0.0982198	ATP6V1F	14198
chr3	124403874	124403884	+	M00052	0.675321	1.46322	0.958141		416	4.60244	vesicle-trafficking protein SEC22a	9370773	0.109124	SEC22A	7473
chr11	18504718	18504728	+	M00052	0.483239	1.09279	0.958141		342	4.60244	tumor susceptibility gene 101 protein	9370848	0.131746	TSG101	21081
chr1	38031825	38031835	+	M00052	0.521903	1.03869	0.997417		-530	4.88969	glycoprotein endo-alpha-1,2-mannosidase-like	9363891	0.0723223	MANEAL	1756
chr1	112964182	112964192	+	M00052	1.16189	1.83085	0.971228		590	4.69815	F-actin-capping protein subunit alpha-1	9366331	0.0688427	CAPZA1	600
chr14	34077842	34077852	-	M00052	0.74197	1.21161	0.956341		847	4.58927	E2F-associated phosphoprotein	9372337	0.116678	EAPP	26132
chr11	65094159	65094169	-	M00052	0.535128	1.21961	0.930153		-354	4.39774	Sjoegren syndrome/scleroderma autoantigen 1	9380345	0.212836	SSSCA1	22406
chr17	43390396	43390406	-	M00052	0.665074	1.20997	0.917066		-292	4.30202	proline-rich protein 15-like protein	9382070	0.18983	PRR15L	29694
chr18	9091967	9091977	+	M00052	1.77004	2.69678	0.958925		-655	4.60817	NADH dehydrogenase [ubiquinone] flavoprotein 2,	9369522	0.076179	NDUFV2	31689
chr19	40432034	40432044	-	M00052	0.830413	1.71789	0.931764		641	4.40952	lipolysis-stimulated lipoprotein receptor	9379173	0.142374	LSR	33104
chr19	7975967	7975977	+	M00052	0.639437	1.51531	0.956341		557	4.58927	ELAV-like protein 1	9371778	0.130029	ELAVL1	32564
chr1	170680143	170680153	+	M00052	0.794034	1.40409	0.934535		-295	4.42979	phosphatidylinositol	9374532	0.117228	PIGC	3161
chr3	101537088	101537098	+	M00052	0.750738	1.48034	0.942074		842	4.48492	omega-amidase NIT2	9374330	0.123103	NIT2	7366
chr17	72245230	72245240	-	M00052	1.28633	1.87758	0.942074		-142	4.48492	UNC93-like protein MFSD11	9374479	0.09423	MFSD11	31262
chr22	39677027	39677037	+	M00052	0.661406	1.19003	0.931952		-264	4.4109	E3 ubiquitin-protein ligase RBX1	9378125	0.165112	RBX1	36539
chr3	122110693	122110703	-	M00052	1.08874	1.71852	0.944657		959	4.50381	syntaxin-binding protein 5-like	9374263	0.0953992	STXBP5L	6448
chr17	70689928	70689938	-	M00052	1.14769	1.88171	0.958141		760	4.60244	small ubiquitin-related modifier 2 isoform b	9371126	0.0831169	SUMO2	31198
chr15	99651986	99651996	+	M00052	0.735428	1.43815	0.956341		992	4.58927	U2 small nuclear ribonucleoprotein A'	9371705	0.117227	SNRPA1	27915
chr7	16810930	16810940	-	M00052	1.19328	1.70263	0.958925		328	4.60817	anterior gradient protein 2 homolog precursor	9370103	0.0833333	AGR2	13436
chr14	23685447	23685457	-	M00052	0.996863	1.77139	0.958141		243	4.60244	proteasome activator complex subunit 2	9371103	0.0897778	PSME2	26070
chr19	44680405	44680415	+	M00052	0.865629	1.2032	0.970846		-986	4.69535	delta-like protein 3 isoform 1 precursor	9367533	0.089399	DLL3	33298
chr1	158268424	158268434	+	M00052	1.11155	1.46141	0.968263		-22	4.67646	GPI mannosyltransferase 1	9367607	0.0779255	PIGM	2966
chr10	131824583	131824593	+	M00052	0.228597	1.03983	0.971228		-40	4.69815	glutaredoxin-3	9366654	0.129678	GLRX3	20055
chr11	57054818	57054828	-	M00052	0.906666	1.62565	0.973811		-15	4.71704	mitochondrial import inner membrane translocase	9366031	0.0688956	TIMM10	22071
chr2	200527996	200528006	-	M00052	0.575677	1.1644	0.917066		-283	4.30202	hypothetical protein LOC79568 precursor	9381876	0.205835	C2orf47	5629
chr4	103968464	103968474	-	M00052	1.38424	2.13272	0.931764		-24	4.40952	ubiquitin-conjugating enzyme E2 D3 isoform 1	9378964	0.113777	UBE2D3	8353
chr3	23825982	23825992	-	M00052	1.34699	2.06225	0.971228		-950	4.69815	ubiquitin-conjugating enzyme E2 E1 isoform 3	9367007	0.0614105	UBE2E1	6192
chr2	219565857	219565867	+	M00052	0.448877	1.35477	0.930153		503	4.39774	beta-crystallin A2	9379398	0.227456	CRYBA2	5755
chr14	67231814	67231824	+	M00052	0.380476	1.1572	0.928987		444	4.38921	retinol dehydrogenase 11	9380610	0.235589	RDH11	26308
chr1	158161468	158161478	-	M00052	0.340732	1.27259	0.930153		435	4.39774	transgelin-2	9379998	0.240447	TAGLN2	2959
chr6	44202556	44202566	-	M00052	1.22169	1.69702	0.931952		608	4.4109	39S ribosomal protein L14, mitochondrial	9378280	0.118177	MRPL14	12260
chr17	45140004	45140014	-	M00052	0.345726	1.15873	0.942074		272	4.48492	solute carrier family 35 member B1	9374478	0.177848	SLC35B1	30909
chr19	41323304	41323314	+	M00052	0.262942	1.02139	0.956341		552	4.58927	calpain small subunit 1	9371783	0.168901	CAPNS1	33176
chr12	4627575	4627585	+	M00052	0.162693	1.14903	0.958925		-944	4.60817	NADH dehydrogenase [ubiquinone] 1 alpha	9369310	0.148174	NDUFA9	23734
chr12	48421546	48421556	+	M00052	0.664648	1.36807	0.942074		-8	4.48492	bax inhibitor 1 isoform 1	9374369	0.134092	TMBIM6	24137
chr7	100594958	100594968	+	M00052	1.19302	2.25888	0.931952		609	4.4109	neurosecretory protein VGF precursor	9377894	0.118982	VGF	14029
chr3	9907658	9907668	-	M00052	0.964391	1.53408	0.971228		393	4.69815	protein jagunal homolog 1	9367003	0.0802305	JAGN1	6762
chrX	107220693	107220703	-	M00052	0.654561	1.28362	0.956341		832	4.58927	26S proteasome non-ATPase regulatory subunit 10	9372495	0.127323	PSMD10	17533
chr14	60270267	60270277	-	M00052	0.87729	1.73373	0.956341		-939	4.58927	CDK-activating kinase assembly factor MAT1	9372341	0.101923	MNAT1	25668
chr5	167846007	167846017	+	M00052	1.05652	1.61883	0.971228		-28	4.69815	arginyl-tRNA synthetase, cytoplasmic	9366512	0.0743278	RARS	10732

## Sheet: MotifLocations_M00194_NfkB
chromosome	start	stop	strand	motif	BBLS	BLS	NLOD	Zscore	distance	ZScore	description	motif_cid	FDR	gene_name	gene_cid
chr11	57054816	57054830	-	M00194	0.704335	2.02537	0.908465		-15	4.5583	mitochondrial import inner membrane translocase	8735225	0.240107	TIMM10	22071
chr12	56200335	56200349	+	M00194	0.290863	1.59395	0.922098		225	4.67492	DNA damage-inducible transcript 3 protein	8733911	0.275224	DDIT3	24441
chr3	23825980	23825994	-	M00194	0.742326	1.82954	0.89549		-950	4.4473	ubiquitin-conjugating enzyme E2 E1 isoform 3	8737440	0.235413	UBE2E1	6192
chr8	114517508	114517522	+	M00194	0.648126	1.21898	0.8827		903	4.3379	CUB and sushi domain-containing protein 3	8739991	0.273867	CSMD3	14540
chr19	40432330	40432344	+	M00194	0.864955	1.78908	0.903948		939	4.51966	lipolysis-stimulated lipoprotein receptor	8736065	0.211799	LSR	33104
chr12	54396585	54396599	+	M00194	0.304298	1.1644	0.875167		250	4.27346		8742356	0.350147	BLOC1S1	24322
chr1	166415290	166415304	+	M00194	0.435806	1.44763	0.945388		503	4.87415	TIP41-like protein isoform 1	8732591	0.268293	TIPRL	3116
chr19	47498899	47498913	+	M00194	0.656163	1.19084	0.921305		-114	4.66814	platelet-activating factor acetylhydrolase IB	8733986	0.260586	PAFAH1B3	33412
chr19	40632182	40632196	+	M00194	1.30506	1.8922	0.943812		-267	4.86067	free fatty acid receptor 2	8732733	0.106838	FFAR2	33131
chr1	112964180	112964194	+	M00194	0.234144	1.2465	0.89549		590	4.4473	F-actin-capping protein subunit alpha-1	8737417	0.312694	CAPZA1	600
chr3	5139425	5139439	+	M00194	0.481048	1.44752	0.882488		503	4.33608	ADP-ribosylation factor-like protein 8B	8740015	0.30803	ARL8B	6726
chr17	45140377	45140391	+	M00194	0.111687	1.01108	0.902219		-103	4.50487	solute carrier family 35 member B1	8736151	0.30366	SLC35B1	30909
chr1	52294825	52294839	-	M00194	1.39916	2.34261	0.926086		388	4.70903		8733623	0.145695	BTF3L4	403
chr3	193927630	193927644	-	M00194	1.57416	2.09257	0.973369		445	5.11351	fibroblast growth factor 12 isoform 2	8732056	0	FGF12	6679
chr1	170680141	170680155	+	M00194	0.512944	1.40409	0.885238		-295	4.3596	phosphatidylinositol	8739663	0.296825	PIGC	3161
chr6	43592368	43592382	+	M00194	0.439602	1.24792	0.903948		331	4.51966	protein YIPF3	8736057	0.282821	YIPF3	12218
chr19	34994146	34994160	+	M00194	0.387829	1.28183	0.878766		-587	4.30424	G1/S-specific cyclin-E1 isoform 1	8741369	0.321147	CCNE1	32104
chr2	232354377	232354391	-	M00194	1.16897	2.71272	0.920321		-166	4.65972	retinal rod rhodopsin-sensitive cGMP	8733998	0.167183	PDE6D	5846
chr1	153374357	153374371	-	M00194	1.28705	2.42883	0.899111		-547	4.47828	sugar transporter SWEET1 isoform a	8736577	0.182796	SLC50A1	2769
chr7	26206317	26206331	+	M00194	0.681289	1.7741	0.921305		614	4.66814	heterogeneous nuclear ribonucleoproteins A2/B1	8733981	0.252283	HNRNPA2B1	13482

## Sheet: MotifLocations_M00208_NFkB
chromosome	start	stop	strand	motif	BBLS	BLS	NLOD	Zscore	distance	ZScore	description	motif_cid	FDR	gene_name	gene_cid
chr5	64099309	64099321	+	M00208	0.260319	1.29272	0.91935		937	4.73548	protein SREK1IP1	9630703	0.166757	SREK1IP1	9563
chr12	56200336	56200348	+	M00208	0.479069	1.45626	0.940485		225	4.90413	DNA damage-inducible transcript 3 protein	9629102	0.141336	DDIT3	24441
chr6	43592369	43592381	+	M00208	0.603599	1.05676	0.928959		331	4.81216	protein YIPF3	9629886	0.128926	YIPF3	12218
chr3	23825981	23825993	-	M00208	0.562498	1.60641	0.86187		-950	4.27681	ubiquitin-conjugating enzyme E2 E1 isoform 3	9644582	0.200296	UBE2E1	6192
chr15	32422797	32422809	-	M00208	0.321536	1.36551	0.887243		-149	4.47928	H/ACA ribonucleoprotein complex subunit 3	9636227	0.192235	NOP10	27300
chr19	40632183	40632195	-	M00208	1.07282	1.8922	0.905142		-267	4.6221	free fatty acid receptor 2	9632624	0.114324	FFAR2	33131
chr19	40432331	40432343	+	M00208	1.13201	1.56768	0.970008		939	5.13971	lipolysis-stimulated lipoprotein receptor	9627511	0.0289855	LSR	33104
chr1	153374358	153374370	-	M00208	1.08088	2.42883	0.883773		-547	4.45159	sugar transporter SWEET1 isoform a	9636956	0.139001	SLC50A1	2769
chr1	170680142	170680154	+	M00208	1.01225	1.48847	0.914993		-295	4.70071	phosphatidylinositol	9631247	0.0985599	PIGC	3161
chr5	172504000	172504012	-	M00208	0.235398	1.06349	0.943328		-44	4.92681	vesicle transport protein SEC20 isoform BNIP1	9628768	0.131686	BNIP1	10764
chr3	188006269	188006281	-	M00208	0.201559	1.05697	0.902421		709	4.60039	replication factor C subunit 4	9633007	0.180645	RFC4	7894
chr20	32567692	32567704	+	M00208	0.457299	1.73099	0.867173		-166	4.31913	dynein light chain roadblock-type 1	9642309	0.209462	DYNLRB1	34988
chr19	34994147	34994159	-	M00208	0.480538	2.10631	0.900474		-587	4.58485	G1/S-specific cyclin-E1 isoform 1	9633656	0.164514	CCNE1	32104
chr11	57054817	57054829	-	M00208	0.776381	2.02537	0.916964		-15	4.71644	mitochondrial import inner membrane translocase	9631081	0.119508	TIMM10	22071
chr5	167846334	167846346	-	M00208	0.294766	1.05901	0.896168		300	4.5505	arginyl-tRNA synthetase, cytoplasmic	9634448	0.186928	RARS	10732
chr3	9907657	9907669	-	M00208	0.449016	1.66546	0.879537		393	4.41779	protein jagunal homolog 1	9637893	0.18876	JAGN1	6762
chr14	105023913	105023925	+	M00208	0.345182	1.13601	0.863275		-382	4.28803	cysteine-rich protein 1	9644084	0.222096	CRIP1	26696
chr6	27899764	27899776	+	M00208	0.225411	1.06416	0.92191		-111	4.7559	histone H4	9630574	0.168246	HIST1H4J	11698
chr1	181707354	181707366	-	M00208	0.518964	1.53091	0.866433		-768	4.31322	protein SMG7 isoform 2	9642717	0.203074	SMG7	3248
chr2	175753892	175753904	-	M00208	0.615988	1.83926	0.861935		739	4.27733	ATP synthase lipid-binding protein,	9644519	0.196197	ATP5G3	5538
chr15	99651986	99651998	+	M00208	0.63594	1.43815	0.914585		991	4.69746	U2 small nuclear ribonucleoprotein A'	9631318	0.139669	SNRPA1	27915
chr17	70689927	70689939	+	M00208	0.47526	1.67216	0.879204		760	4.41513	small ubiquitin-related modifier 2 isoform b	9638027	0.186675	SUMO2	31198
chr15	73017114	73017126	-	M00208	0.21659	1.04558	0.865159		428	4.30306	cytochrome c oxidase subunit 5A, mitochondrial	9643362	0.235881	COX5A	27007
chr7	54578350	54578362	+	M00208	0.71713	1.68539	0.94255		844	4.92061	V-set and transmembrane domain-containing	9628815	0.0929862	VSTM2A	13644
chr1	233879957	233879969	-	M00208	0.674343	1.70776	0.888239		-47	4.48722	guanine nucleotide-binding protein	9635931	0.154845	GNG4	178
chr2	232354378	232354390	-	M00208	1.70829	2.81204	0.914993		-166	4.70071	retinal rod rhodopsin-sensitive cGMP	9631253	0.0703125	PDE6D	5846
chr1	52294826	52294838	-	M00208	1.1931	2.34261	0.896946		388	4.55671		9634247	0.127382	BTF3L4	403
chr3	124403873	124403885	-	M00208	0.307279	1.166	0.904364		416	4.6159	vesicle-trafficking protein SEC22a	9632774	0.170796	SEC22A	7473
chr14	77297264	77297276	+	M00208	0.573787	1.59752	0.878357		-20	4.40837	SNW domain-containing protein 1	9638351	0.182679	SNW1	26412
chr3	193927631	193927643	-	M00208	1.43488	2.09257	0.954594		445	5.01671	fibroblast growth factor 12 isoform 2	9628188	0.0331754	FGF12	6679
chr1	112964181	112964193	+	M00208	0.244691	1.2465	0.86187		590	4.27681	F-actin-capping protein subunit alpha-1	9644526	0.233872	CAPZA1	600
chr17	55396082	55396094	-	M00208	0.377889	1.15407	0.882995		811	4.44538	RING finger and transmembrane domain-containing	9637264	0.187826	RNFT1	31024

## Sheet: MotifLocations_M00053_crel
chromosome	start	stop	strand	motif	BBLS	BLS	NLOD	Zscore	distance	ZScore	description	motif_cid	FDR	gene_name	gene_cid
chr3	5139427	5139437	+	M00053	0.753826	1.65779	0.920947		503	4.29892	ADP-ribosylation factor-like protein 8B	9575406	0.358917	ARL8B	6726
chr3	101537088	101537098	+	M00053	0.739435	1.48034	0.965362		842	4.63885	omega-amidase NIT2	9562692	0.40612	NIT2	7366
chr5	167846007	167846017	+	M00053	1.16896	1.61883	0.982104		-28	4.76698	arginyl-tRNA synthetase, cytoplasmic	9559984	0.219528	RARS	10732
chr11	65094159	65094169	-	M00053	0.42112	1.37079	0.944181		-354	4.47674	Sjoegren syndrome/scleroderma autoantigen 1	9567708	0.454061	SSSCA1	22406
chr17	45140004	45140014	-	M00053	0.615034	1.15873	0.983258		272	4.77581	solute carrier family 35 member B1	9559894	0.389294	SLC35B1	30909
chr19	40632183	40632193	+	M00053	1.21624	1.68365	0.9684		-268	4.6621	free fatty acid receptor 2	9561688	0.263389	FFAR2	33131
chr1	112964182	112964192	+	M00053	1.34334	1.83085	1		590	4.90395	F-actin-capping protein subunit alpha-1	9558132	0.118557	CAPZA1	600
chr3	193928231	193928241	+	M00053	1.08004	1.98398	0.917763		-154	4.27455	fibroblast growth factor 12 isoform 2	9577637	0.255003	FGF12	6679
chr15	99651986	99651996	+	M00053	0.601195	1.07688	0.95523		992	4.56131	U2 small nuclear ribonucleoprotein A'	9565569	0.429292	SNRPA1	27915
chr19	7975967	7975977	+	M00053	0.593621	1.36413	0.95523		557	4.56131	ELAV-like protein 1	9565632	0.432619	ELAVL1	32564
chr16	18720375	18720385	-	M00053	0.736603	1.47619	0.934247		-22	4.40071	ADP-ribosylation factor-like protein	9570014	0.366396	ARL6IP1	28612
chr1	158268424	158268434	+	M00053	1.19172	1.46141	0.976411		-22	4.72341	GPI mannosyltransferase 1	9560320	0.210765	PIGM	2966
chr19	41323304	41323314	+	M00053	0.235792	1.12252	0.95523		552	4.56131	calpain small subunit 1	9565636	0.471288	CAPNS1	33176
chr4	103968464	103968474	-	M00053	1.77485	2.26599	0.9684		-24	4.6621	ubiquitin-conjugating enzyme E2 D3 isoform 1	9561795	0.188702	UBE2D3	8353
chr18	9091967	9091977	+	M00053	1.22954	2.69678	0.920947		-655	4.29892	NADH dehydrogenase [ubiquinone] flavoprotein 2,	9575921	0.228762	NDUFV2	31689
chr11	18504717	18504727	+	M00053	0.704676	1.09279	0.940608		343	4.4494	tumor susceptibility gene 101 protein	9568333	0.394312	TSG101	21081
chrX	107220693	107220703	-	M00053	0.729446	1.05092	0.95523		832	4.56131	26S proteasome non-ATPase regulatory subunit 10	9566227	0.38192	PSMD10	17533
chr3	122110693	122110703	-	M00053	1.36225	1.71852	0.948975		959	4.51343	syntaxin-binding protein 5-like	9566429	0.205079	STXBP5L	6448
chr14	23727710	23727720	+	M00053	0.937323	1.88221	0.924718		249	4.32778	importin-4	9574647	0.308837	IPO4	25595
chr10	131824583	131824593	+	M00053	0.522475	1.20267	1		-40	4.90395	glutaredoxin-3	9558364	0.230057	GLRX3	20055
chr2	84540135	84540145	-	M00053	0.662021	1.98544	0.968787		-43	4.66507	succinyl-CoA ligase [GDP-forming] subunit alpha,	9561125	0.42184	SUCLG1	5070
chr7	128290840	128290850	+	M00053	0.683771	1.07047	0.942128		753	4.46103	V-type proton ATPase subunit F isoform 1	9567932	0.390428	ATP6V1F	14198
chr3	123584695	123584705	-	M00053	1.011	1.3302	0.968787		64	4.66507	coiled-coil domain-containing protein 58	9561152	0.299872	CCDC58	7460
chr14	34077842	34077852	-	M00053	0.569005	1.21161	0.95523		847	4.56131	E2F-associated phosphoprotein	9566101	0.440261	EAPP	26132
chr12	48421546	48421556	+	M00053	0.69944	1.36807	0.965362		-8	4.63885	bax inhibitor 1 isoform 1	9562713	0.420026	TMBIM6	24137
chr11	57054818	57054828	-	M00053	0.847902	1.49238	0.965717		-15	4.64157	mitochondrial import inner membrane translocase	9562581	0.370523	TIMM10	22071
chr3	9907658	9907668	-	M00053	0.808041	1.40081	1		393	4.90395	protein jagunal homolog 1	9558610	0.181425	JAGN1	6762
chr14	23685448	23685458	-	M00053	0.725948	1.17917	0.940608		242	4.4494	proteasome activator complex subunit 2	9568366	0.381089	PSME2	26070
chr1	154977206	154977216	+	M00053	0.454346	1.425	0.968787		336	4.66507	39S ribosomal protein L24, mitochondrial	9560764	0.487261	MRPL24	2882
chr17	70689929	70689939	-	M00053	1.30352	1.88171	0.95735		759	4.57753	small ubiquitin-related modifier 2 isoform b	9565115	0.22322	SUMO2	31198
chr3	23825982	23825992	-	M00053	1.69217	2.06225	1		-950	4.90395	ubiquitin-conjugating enzyme E2 E1 isoform 3	9558613	0.102941	UBE2E1	6192
chr3	124403873	124403883	+	M00053	0.543199	1.43125	0.919428		415	4.28729	vesicle-trafficking protein SEC22a	9576774	0.427909	SEC22A	7473
chr17	44324989	44324999	-	M00053	1.06634	2.22029	1		-152	4.90395	ATP synthase lipid-binding protein,	9558885	0.125817	ATP5G1	30888
chr19	44680405	44680415	+	M00053	0.737954	1.03926	0.942128		-986	4.46103	delta-like protein 3 isoform 1 precursor	9567956	0.372906	DLL3	33298
chr17	35097585	35097595	+	M00053	1.25328	2.49495	0.928854		246	4.35943	post-GPI attachment to proteins factor 3	9573212	0.225009	PGAP3	30543
chr14	77297265	77297275	+	M00053	0.934687	1.59752	0.933955		-20	4.39847	SNW domain-containing protein 1	9571173	0.308338	SNW1	26412
chr14	22369353	22369363	-	M00053	0.843263	1.38997	0.934247		427	4.40071	39S ribosomal protein L52, mitochondrial isoform	9569997	0.322592	MRPL52	25987
chr7	16810930	16810940	-	M00053	0.935286	1.88969	0.920947		328	4.29892	anterior gradient protein 2 homolog precursor	9576295	0.299581	AGR2	13436
chr19	40432034	40432044	-	M00053	0.799797	1.42628	0.9684		641	4.6621	lipolysis-stimulated lipoprotein receptor	9561989	0.364302	LSR	33104
chr14	60270267	60270277	-	M00053	0.884251	1.58119	0.95523		-939	4.56131	CDK-activating kinase assembly factor MAT1	9566107	0.319475	MNAT1	25668
chr1	38031825	38031835	+	M00053	0.649917	1.03869	0.993153		-530	4.85155	glycoprotein endo-alpha-1,2-mannosidase-like	9558945	0.397249	MANEAL	1756
chr1	233879959	233879969	-	M00053	1.0362	1.37573	0.976411		-48	4.72341	guanine nucleotide-binding protein	9560392	0.238414	GNG4	178
chr22	40673194	40673204	+	M00053	0.542237	1.07614	0.934247		-105	4.40071	centromere protein M isoform b	9569857	0.413826	CENPM	36559
chr17	37099354	37099364	+	M00053	0.112178	1.13929	0.917505		707	4.27258	eukaryotic translation initiation factor 1	9577730	0.4432	EIF1	30650
chr17	16225361	16225371	+	M00053	0.742935	1.37455	0.924718		275	4.32778	polyubiquitin-B precursor	9574678	0.377349	UBB	30209
chr1	158161468	158161478	-	M00053	0.541107	1.27259	0.962077		435	4.61371	transgelin-2	9563261	0.496368	TAGLN2	2959
chr17	72245230	72245240	-	M00053	1.75818	2.48738	0.983258		-142	4.77581	UNC93-like protein MFSD11	9559896	0.170782	MFSD11	31262
chr2	219565857	219565867	+	M00053	0.527968	1.50596	0.944181		503	4.47674	beta-crystallin A2	9567159	0.431754	CRYBA2	5755

## Sheet: KD_vs_WT_P65_up_peak_rela
KD_vs_WT_P65_up_peak_related genes
ENSG00000000003
ENSG00000000005
ENSG00000000457
ENSG00000000460
ENSG00000000971
ENSG00000001036
ENSG00000001084
ENSG00000001167
ENSG00000001460
ENSG00000001461
ENSG00000001497
ENSG00000001561
ENSG00000001617
ENSG00000001626
ENSG00000001629
ENSG00000001630
ENSG00000001631
ENSG00000002016
ENSG00000002079
ENSG00000002330
ENSG00000002549
ENSG00000002586
ENSG00000002726
ENSG00000002745
ENSG00000002746
ENSG00000002822
ENSG00000002933
ENSG00000003056
ENSG00000003096
ENSG00000003137
ENSG00000003147
ENSG00000003393
ENSG00000003400
ENSG00000003402
ENSG00000003436
ENSG00000003509
ENSG00000003756
ENSG00000003987
ENSG00000003989
ENSG00000004455
ENSG00000004468
ENSG00000004487
ENSG00000004534
ENSG00000004700
ENSG00000004766
ENSG00000004779
ENSG00000004799
ENSG00000004809
ENSG00000004846
ENSG00000004848
ENSG00000004864
ENSG00000004897
ENSG00000004939
ENSG00000004948
ENSG00000004975
ENSG00000005007
ENSG00000005020
ENSG00000005059
ENSG00000005075
ENSG00000005108
ENSG00000005156
ENSG00000005187
ENSG00000005194
ENSG00000005206
ENSG00000005238
ENSG00000005249
ENSG00000005302
ENSG00000005339
ENSG00000005379
ENSG00000005381
ENSG00000005421
ENSG00000005436
ENSG00000005448
ENSG00000005469
ENSG00000005471
ENSG00000005801
ENSG00000005810
ENSG00000005889
ENSG00000005893
ENSG00000005981
ENSG00000006007
ENSG00000006015
ENSG00000006016
ENSG00000006025
ENSG00000006042
ENSG00000006071
ENSG00000006116
ENSG00000006125
ENSG00000006128
ENSG00000006194
ENSG00000006210
ENSG00000006377
ENSG00000006432
ENSG00000006451
ENSG00000006453
ENSG00000006459
ENSG00000006468
ENSG00000006530
ENSG00000006534
ENSG00000006576
ENSG00000006606
ENSG00000006607
ENSG00000006611
ENSG00000006625
ENSG00000006634
ENSG00000006652
ENSG00000006695
ENSG00000006704
ENSG00000006715
ENSG00000006744
ENSG00000006747
ENSG00000006756
ENSG00000006757
ENSG00000006788
ENSG00000006837
ENSG00000007047
ENSG00000007062
ENSG00000007080
ENSG00000007168
ENSG00000007171
ENSG00000007174
ENSG00000007216
ENSG00000007237
ENSG00000007255
ENSG00000007264
ENSG00000007306
ENSG00000007314
ENSG00000007341
ENSG00000007350
ENSG00000007372
ENSG00000007392
ENSG00000007402
ENSG00000007545
ENSG00000007866
ENSG00000007908
ENSG00000007923
ENSG00000007933
ENSG00000007944
ENSG00000007952
ENSG00000008018
ENSG00000008083
ENSG00000008086
ENSG00000008118
ENSG00000008128
ENSG00000008130
ENSG00000008196
ENSG00000008197
ENSG00000008226
ENSG00000008256
ENSG00000008277
ENSG00000008282
ENSG00000008294
ENSG00000008311
ENSG00000008323
ENSG00000008324
ENSG00000008394
ENSG00000008405
ENSG00000008441
ENSG00000008513
ENSG00000008735
ENSG00000008853
ENSG00000008869
ENSG00000008952
ENSG00000009307
ENSG00000009335
ENSG00000009413
ENSG00000009694
ENSG00000009709
ENSG00000009780
ENSG00000009844
ENSG00000009954
ENSG00000010017
ENSG00000010030
ENSG00000010072
ENSG00000010165
ENSG00000010219
ENSG00000010244
ENSG00000010270
ENSG00000010278
ENSG00000010292
ENSG00000010295
ENSG00000010318
ENSG00000010319
ENSG00000010322
ENSG00000010327
ENSG00000010361
ENSG00000010379
ENSG00000010404
ENSG00000010438
ENSG00000010539
ENSG00000010610
ENSG00000010626
ENSG00000010671
ENSG00000010704
ENSG00000010803
ENSG00000010810
ENSG00000010818
ENSG00000011007
ENSG00000011021
ENSG00000011052
ENSG00000011105
ENSG00000011143
ENSG00000011198
ENSG00000011201
ENSG00000011243
ENSG00000011260
ENSG00000011275
ENSG00000011304
ENSG00000011347
ENSG00000011376
ENSG00000011405
ENSG00000011422
ENSG00000011426
ENSG00000011451
ENSG00000011465
ENSG00000011478
ENSG00000011485
ENSG00000011523
ENSG00000011566
ENSG00000011590
ENSG00000011600
ENSG00000011638
ENSG00000011677
ENSG00000012048
ENSG00000012124
ENSG00000012174
ENSG00000012223
ENSG00000012232
ENSG00000012504
ENSG00000012779
ENSG00000012822
ENSG00000012983
ENSG00000013016
ENSG00000013288
ENSG00000013293
ENSG00000013374
ENSG00000013375
ENSG00000013392
ENSG00000013441
ENSG00000013503
ENSG00000013523
ENSG00000013561
ENSG00000013563
ENSG00000013583
ENSG00000013588
ENSG00000013619
ENSG00000013725
ENSG00000013810
ENSG00000014123
ENSG00000014138
ENSG00000014164
ENSG00000014216
ENSG00000014257
ENSG00000014641
ENSG00000014824
ENSG00000015133
ENSG00000015153
ENSG00000015171
ENSG00000015285
ENSG00000015475
ENSG00000015479
ENSG00000015520
ENSG00000015532
ENSG00000015568
ENSG00000015592
ENSG00000015676
ENSG00000016082
ENSG00000016391
ENSG00000016402
ENSG00000016490
ENSG00000016602
ENSG00000017260
ENSG00000017427
ENSG00000017797
ENSG00000018189
ENSG00000018236
ENSG00000018280
ENSG00000018408
ENSG00000018510
ENSG00000018607
ENSG00000018610
ENSG00000018699
ENSG00000019169
ENSG00000019186
ENSG00000019485
ENSG00000019505
ENSG00000019549
ENSG00000019582
ENSG00000019991
ENSG00000019995
ENSG00000020181
ENSG00000020219
ENSG00000020256
ENSG00000020426
ENSG00000020577
ENSG00000020922
ENSG00000021300
ENSG00000021355
ENSG00000021461
ENSG00000021488
ENSG00000021574
ENSG00000021645
ENSG00000021762
ENSG00000021776
ENSG00000021826
ENSG00000021852
ENSG00000022267
ENSG00000022277
ENSG00000022355
ENSG00000022567
ENSG00000022840
ENSG00000022976
ENSG00000023041
ENSG00000023171
ENSG00000023287
ENSG00000023318
ENSG00000023445
ENSG00000023516
ENSG00000023572
ENSG00000023697
ENSG00000023734
ENSG00000023839
ENSG00000023902
ENSG00000023909
ENSG00000024048
ENSG00000024422
ENSG00000024526
ENSG00000024862
ENSG00000025039
ENSG00000025156
ENSG00000025293
ENSG00000025423
ENSG00000025434
ENSG00000025772
ENSG00000025800
ENSG00000026036
ENSG00000026103
ENSG00000026297
ENSG00000026508
ENSG00000026559
ENSG00000026652
ENSG00000026751
ENSG00000026950
ENSG00000027075
ENSG00000027644
ENSG00000027697
ENSG00000027869
ENSG00000028116
ENSG00000028203
ENSG00000028277
ENSG00000028839
ENSG00000029153
ENSG00000029363
ENSG00000029364
ENSG00000029534
ENSG00000029559
ENSG00000029639
ENSG00000029725
ENSG00000029993
ENSG00000030066
ENSG00000030304
ENSG00000030419
ENSG00000031081
ENSG00000031691
ENSG00000031698
ENSG00000031823
ENSG00000032219
ENSG00000032389
ENSG00000032444
ENSG00000032742
ENSG00000033011
ENSG00000033030
ENSG00000033050
ENSG00000033122
ENSG00000033170
ENSG00000033178
ENSG00000033627
ENSG00000033800
ENSG00000033867
ENSG00000034053
ENSG00000034152
ENSG00000034239
ENSG00000034510
ENSG00000034533
ENSG00000034677
ENSG00000034693
ENSG00000034713
ENSG00000034971
ENSG00000035115
ENSG00000035141
ENSG00000035403
ENSG00000035499
ENSG00000035664
ENSG00000035681
ENSG00000035687
ENSG00000035720
ENSG00000035862
ENSG00000035928
ENSG00000036054
ENSG00000036257
ENSG00000036448
ENSG00000036473
ENSG00000036530
ENSG00000036549
ENSG00000036565
ENSG00000036828
ENSG00000037042
ENSG00000037280
ENSG00000037474
ENSG00000037637
ENSG00000037749
ENSG00000037757
ENSG00000038002
ENSG00000038210
ENSG00000038219
ENSG00000038274
ENSG00000038295
ENSG00000038382
ENSG00000038427
ENSG00000038532
ENSG00000038945
ENSG00000039123
ENSG00000039139
ENSG00000039319
ENSG00000039537
ENSG00000039600
ENSG00000039987
ENSG00000040275
ENSG00000040341
ENSG00000040487
ENSG00000040608
ENSG00000040633
ENSG00000040731
ENSG00000040933
ENSG00000041353
ENSG00000041515
ENSG00000041880
ENSG00000041982
ENSG00000041988
ENSG00000042088
ENSG00000042286
ENSG00000042304
ENSG00000042317
ENSG00000042429
ENSG00000042445
ENSG00000042493
ENSG00000042753
ENSG00000042781
ENSG00000042813
ENSG00000042832
ENSG00000042980
ENSG00000043039
ENSG00000043093
ENSG00000043143
ENSG00000043355
ENSG00000043462
ENSG00000043591
ENSG00000044012
ENSG00000044090
ENSG00000044115
ENSG00000044446
ENSG00000044459
ENSG00000044524
ENSG00000044574
ENSG00000046604
ENSG00000046647
ENSG00000046651
ENSG00000046653
ENSG00000046774
ENSG00000046889
ENSG00000047056
ENSG00000047188
ENSG00000047230
ENSG00000047249
ENSG00000047315
ENSG00000047346
ENSG00000047365
ENSG00000047410
ENSG00000047457
ENSG00000047578
ENSG00000047579
ENSG00000047597
ENSG00000047617
ENSG00000047621
ENSG00000047634
ENSG00000047644
ENSG00000047648
ENSG00000047662
ENSG00000047849
ENSG00000047932
ENSG00000047936
ENSG00000048028
ENSG00000048052
ENSG00000048342
ENSG00000048392
ENSG00000048405
ENSG00000048462
ENSG00000048540
ENSG00000048544
ENSG00000048707
ENSG00000048740
ENSG00000048828
ENSG00000048991
ENSG00000049089
ENSG00000049167
ENSG00000049192
ENSG00000049239
ENSG00000049245
ENSG00000049246
ENSG00000049247
ENSG00000049249
ENSG00000049323
ENSG00000049541
ENSG00000049618
ENSG00000049759
ENSG00000049768
ENSG00000049860
ENSG00000049883
ENSG00000050030
ENSG00000050130
ENSG00000050165
ENSG00000050327
ENSG00000050344
ENSG00000050393
ENSG00000050405
ENSG00000050426
ENSG00000050438
ENSG00000050628
ENSG00000050730
ENSG00000050748
ENSG00000050767
ENSG00000050820
ENSG00000051108
ENSG00000051128
ENSG00000051180
ENSG00000051341
ENSG00000051382
ENSG00000051620
ENSG00000051825
ENSG00000052126
ENSG00000052344
ENSG00000052723
ENSG00000052795
ENSG00000052802
ENSG00000052841
ENSG00000052850
ENSG00000053108
ENSG00000053254
ENSG00000053328
ENSG00000053371
ENSG00000053372
ENSG00000053524
ENSG00000053702
ENSG00000053747
ENSG00000053770
ENSG00000053900
ENSG00000053918
ENSG00000054116
ENSG00000054118
ENSG00000054219
ENSG00000054267
ENSG00000054277
ENSG00000054356
ENSG00000054523
ENSG00000054598
ENSG00000054611
ENSG00000054654
ENSG00000054690
ENSG00000054803
ENSG00000054965
ENSG00000054967
ENSG00000054983
ENSG00000055044
ENSG00000055070
ENSG00000055118
ENSG00000055130
ENSG00000055147
ENSG00000055163
ENSG00000055208
ENSG00000055211
ENSG00000055483
ENSG00000055609
ENSG00000055732
ENSG00000055813
ENSG00000055917
ENSG00000056050
ENSG00000056097
ENSG00000056277
ENSG00000056291
ENSG00000056487
ENSG00000056558
ENSG00000056586
ENSG00000056972
ENSG00000056998
ENSG00000057019
ENSG00000057149
ENSG00000057252
ENSG00000057294
ENSG00000057468
ENSG00000057593
ENSG00000057608
ENSG00000057657
ENSG00000057663
ENSG00000057704
ENSG00000057757
ENSG00000057935
ENSG00000058056
ENSG00000058063
ENSG00000058085
ENSG00000058091
ENSG00000058262
ENSG00000058272
ENSG00000058335
ENSG00000058404
ENSG00000058453
ENSG00000058600
ENSG00000058668
ENSG00000058673
ENSG00000058729
ENSG00000058799
ENSG00000058804
ENSG00000058866
ENSG00000059122
ENSG00000059145
ENSG00000059377
ENSG00000059378
ENSG00000059573
ENSG00000059588
ENSG00000059691
ENSG00000059728
ENSG00000059804
ENSG00000060138
ENSG00000060140
ENSG00000060237
ENSG00000060303
ENSG00000060339
ENSG00000060642
ENSG00000060656
ENSG00000060688
ENSG00000060709
ENSG00000060718
ENSG00000060749
ENSG00000060762
ENSG00000060971
ENSG00000061337
ENSG00000061455
ENSG00000061656
ENSG00000061676
ENSG00000061794
ENSG00000061918
ENSG00000061936
ENSG00000061987
ENSG00000062096
ENSG00000062194
ENSG00000062370
ENSG00000062485
ENSG00000062524
ENSG00000062582
ENSG00000062598
ENSG00000062650
ENSG00000062716
ENSG00000062725
ENSG00000062822
ENSG00000063015
ENSG00000063046
ENSG00000063127
ENSG00000063180
ENSG00000063241
ENSG00000063515
ENSG00000063587
ENSG00000063601
ENSG00000063660
ENSG00000063761
ENSG00000063978
ENSG00000064012
ENSG00000064042
ENSG00000064102
ENSG00000064115
ENSG00000064218
ENSG00000064225
ENSG00000064270
ENSG00000064300
ENSG00000064309
ENSG00000064313
ENSG00000064393
ENSG00000064419
ENSG00000064489
ENSG00000064490
ENSG00000064545
ENSG00000064607
ENSG00000064651
ENSG00000064652
ENSG00000064655
ENSG00000064666
ENSG00000064687
ENSG00000064692
ENSG00000064703
ENSG00000064726
ENSG00000064763
ENSG00000064787
ENSG00000064835
ENSG00000064932
ENSG00000064933
ENSG00000064961
ENSG00000064989
ENSG00000064995
ENSG00000064999
ENSG00000065000
ENSG00000065029
ENSG00000065054
ENSG00000065060
ENSG00000065135
ENSG00000065150
ENSG00000065154
ENSG00000065183
ENSG00000065243
ENSG00000065268
ENSG00000065308
ENSG00000065320
ENSG00000065325
ENSG00000065328
ENSG00000065361
ENSG00000065371
ENSG00000065413
ENSG00000065427
ENSG00000065457
ENSG00000065485
ENSG00000065491
ENSG00000065518
ENSG00000065534
ENSG00000065548
ENSG00000065559
ENSG00000065600
ENSG00000065609
ENSG00000065613
ENSG00000065615
ENSG00000065618
ENSG00000065665
ENSG00000065675
ENSG00000065717
ENSG00000065802
ENSG00000065809
ENSG00000065833
ENSG00000065882
ENSG00000065883
ENSG00000065911
ENSG00000065923
ENSG00000065970
ENSG00000065978
ENSG00000065989
ENSG00000066027
ENSG00000066032
ENSG00000066044
ENSG00000066056
ENSG00000066084
ENSG00000066117
ENSG00000066135
ENSG00000066136
ENSG00000066185
ENSG00000066279
ENSG00000066294
ENSG00000066322
ENSG00000066382
ENSG00000066405
ENSG00000066427
ENSG00000066455
ENSG00000066468
ENSG00000066557
ENSG00000066583
ENSG00000066629
ENSG00000066651
ENSG00000066654
ENSG00000066697
ENSG00000066735
ENSG00000066739
ENSG00000066777
ENSG00000066813
ENSG00000066855
ENSG00000066923
ENSG00000066926
ENSG00000066933
ENSG00000067057
ENSG00000067064
ENSG00000067066
ENSG00000067082
ENSG00000067113
ENSG00000067141
ENSG00000067167
ENSG00000067177
ENSG00000067182
ENSG00000067208
ENSG00000067221
ENSG00000067225
ENSG00000067248
ENSG00000067334
ENSG00000067365
ENSG00000067369
ENSG00000067445
ENSG00000067533
ENSG00000067560
ENSG00000067596
ENSG00000067606
ENSG00000067704
ENSG00000067715
ENSG00000067798
ENSG00000067829
ENSG00000067836
ENSG00000067840
ENSG00000067842
ENSG00000067900
ENSG00000067955
ENSG00000067992
ENSG00000068001
ENSG00000068024
ENSG00000068078
ENSG00000068305
ENSG00000068308
ENSG00000068323
ENSG00000068354
ENSG00000068366
ENSG00000068383
ENSG00000068394
ENSG00000068400
ENSG00000068489
ENSG00000068615
ENSG00000068650
ENSG00000068654
ENSG00000068724
ENSG00000068745
ENSG00000068781
ENSG00000068784
ENSG00000068796
ENSG00000068831
ENSG00000068878
ENSG00000068885
ENSG00000068912
ENSG00000068985
ENSG00000069018
ENSG00000069020
ENSG00000069122
ENSG00000069188
ENSG00000069206
ENSG00000069248
ENSG00000069345
ENSG00000069399
ENSG00000069424
ENSG00000069431
ENSG00000069482
ENSG00000069493
ENSG00000069509
ENSG00000069535
ENSG00000069667
ENSG00000069696
ENSG00000069702
ENSG00000069812
ENSG00000069869
ENSG00000069943
ENSG00000069956
ENSG00000069966
ENSG00000069974
ENSG00000069998
ENSG00000070019
ENSG00000070047
ENSG00000070061
ENSG00000070081
ENSG00000070087
ENSG00000070159
ENSG00000070182
ENSG00000070190
ENSG00000070193
ENSG00000070214
ENSG00000070269
ENSG00000070367
ENSG00000070371
ENSG00000070404
ENSG00000070423
ENSG00000070444
ENSG00000070476
ENSG00000070501
ENSG00000070526
ENSG00000070540
ENSG00000070601
ENSG00000070610
ENSG00000070614
ENSG00000070669
ENSG00000070729
ENSG00000070731
ENSG00000070748
ENSG00000070756
ENSG00000070759
ENSG00000070770
ENSG00000070785
ENSG00000070808
ENSG00000070814
ENSG00000070882
ENSG00000070915
ENSG00000070950
ENSG00000070961
ENSG00000070985
ENSG00000071051
ENSG00000071054
ENSG00000071073
ENSG00000071082
ENSG00000071127
ENSG00000071189
ENSG00000071203
ENSG00000071205
ENSG00000071242
ENSG00000071243
ENSG00000071282
ENSG00000071462
ENSG00000071537
ENSG00000071539
ENSG00000071564
ENSG00000071626
ENSG00000071655
ENSG00000071677
ENSG00000071909
ENSG00000071967
ENSG00000071991
ENSG00000071994
ENSG00000072041
ENSG00000072042
ENSG00000072062
ENSG00000072071
ENSG00000072080
ENSG00000072110
ENSG00000072121
ENSG00000072133
ENSG00000072134
ENSG00000072135
ENSG00000072195
ENSG00000072201
ENSG00000072310
ENSG00000072315
ENSG00000072364
ENSG00000072401
ENSG00000072415
ENSG00000072422
ENSG00000072506
ENSG00000072518
ENSG00000072571
ENSG00000072609
ENSG00000072657
ENSG00000072682
ENSG00000072694
ENSG00000072736
ENSG00000072756
ENSG00000072786
ENSG00000072803
ENSG00000072832
ENSG00000072840
ENSG00000072849
ENSG00000072858
ENSG00000072952
ENSG00000072954
ENSG00000072958
ENSG00000073008
ENSG00000073060
ENSG00000073067
ENSG00000073150
ENSG00000073169
ENSG00000073282
ENSG00000073331
ENSG00000073417
ENSG00000073464
ENSG00000073578
ENSG00000073584
ENSG00000073605
ENSG00000073614
ENSG00000073670
ENSG00000073711
ENSG00000073712
ENSG00000073734
ENSG00000073737
ENSG00000073754
ENSG00000073792
ENSG00000073803
ENSG00000073849
ENSG00000073861
ENSG00000073905
ENSG00000073910
ENSG00000073921
ENSG00000073969
ENSG00000074047
ENSG00000074054
ENSG00000074201
ENSG00000074211
ENSG00000074266
ENSG00000074319
ENSG00000074356
ENSG00000074410
ENSG00000074416
ENSG00000074527
ENSG00000074582
ENSG00000074603
ENSG00000074621
ENSG00000074657
ENSG00000074660
ENSG00000074695
ENSG00000074696
ENSG00000074706
ENSG00000074755
ENSG00000074771
ENSG00000074800
ENSG00000074803
ENSG00000074855
ENSG00000074935
ENSG00000074964
ENSG00000074966
ENSG00000075035
ENSG00000075073
ENSG00000075089
ENSG00000075131
ENSG00000075142
ENSG00000075151
ENSG00000075188
ENSG00000075213
ENSG00000075218
ENSG00000075223
ENSG00000075239
ENSG00000075240
ENSG00000075275
ENSG00000075290
ENSG00000075292
ENSG00000075303
ENSG00000075336
ENSG00000075340
ENSG00000075388
ENSG00000075391
ENSG00000075413
ENSG00000075420
ENSG00000075426
ENSG00000075429
ENSG00000075461
ENSG00000075539
ENSG00000075568
ENSG00000075618
ENSG00000075651
ENSG00000075673
ENSG00000075702
ENSG00000075711
ENSG00000075785
ENSG00000075826
ENSG00000075884
ENSG00000075886
ENSG00000075891
ENSG00000075914
ENSG00000075945
ENSG00000075975
ENSG00000076003
ENSG00000076043
ENSG00000076067
ENSG00000076108
ENSG00000076201
ENSG00000076242
ENSG00000076248
ENSG00000076321
ENSG00000076356
ENSG00000076513
ENSG00000076554
ENSG00000076555
ENSG00000076641
ENSG00000076650
ENSG00000076685
ENSG00000076716
ENSG00000076770
ENSG00000076826
ENSG00000076864
ENSG00000076928
ENSG00000076944
ENSG00000077009
ENSG00000077063
ENSG00000077092
ENSG00000077097
ENSG00000077147
ENSG00000077150
ENSG00000077152
ENSG00000077232
ENSG00000077235
ENSG00000077238
ENSG00000077254
ENSG00000077264
ENSG00000077274
ENSG00000077279
ENSG00000077312
ENSG00000077380
ENSG00000077420
ENSG00000077458
ENSG00000077463
ENSG00000077498
ENSG00000077514
ENSG00000077522
ENSG00000077549
ENSG00000077585
ENSG00000077684
ENSG00000077721
ENSG00000077935
ENSG00000077942
ENSG00000077943
ENSG00000077984
ENSG00000078018
ENSG00000078043
ENSG00000078053
ENSG00000078070
ENSG00000078098
ENSG00000078114
ENSG00000078124
ENSG00000078140
ENSG00000078142
ENSG00000078177
ENSG00000078237
ENSG00000078246
ENSG00000078269
ENSG00000078295
ENSG00000078304
ENSG00000078319
ENSG00000078328
ENSG00000078369
ENSG00000078401
ENSG00000078403
ENSG00000078487
ENSG00000078549
ENSG00000078579
ENSG00000078589
ENSG00000078596
ENSG00000078618
ENSG00000078668
ENSG00000078674
ENSG00000078687
ENSG00000078699
ENSG00000078725
ENSG00000078795
ENSG00000078804
ENSG00000078900
ENSG00000078902
ENSG00000078967
ENSG00000079101
ENSG00000079102
ENSG00000079112
ENSG00000079134
ENSG00000079156
ENSG00000079215
ENSG00000079246
ENSG00000079257
ENSG00000079263
ENSG00000079277
ENSG00000079308
ENSG00000079313
ENSG00000079332
ENSG00000079335
ENSG00000079337
ENSG00000079385
ENSG00000079387
ENSG00000079393
ENSG00000079462
ENSG00000079482
ENSG00000079557
ENSG00000079689
ENSG00000079739
ENSG00000079785
ENSG00000079819
ENSG00000079841
ENSG00000079931
ENSG00000079950
ENSG00000079974
ENSG00000079999
ENSG00000080031
ENSG00000080166
ENSG00000080189
ENSG00000080200
ENSG00000080224
ENSG00000080293
ENSG00000080298
ENSG00000080345
ENSG00000080371
ENSG00000080493
ENSG00000080503
ENSG00000080511
ENSG00000080546
ENSG00000080561
ENSG00000080572
ENSG00000080573
ENSG00000080608
ENSG00000080618
ENSG00000080644
ENSG00000080709
ENSG00000080802
ENSG00000080815
ENSG00000080819
ENSG00000080822
ENSG00000080823
ENSG00000080824
ENSG00000080845
ENSG00000080854
ENSG00000080910
ENSG00000080986
ENSG00000081014
ENSG00000081019
ENSG00000081026
ENSG00000081041
ENSG00000081051
ENSG00000081052
ENSG00000081059
ENSG00000081087
ENSG00000081138
ENSG00000081148
ENSG00000081177
ENSG00000081181
ENSG00000081189
ENSG00000081277
ENSG00000081307
ENSG00000081320
ENSG00000081377
ENSG00000081386
ENSG00000081479
ENSG00000081692
ENSG00000081721
ENSG00000081760
ENSG00000081791
ENSG00000081800
ENSG00000081803
ENSG00000081842
ENSG00000081853
ENSG00000081870
ENSG00000081913
ENSG00000081923
ENSG00000081985
ENSG00000082014
ENSG00000082068
ENSG00000082074
ENSG00000082126
ENSG00000082146
ENSG00000082153
ENSG00000082175
ENSG00000082196
ENSG00000082212
ENSG00000082213
ENSG00000082258
ENSG00000082269
ENSG00000082293
ENSG00000082397
ENSG00000082482
ENSG00000082497
ENSG00000082512
ENSG00000082515
ENSG00000082516
ENSG00000082556
ENSG00000082684
ENSG00000082701
ENSG00000082781
ENSG00000082805
ENSG00000082898
ENSG00000082929
ENSG00000082996
ENSG00000083067
ENSG00000083093
ENSG00000083097
ENSG00000083099
ENSG00000083123
ENSG00000083223
ENSG00000083290
ENSG00000083307
ENSG00000083312
ENSG00000083444
ENSG00000083454
ENSG00000083457
ENSG00000083520
ENSG00000083535
ENSG00000083544
ENSG00000083622
ENSG00000083635
ENSG00000083642
ENSG00000083720
ENSG00000083750
ENSG00000083782
ENSG00000083807
ENSG00000083814
ENSG00000083828
ENSG00000083838
ENSG00000083857
ENSG00000083896
ENSG00000083937
ENSG00000084070
ENSG00000084072
ENSG00000084090
ENSG00000084092
ENSG00000084093
ENSG00000084110
ENSG00000084112
ENSG00000084444
ENSG00000084453
ENSG00000084463
ENSG00000084623
ENSG00000084628
ENSG00000084636
ENSG00000084652
ENSG00000084674
ENSG00000084676
ENSG00000084710
ENSG00000084731
ENSG00000084733
ENSG00000084734
ENSG00000084754
ENSG00000084764
ENSG00000084774
ENSG00000085063
ENSG00000085185
ENSG00000085224
ENSG00000085265
ENSG00000085276
ENSG00000085365
ENSG00000085377
ENSG00000085382
ENSG00000085415
ENSG00000085433
ENSG00000085449
ENSG00000085465
ENSG00000085511
ENSG00000085514
ENSG00000085563
ENSG00000085644
ENSG00000085662
ENSG00000085719
ENSG00000085721
ENSG00000085760
ENSG00000085788
ENSG00000085831
ENSG00000085840
ENSG00000085871
ENSG00000085872
ENSG00000085982
ENSG00000085999
ENSG00000086015
ENSG00000086065
ENSG00000086102
ENSG00000086159
ENSG00000086189
ENSG00000086200
ENSG00000086205
ENSG00000086232
ENSG00000086288
ENSG00000086289
ENSG00000086300
ENSG00000086475
ENSG00000086544
ENSG00000086548
ENSG00000086570
ENSG00000086589
ENSG00000086598
ENSG00000086619
ENSG00000086666
ENSG00000086696
ENSG00000086712
ENSG00000086717
ENSG00000086730
ENSG00000086758
ENSG00000086848
ENSG00000086967
ENSG00000086991
ENSG00000087008
ENSG00000087053
ENSG00000087074
ENSG00000087076
ENSG00000087077
ENSG00000087088
ENSG00000087095
ENSG00000087128
ENSG00000087157
ENSG00000087191
ENSG00000087206
ENSG00000087237
ENSG00000087245
ENSG00000087250
ENSG00000087253
ENSG00000087263
ENSG00000087266
ENSG00000087269
ENSG00000087274
ENSG00000087301
ENSG00000087302
ENSG00000087303
ENSG00000087338
ENSG00000087365
ENSG00000087460
ENSG00000087470
ENSG00000087494
ENSG00000087495
ENSG00000087502
ENSG00000087510
ENSG00000087586
ENSG00000087589
ENSG00000087842
ENSG00000087903
ENSG00000087995
ENSG00000088002
ENSG00000088035
ENSG00000088038
ENSG00000088179
ENSG00000088205
ENSG00000088256
ENSG00000088298
ENSG00000088305
ENSG00000088320
ENSG00000088325
ENSG00000088340
ENSG00000088356
ENSG00000088367
ENSG00000088386
ENSG00000088387
ENSG00000088448
ENSG00000088451
ENSG00000088538
ENSG00000088543
ENSG00000088682
ENSG00000088726
ENSG00000088727
ENSG00000088756
ENSG00000088766
ENSG00000088782
ENSG00000088808
ENSG00000088812
ENSG00000088826
ENSG00000088827
ENSG00000088832
ENSG00000088833
ENSG00000088836
ENSG00000088854
ENSG00000088876
ENSG00000088881
ENSG00000088882
ENSG00000088888
ENSG00000088899
ENSG00000088926
ENSG00000088930
ENSG00000088970
ENSG00000088992
ENSG00000089006
ENSG00000089009
ENSG00000089012
ENSG00000089041
ENSG00000089048
ENSG00000089053
ENSG00000089057
ENSG00000089063
ENSG00000089091
ENSG00000089094
ENSG00000089101
ENSG00000089116
ENSG00000089123
ENSG00000089169
ENSG00000089177
ENSG00000089195
ENSG00000089199
ENSG00000089220
ENSG00000089225
ENSG00000089250
ENSG00000089289
ENSG00000089327
ENSG00000089335
ENSG00000089351
ENSG00000089472
ENSG00000089505
ENSG00000089597
ENSG00000089639
ENSG00000089682
ENSG00000089685
ENSG00000089693
ENSG00000089775
ENSG00000089818
ENSG00000089847
ENSG00000089876
ENSG00000089902
ENSG00000089916
ENSG00000090006
ENSG00000090020
ENSG00000090060
ENSG00000090061
ENSG00000090104
ENSG00000090263
ENSG00000090266
ENSG00000090273
ENSG00000090316
ENSG00000090339
ENSG00000090372
ENSG00000090376
ENSG00000090382
ENSG00000090402
ENSG00000090432
ENSG00000090470
ENSG00000090487
ENSG00000090512
ENSG00000090530
ENSG00000090539
ENSG00000090659
ENSG00000090661
ENSG00000090674
ENSG00000090686
ENSG00000090776
ENSG00000090857
ENSG00000090861
ENSG00000090863
ENSG00000090889
ENSG00000090905
ENSG00000090932
ENSG00000090971
ENSG00000090975
ENSG00000090989
ENSG00000091010
ENSG00000091039
ENSG00000091073
ENSG00000091106
ENSG00000091127
ENSG00000091128
ENSG00000091129
ENSG00000091136
ENSG00000091137
ENSG00000091138
ENSG00000091140
ENSG00000091157
ENSG00000091164
ENSG00000091181
ENSG00000091262
ENSG00000091317
ENSG00000091428
ENSG00000091436
ENSG00000091482
ENSG00000091483
ENSG00000091490
ENSG00000091513
ENSG00000091527
ENSG00000091542
ENSG00000091583
ENSG00000091592
ENSG00000091622
ENSG00000091640
ENSG00000091651
ENSG00000091656
ENSG00000091664
ENSG00000091704
ENSG00000091732
ENSG00000091831
ENSG00000091844
ENSG00000091879
ENSG00000091947
ENSG00000091972
ENSG00000091986
ENSG00000092009
ENSG00000092020
ENSG00000092051
ENSG00000092054
ENSG00000092067
ENSG00000092068
ENSG00000092094
ENSG00000092108
ENSG00000092140
ENSG00000092148
ENSG00000092199
ENSG00000092200
ENSG00000092201
ENSG00000092203
ENSG00000092208
ENSG00000092345
ENSG00000092421
ENSG00000092439
ENSG00000092445
ENSG00000092470
ENSG00000092529
ENSG00000092531
ENSG00000092607
ENSG00000092621
ENSG00000092758
ENSG00000092820
ENSG00000092841
ENSG00000092847
ENSG00000092853
ENSG00000092964
ENSG00000092969
ENSG00000092978
ENSG00000093000
ENSG00000093009
ENSG00000093010
ENSG00000093072
ENSG00000093100
ENSG00000093134
ENSG00000093167
ENSG00000093183
ENSG00000093217
ENSG00000094631
ENSG00000094661
ENSG00000094755
ENSG00000094796
ENSG00000094804
ENSG00000094841
ENSG00000094880
ENSG00000094914
ENSG00000094963
ENSG00000094975
ENSG00000095002
ENSG00000095015
ENSG00000095059
ENSG00000095110
ENSG00000095203
ENSG00000095209
ENSG00000095303
ENSG00000095319
ENSG00000095380
ENSG00000095383
ENSG00000095397
ENSG00000095464
ENSG00000095564
ENSG00000095574
ENSG00000095585
ENSG00000095587
ENSG00000095596
ENSG00000095637
ENSG00000095713
ENSG00000095739
ENSG00000095752
ENSG00000095777
ENSG00000095787
ENSG00000095794
ENSG00000095932
ENSG00000095951
ENSG00000095970
ENSG00000095981
ENSG00000096006
ENSG00000096060
ENSG00000096063
ENSG00000096070
ENSG00000096080
ENSG00000096092
ENSG00000096093
ENSG00000096264
ENSG00000096384
ENSG00000096395
ENSG00000096401
ENSG00000096433
ENSG00000096654
ENSG00000096696
ENSG00000096717
ENSG00000096746
ENSG00000096872
ENSG00000096968
ENSG00000096996
ENSG00000097007
ENSG00000097021
ENSG00000097033
ENSG00000097046
ENSG00000097096
ENSG00000099139
ENSG00000099194
ENSG00000099204
ENSG00000099219
ENSG00000099246
ENSG00000099250
ENSG00000099251
ENSG00000099256
ENSG00000099260
ENSG00000099282
ENSG00000099284
ENSG00000099290
ENSG00000099308
ENSG00000099330
ENSG00000099331
ENSG00000099337
ENSG00000099338
ENSG00000099341
ENSG00000099364
ENSG00000099365
ENSG00000099381
ENSG00000099399
ENSG00000099622
ENSG00000099624
ENSG00000099769
ENSG00000099785
ENSG00000099795
ENSG00000099797
ENSG00000099800
ENSG00000099804
ENSG00000099812
ENSG00000099817
ENSG00000099821
ENSG00000099822
ENSG00000099840
ENSG00000099860
ENSG00000099864
ENSG00000099866
ENSG00000099875
ENSG00000099889
ENSG00000099901
ENSG00000099910
ENSG00000099917
ENSG00000099937
ENSG00000099940
ENSG00000099942
ENSG00000099949
ENSG00000099954
ENSG00000099968
ENSG00000099985
ENSG00000099991
ENSG00000099992
ENSG00000099994
ENSG00000099995
ENSG00000099998
ENSG00000100003
ENSG00000100012
ENSG00000100023
ENSG00000100024
ENSG00000100027
ENSG00000100028
ENSG00000100029
ENSG00000100030
ENSG00000100031
ENSG00000100033
ENSG00000100036
ENSG00000100053
ENSG00000100055
ENSG00000100056
ENSG00000100058
ENSG00000100060
ENSG00000100065
ENSG00000100068
ENSG00000100075
ENSG00000100077
ENSG00000100078
ENSG00000100079
ENSG00000100083
ENSG00000100084
ENSG00000100092
ENSG00000100095
ENSG00000100099
ENSG00000100100
ENSG00000100101
ENSG00000100104
ENSG00000100105
ENSG00000100106
ENSG00000100109
ENSG00000100121
ENSG00000100122
ENSG00000100139
ENSG00000100142
ENSG00000100146
ENSG00000100147
ENSG00000100151
ENSG00000100154
ENSG00000100167
ENSG00000100170
ENSG00000100191
ENSG00000100196
ENSG00000100201
ENSG00000100206
ENSG00000100209
ENSG00000100211
ENSG00000100220
ENSG00000100221
ENSG00000100225
ENSG00000100226
ENSG00000100227
ENSG00000100228
ENSG00000100234
ENSG00000100239
ENSG00000100241
ENSG00000100242
ENSG00000100246
ENSG00000100253
ENSG00000100258
ENSG00000100266
ENSG00000100271
ENSG00000100280
ENSG00000100281
ENSG00000100284
ENSG00000100290
ENSG00000100292
ENSG00000100294
ENSG00000100296
ENSG00000100299
ENSG00000100300
ENSG00000100302
ENSG00000100304
ENSG00000100307
ENSG00000100311
ENSG00000100316
ENSG00000100321
ENSG00000100324
ENSG00000100325
ENSG00000100330
ENSG00000100335
ENSG00000100341
ENSG00000100342
ENSG00000100344
ENSG00000100345
ENSG00000100346
ENSG00000100347
ENSG00000100348
ENSG00000100350
ENSG00000100351
ENSG00000100353
ENSG00000100354
ENSG00000100360
ENSG00000100364
ENSG00000100368
ENSG00000100372
ENSG00000100373
ENSG00000100376
ENSG00000100379
ENSG00000100380
ENSG00000100385
ENSG00000100387
ENSG00000100393
ENSG00000100395
ENSG00000100399
ENSG00000100401
ENSG00000100403
ENSG00000100410
ENSG00000100412
ENSG00000100413
ENSG00000100416
ENSG00000100417
ENSG00000100418
ENSG00000100422
ENSG00000100425
ENSG00000100426
ENSG00000100429
ENSG00000100433
ENSG00000100439
ENSG00000100441
ENSG00000100442
ENSG00000100445
ENSG00000100448
ENSG00000100450
ENSG00000100453
ENSG00000100461
ENSG00000100462
ENSG00000100473
ENSG00000100478
ENSG00000100479
ENSG00000100483
ENSG00000100485
ENSG00000100490
ENSG00000100504
ENSG00000100505
ENSG00000100519
ENSG00000100522
ENSG00000100523
ENSG00000100526
ENSG00000100528
ENSG00000100532
ENSG00000100554
ENSG00000100557
ENSG00000100558
ENSG00000100564
ENSG00000100565
ENSG00000100567
ENSG00000100578
ENSG00000100580
ENSG00000100583
ENSG00000100592
ENSG00000100593
ENSG00000100596
ENSG00000100599
ENSG00000100600
ENSG00000100603
ENSG00000100625
ENSG00000100626
ENSG00000100629
ENSG00000100632
ENSG00000100644
ENSG00000100647
ENSG00000100650
ENSG00000100665
ENSG00000100678
ENSG00000100697
ENSG00000100721
ENSG00000100722
ENSG00000100726
ENSG00000100731
ENSG00000100739
ENSG00000100744
ENSG00000100749
ENSG00000100764
ENSG00000100767
ENSG00000100784
ENSG00000100796
ENSG00000100802
ENSG00000100804
ENSG00000100811
ENSG00000100813
ENSG00000100815
ENSG00000100836
ENSG00000100852
ENSG00000100865
ENSG00000100867
ENSG00000100883
ENSG00000100888
ENSG00000100902
ENSG00000100906
ENSG00000100934
ENSG00000100979
ENSG00000100983
ENSG00000100985
ENSG00000100991
ENSG00000100994
ENSG00000100997
ENSG00000101003
ENSG00000101004
ENSG00000101017
ENSG00000101019
ENSG00000101040
ENSG00000101049
ENSG00000101052
ENSG00000101057
ENSG00000101079
ENSG00000101082
ENSG00000101084
ENSG00000101096
ENSG00000101098
ENSG00000101104
ENSG00000101109
ENSG00000101115
ENSG00000101126
ENSG00000101132
ENSG00000101134
ENSG00000101138
ENSG00000101144
ENSG00000101146
ENSG00000101160
ENSG00000101161
ENSG00000101166
ENSG00000101181
ENSG00000101190
ENSG00000101191
ENSG00000101194
ENSG00000101203
ENSG00000101204
ENSG00000101210
ENSG00000101224
ENSG00000101230
ENSG00000101236
ENSG00000101247
ENSG00000101251
ENSG00000101255
ENSG00000101265
ENSG00000101266
ENSG00000101276
ENSG00000101278
ENSG00000101280
ENSG00000101282
ENSG00000101290
ENSG00000101292
ENSG00000101298
ENSG00000101306
ENSG00000101307
ENSG00000101310
ENSG00000101311
ENSG00000101323
ENSG00000101327
ENSG00000101333
ENSG00000101335
ENSG00000101336
ENSG00000101337
ENSG00000101342
ENSG00000101343
ENSG00000101346
ENSG00000101347
ENSG00000101349
ENSG00000101350
ENSG00000101353
ENSG00000101363
ENSG00000101367
ENSG00000101384
ENSG00000101391
ENSG00000101400
ENSG00000101405
ENSG00000101407
ENSG00000101413
ENSG00000101417
ENSG00000101421
ENSG00000101435
ENSG00000101439
ENSG00000101440
ENSG00000101441
ENSG00000101444
ENSG00000101445
ENSG00000101446
ENSG00000101447
ENSG00000101448
ENSG00000101464
ENSG00000101470
ENSG00000101474
ENSG00000101489
ENSG00000101542
ENSG00000101544
ENSG00000101546
ENSG00000101557
ENSG00000101558
ENSG00000101574
ENSG00000101596
ENSG00000101605
[truncated: 41,919 more rows]

## Sheet: KD_vs_WT_P65_down_peak_rela
KD_vs_WT_P65_down_peak_related genes
ENSG00000000003
ENSG00000000005
ENSG00000000419
ENSG00000000457
ENSG00000000460
ENSG00000000938
ENSG00000000971
ENSG00000001036
ENSG00000001084
ENSG00000001167
ENSG00000001460
ENSG00000001461
ENSG00000001497
ENSG00000001561
ENSG00000001617
ENSG00000001626
ENSG00000001629
ENSG00000001630
ENSG00000001631
ENSG00000002016
ENSG00000002079
ENSG00000002549
ENSG00000002586
ENSG00000002587
ENSG00000002726
ENSG00000002745
ENSG00000002822
ENSG00000002834
ENSG00000002919
ENSG00000003056
ENSG00000003096
ENSG00000003137
ENSG00000003147
ENSG00000003249
ENSG00000003393
ENSG00000003400
ENSG00000003402
ENSG00000003436
ENSG00000003509
ENSG00000003756
ENSG00000003987
ENSG00000003989
ENSG00000004059
ENSG00000004142
ENSG00000004399
ENSG00000004455
ENSG00000004468
ENSG00000004487
ENSG00000004534
ENSG00000004660
ENSG00000004700
ENSG00000004766
ENSG00000004779
ENSG00000004799
ENSG00000004809
ENSG00000004838
ENSG00000004846
ENSG00000004848
ENSG00000004864
ENSG00000004948
ENSG00000004975
ENSG00000005007
ENSG00000005020
ENSG00000005022
ENSG00000005059
ENSG00000005075
ENSG00000005100
ENSG00000005102
ENSG00000005108
ENSG00000005156
ENSG00000005187
ENSG00000005194
ENSG00000005206
ENSG00000005238
ENSG00000005243
ENSG00000005249
ENSG00000005302
ENSG00000005339
ENSG00000005381
ENSG00000005421
ENSG00000005448
ENSG00000005469
ENSG00000005471
ENSG00000005486
ENSG00000005513
ENSG00000005801
ENSG00000005810
ENSG00000005884
ENSG00000005889
ENSG00000005893
ENSG00000005981
ENSG00000006007
ENSG00000006025
ENSG00000006042
ENSG00000006071
ENSG00000006116
ENSG00000006118
ENSG00000006125
ENSG00000006128
ENSG00000006194
ENSG00000006210
ENSG00000006377
ENSG00000006432
ENSG00000006453
ENSG00000006459
ENSG00000006468
ENSG00000006530
ENSG00000006534
ENSG00000006555
ENSG00000006576
ENSG00000006606
ENSG00000006607
ENSG00000006611
ENSG00000006625
ENSG00000006634
ENSG00000006652
ENSG00000006659
ENSG00000006695
ENSG00000006704
ENSG00000006715
ENSG00000006744
ENSG00000006747
ENSG00000006756
ENSG00000006757
ENSG00000006788
ENSG00000006837
ENSG00000007047
ENSG00000007062
ENSG00000007080
ENSG00000007168
ENSG00000007171
ENSG00000007174
ENSG00000007216
ENSG00000007237
ENSG00000007255
ENSG00000007264
ENSG00000007312
ENSG00000007350
ENSG00000007372
ENSG00000007392
ENSG00000007402
ENSG00000007520
ENSG00000007545
ENSG00000007908
ENSG00000007923
ENSG00000007944
ENSG00000007952
ENSG00000008018
ENSG00000008056
ENSG00000008086
ENSG00000008118
ENSG00000008130
ENSG00000008196
ENSG00000008197
ENSG00000008256
ENSG00000008277
ENSG00000008282
ENSG00000008294
ENSG00000008311
ENSG00000008323
ENSG00000008324
ENSG00000008394
ENSG00000008405
ENSG00000008441
ENSG00000008516
ENSG00000008735
ENSG00000008838
ENSG00000008853
ENSG00000008869
ENSG00000008952
ENSG00000009307
ENSG00000009335
ENSG00000009694
ENSG00000009709
ENSG00000009724
ENSG00000009765
ENSG00000009780
ENSG00000009790
ENSG00000009830
ENSG00000009844
ENSG00000009950
ENSG00000009954
ENSG00000010017
ENSG00000010030
ENSG00000010072
ENSG00000010165
ENSG00000010219
ENSG00000010244
ENSG00000010256
ENSG00000010270
ENSG00000010278
ENSG00000010292
ENSG00000010295
ENSG00000010310
ENSG00000010318
ENSG00000010322
ENSG00000010327
ENSG00000010361
ENSG00000010379
ENSG00000010404
ENSG00000010438
ENSG00000010539
ENSG00000010610
ENSG00000010671
ENSG00000010704
ENSG00000010803
ENSG00000010810
ENSG00000010818
ENSG00000010932
ENSG00000011007
ENSG00000011009
ENSG00000011021
ENSG00000011052
ENSG00000011083
ENSG00000011105
ENSG00000011143
ENSG00000011198
ENSG00000011201
ENSG00000011243
ENSG00000011258
ENSG00000011260
ENSG00000011275
ENSG00000011295
ENSG00000011304
ENSG00000011332
ENSG00000011376
ENSG00000011405
ENSG00000011422
ENSG00000011426
ENSG00000011454
ENSG00000011465
ENSG00000011478
ENSG00000011485
ENSG00000011523
ENSG00000011566
ENSG00000011590
ENSG00000011600
ENSG00000011638
ENSG00000011677
ENSG00000012048
ENSG00000012061
ENSG00000012124
ENSG00000012174
ENSG00000012211
ENSG00000012223
ENSG00000012232
ENSG00000012504
ENSG00000012779
ENSG00000012822
ENSG00000013016
ENSG00000013288
ENSG00000013293
ENSG00000013374
ENSG00000013375
ENSG00000013392
ENSG00000013441
ENSG00000013503
ENSG00000013561
ENSG00000013563
ENSG00000013573
ENSG00000013583
ENSG00000013588
ENSG00000013619
ENSG00000013725
ENSG00000013810
ENSG00000014123
ENSG00000014138
ENSG00000014164
ENSG00000014216
ENSG00000014257
ENSG00000014641
ENSG00000014824
ENSG00000014914
ENSG00000014919
ENSG00000015133
ENSG00000015153
ENSG00000015171
ENSG00000015285
ENSG00000015413
ENSG00000015475
ENSG00000015479
ENSG00000015520
ENSG00000015532
ENSG00000015568
ENSG00000015592
ENSG00000015676
ENSG00000016082
ENSG00000016391
ENSG00000016402
ENSG00000016490
ENSG00000016602
ENSG00000016864
ENSG00000017260
ENSG00000017427
ENSG00000017483
ENSG00000017797
ENSG00000018189
ENSG00000018236
ENSG00000018280
ENSG00000018408
ENSG00000018607
ENSG00000018610
ENSG00000018625
ENSG00000018699
ENSG00000019102
ENSG00000019144
ENSG00000019169
ENSG00000019186
ENSG00000019485
ENSG00000019505
ENSG00000019549
ENSG00000019582
ENSG00000019991
ENSG00000019995
ENSG00000020181
ENSG00000020256
ENSG00000020426
ENSG00000020577
ENSG00000021300
ENSG00000021355
ENSG00000021461
ENSG00000021488
ENSG00000021574
ENSG00000021645
ENSG00000021762
ENSG00000021776
ENSG00000021826
ENSG00000021852
ENSG00000022267
ENSG00000022277
ENSG00000022355
ENSG00000022567
ENSG00000022840
ENSG00000022976
ENSG00000023041
ENSG00000023171
ENSG00000023287
ENSG00000023318
ENSG00000023330
ENSG00000023445
ENSG00000023516
ENSG00000023608
ENSG00000023697
ENSG00000023734
ENSG00000023839
ENSG00000023892
ENSG00000023902
ENSG00000023909
ENSG00000024048
ENSG00000024422
ENSG00000024526
ENSG00000024862
ENSG00000025039
ENSG00000025156
ENSG00000025293
ENSG00000025423
ENSG00000025434
ENSG00000025796
ENSG00000025800
ENSG00000026103
ENSG00000026297
ENSG00000026508
ENSG00000026559
ENSG00000026652
ENSG00000026751
ENSG00000026950
ENSG00000027001
ENSG00000027075
ENSG00000027644
ENSG00000027697
ENSG00000027869
ENSG00000028116
ENSG00000028137
ENSG00000028203
ENSG00000028277
ENSG00000028528
ENSG00000028839
ENSG00000029153
ENSG00000029363
ENSG00000029364
ENSG00000029534
ENSG00000029559
ENSG00000029639
ENSG00000029725
ENSG00000029993
ENSG00000030066
ENSG00000030110
ENSG00000030304
ENSG00000030419
ENSG00000030582
ENSG00000031081
ENSG00000031691
ENSG00000031698
ENSG00000031823
ENSG00000032219
ENSG00000032389
ENSG00000032444
ENSG00000032742
ENSG00000033011
ENSG00000033100
ENSG00000033122
ENSG00000033170
ENSG00000033178
ENSG00000033327
ENSG00000033627
ENSG00000033800
ENSG00000034053
ENSG00000034152
ENSG00000034239
ENSG00000034510
ENSG00000034533
ENSG00000034677
ENSG00000034693
ENSG00000034713
ENSG00000034971
ENSG00000035115
ENSG00000035141
ENSG00000035403
ENSG00000035499
ENSG00000035664
ENSG00000035681
ENSG00000035687
ENSG00000035720
ENSG00000035862
ENSG00000035928
ENSG00000036054
ENSG00000036257
ENSG00000036473
ENSG00000036530
ENSG00000036549
ENSG00000036565
ENSG00000036828
ENSG00000037042
ENSG00000037280
ENSG00000037474
ENSG00000037637
ENSG00000037749
ENSG00000037757
ENSG00000038002
ENSG00000038210
ENSG00000038219
ENSG00000038274
ENSG00000038295
ENSG00000038358
ENSG00000038382
ENSG00000038427
ENSG00000038532
ENSG00000038945
ENSG00000039068
ENSG00000039123
ENSG00000039139
ENSG00000039319
ENSG00000039523
ENSG00000039537
ENSG00000039560
ENSG00000039600
ENSG00000040199
ENSG00000040275
ENSG00000040341
ENSG00000040487
ENSG00000040531
ENSG00000040731
ENSG00000040933
ENSG00000041353
ENSG00000041357
ENSG00000041515
ENSG00000041802
ENSG00000041880
ENSG00000041982
ENSG00000041988
ENSG00000042062
ENSG00000042088
ENSG00000042286
ENSG00000042304
ENSG00000042317
ENSG00000042429
ENSG00000042753
ENSG00000042781
ENSG00000042813
ENSG00000042832
ENSG00000042980
ENSG00000043039
ENSG00000043093
ENSG00000043143
ENSG00000043355
ENSG00000043462
ENSG00000043514
ENSG00000043591
ENSG00000044012
ENSG00000044090
ENSG00000044115
ENSG00000044446
ENSG00000044459
ENSG00000044524
ENSG00000044574
ENSG00000046604
ENSG00000046647
ENSG00000046651
ENSG00000046653
ENSG00000046774
ENSG00000046889
ENSG00000047056
ENSG00000047188
ENSG00000047230
ENSG00000047249
ENSG00000047315
ENSG00000047346
ENSG00000047365
ENSG00000047410
ENSG00000047457
ENSG00000047578
ENSG00000047579
ENSG00000047597
ENSG00000047617
ENSG00000047621
ENSG00000047634
ENSG00000047644
ENSG00000047648
ENSG00000047662
ENSG00000047849
ENSG00000047932
ENSG00000047936
ENSG00000048028
ENSG00000048052
ENSG00000048140
ENSG00000048342
ENSG00000048392
ENSG00000048405
ENSG00000048462
ENSG00000048540
ENSG00000048544
ENSG00000048707
ENSG00000048740
ENSG00000048991
ENSG00000049089
ENSG00000049167
ENSG00000049192
ENSG00000049239
ENSG00000049245
ENSG00000049246
ENSG00000049247
ENSG00000049249
ENSG00000049283
ENSG00000049323
ENSG00000049449
ENSG00000049540
ENSG00000049541
ENSG00000049618
ENSG00000049759
ENSG00000049768
ENSG00000049860
ENSG00000049883
ENSG00000050030
ENSG00000050130
ENSG00000050165
ENSG00000050327
ENSG00000050344
ENSG00000050393
ENSG00000050405
ENSG00000050426
ENSG00000050438
ENSG00000050555
ENSG00000050628
ENSG00000050730
ENSG00000050748
ENSG00000050767
ENSG00000050820
ENSG00000051009
ENSG00000051180
ENSG00000051341
ENSG00000051382
ENSG00000051523
ENSG00000051596
ENSG00000051620
ENSG00000051825
ENSG00000052126
ENSG00000052344
ENSG00000052723
ENSG00000052795
ENSG00000052802
ENSG00000052841
ENSG00000052850
ENSG00000053108
ENSG00000053254
ENSG00000053328
ENSG00000053371
ENSG00000053372
ENSG00000053524
ENSG00000053702
ENSG00000053747
ENSG00000053770
ENSG00000053900
ENSG00000053918
ENSG00000054118
ENSG00000054219
ENSG00000054267
ENSG00000054356
ENSG00000054523
ENSG00000054598
ENSG00000054611
ENSG00000054654
ENSG00000054690
ENSG00000054793
ENSG00000054796
ENSG00000054803
ENSG00000054938
ENSG00000054965
ENSG00000054967
ENSG00000055070
ENSG00000055118
ENSG00000055130
ENSG00000055147
ENSG00000055163
ENSG00000055208
ENSG00000055211
ENSG00000055332
ENSG00000055483
ENSG00000055609
ENSG00000055732
ENSG00000055813
ENSG00000055917
ENSG00000055957
ENSG00000056050
ENSG00000056097
ENSG00000056277
ENSG00000056291
ENSG00000056487
ENSG00000056558
ENSG00000056586
ENSG00000056736
ENSG00000056972
ENSG00000056998
ENSG00000057019
ENSG00000057149
ENSG00000057252
ENSG00000057294
ENSG00000057468
ENSG00000057593
ENSG00000057608
ENSG00000057657
ENSG00000057663
ENSG00000057704
ENSG00000057757
ENSG00000058056
ENSG00000058063
ENSG00000058085
ENSG00000058091
ENSG00000058262
ENSG00000058272
ENSG00000058335
ENSG00000058404
ENSG00000058453
ENSG00000058668
ENSG00000058673
ENSG00000058799
ENSG00000058804
ENSG00000058866
ENSG00000059122
ENSG00000059145
ENSG00000059377
ENSG00000059378
ENSG00000059573
ENSG00000059588
ENSG00000059691
ENSG00000059728
ENSG00000059758
ENSG00000059804
ENSG00000060138
ENSG00000060140
ENSG00000060237
ENSG00000060303
ENSG00000060491
ENSG00000060558
ENSG00000060566
ENSG00000060642
ENSG00000060656
ENSG00000060688
ENSG00000060709
ENSG00000060718
ENSG00000060749
ENSG00000060762
ENSG00000060982
ENSG00000061273
ENSG00000061337
ENSG00000061455
ENSG00000061492
ENSG00000061676
ENSG00000061794
ENSG00000061918
ENSG00000061936
ENSG00000061938
ENSG00000061987
ENSG00000062096
ENSG00000062194
ENSG00000062282
ENSG00000062370
ENSG00000062524
ENSG00000062582
ENSG00000062598
ENSG00000062716
ENSG00000062725
ENSG00000062822
ENSG00000063015
ENSG00000063046
ENSG00000063127
ENSG00000063176
ENSG00000063180
ENSG00000063322
ENSG00000063515
ENSG00000063587
ENSG00000063601
ENSG00000063660
ENSG00000063761
ENSG00000064012
ENSG00000064042
ENSG00000064102
ENSG00000064115
ENSG00000064201
ENSG00000064218
ENSG00000064225
ENSG00000064270
ENSG00000064300
ENSG00000064309
ENSG00000064313
ENSG00000064393
ENSG00000064419
ENSG00000064489
ENSG00000064545
ENSG00000064547
ENSG00000064607
ENSG00000064651
ENSG00000064652
ENSG00000064655
ENSG00000064666
ENSG00000064687
ENSG00000064703
ENSG00000064726
ENSG00000064787
ENSG00000064835
ENSG00000064886
ENSG00000064932
ENSG00000064933
ENSG00000064961
ENSG00000064989
ENSG00000064995
ENSG00000064999
ENSG00000065000
ENSG00000065029
ENSG00000065054
ENSG00000065057
ENSG00000065060
ENSG00000065135
ENSG00000065150
ENSG00000065154
ENSG00000065183
ENSG00000065243
ENSG00000065268
ENSG00000065308
ENSG00000065320
ENSG00000065325
ENSG00000065328
ENSG00000065357
ENSG00000065361
ENSG00000065371
ENSG00000065457
ENSG00000065485
ENSG00000065518
ENSG00000065526
ENSG00000065534
ENSG00000065548
ENSG00000065559
ENSG00000065600
ENSG00000065609
ENSG00000065613
ENSG00000065615
ENSG00000065618
ENSG00000065621
ENSG00000065675
ENSG00000065717
ENSG00000065809
ENSG00000065833
ENSG00000065882
ENSG00000065883
ENSG00000065911
ENSG00000065923
ENSG00000065970
ENSG00000065978
ENSG00000065989
ENSG00000066027
ENSG00000066032
ENSG00000066044
ENSG00000066056
ENSG00000066084
ENSG00000066117
ENSG00000066135
ENSG00000066136
ENSG00000066185
ENSG00000066230
ENSG00000066279
ENSG00000066294
ENSG00000066336
ENSG00000066382
ENSG00000066405
ENSG00000066427
ENSG00000066455
ENSG00000066468
ENSG00000066557
ENSG00000066583
ENSG00000066629
ENSG00000066651
ENSG00000066654
ENSG00000066697
ENSG00000066735
ENSG00000066739
ENSG00000066777
ENSG00000066813
ENSG00000066827
ENSG00000066855
ENSG00000066923
ENSG00000066926
ENSG00000066933
ENSG00000067057
ENSG00000067064
ENSG00000067066
ENSG00000067082
ENSG00000067141
ENSG00000067167
ENSG00000067177
ENSG00000067182
ENSG00000067191
ENSG00000067208
ENSG00000067221
ENSG00000067225
ENSG00000067248
ENSG00000067334
ENSG00000067365
ENSG00000067369
ENSG00000067445
ENSG00000067533
ENSG00000067560
ENSG00000067596
ENSG00000067601
ENSG00000067606
ENSG00000067704
ENSG00000067715
ENSG00000067798
ENSG00000067829
ENSG00000067836
ENSG00000067840
ENSG00000067842
ENSG00000067900
ENSG00000067955
ENSG00000067992
ENSG00000068024
ENSG00000068078
ENSG00000068137
ENSG00000068305
ENSG00000068308
ENSG00000068323
ENSG00000068354
ENSG00000068366
ENSG00000068383
ENSG00000068394
ENSG00000068400
ENSG00000068489
ENSG00000068615
ENSG00000068650
ENSG00000068654
ENSG00000068697
ENSG00000068724
ENSG00000068745
ENSG00000068781
ENSG00000068784
ENSG00000068796
ENSG00000068831
ENSG00000068878
ENSG00000068912
ENSG00000068976
ENSG00000068985
ENSG00000069011
ENSG00000069018
ENSG00000069020
ENSG00000069122
ENSG00000069188
ENSG00000069206
ENSG00000069248
ENSG00000069275
ENSG00000069329
ENSG00000069345
ENSG00000069399
ENSG00000069424
ENSG00000069431
ENSG00000069482
ENSG00000069493
ENSG00000069509
ENSG00000069535
ENSG00000069667
ENSG00000069702
ENSG00000069812
ENSG00000069849
ENSG00000069869
ENSG00000069943
ENSG00000069966
ENSG00000069974
ENSG00000069998
ENSG00000070019
ENSG00000070047
ENSG00000070061
ENSG00000070081
ENSG00000070087
ENSG00000070159
ENSG00000070182
ENSG00000070190
ENSG00000070193
ENSG00000070214
ENSG00000070269
ENSG00000070366
ENSG00000070367
ENSG00000070371
ENSG00000070423
ENSG00000070444
ENSG00000070476
ENSG00000070495
ENSG00000070501
ENSG00000070526
ENSG00000070540
ENSG00000070601
ENSG00000070610
ENSG00000070614
ENSG00000070718
ENSG00000070729
ENSG00000070748
ENSG00000070759
ENSG00000070770
ENSG00000070785
ENSG00000070808
ENSG00000070814
ENSG00000070831
ENSG00000070882
ENSG00000070886
ENSG00000070915
ENSG00000070950
ENSG00000070961
ENSG00000070985
ENSG00000071051
ENSG00000071054
ENSG00000071073
ENSG00000071082
ENSG00000071127
ENSG00000071189
ENSG00000071203
ENSG00000071205
ENSG00000071242
ENSG00000071243
ENSG00000071282
ENSG00000071537
ENSG00000071539
ENSG00000071564
ENSG00000071575
ENSG00000071626
ENSG00000071677
ENSG00000071794
ENSG00000071859
ENSG00000071889
ENSG00000071909
ENSG00000071967
ENSG00000071991
ENSG00000071994
ENSG00000072041
ENSG00000072062
ENSG00000072071
ENSG00000072080
ENSG00000072110
ENSG00000072133
ENSG00000072134
ENSG00000072135
ENSG00000072163
ENSG00000072195
ENSG00000072201
ENSG00000072210
ENSG00000072274
ENSG00000072315
ENSG00000072364
ENSG00000072401
ENSG00000072415
ENSG00000072422
ENSG00000072501
ENSG00000072506
ENSG00000072518
ENSG00000072571
ENSG00000072609
ENSG00000072657
ENSG00000072682
ENSG00000072694
ENSG00000072756
ENSG00000072778
ENSG00000072786
ENSG00000072803
ENSG00000072818
ENSG00000072832
ENSG00000072840
ENSG00000072849
ENSG00000072858
ENSG00000072952
ENSG00000072954
ENSG00000072958
ENSG00000073008
ENSG00000073050
ENSG00000073060
ENSG00000073067
ENSG00000073111
ENSG00000073146
ENSG00000073150
ENSG00000073282
ENSG00000073331
ENSG00000073350
ENSG00000073417
ENSG00000073464
ENSG00000073578
ENSG00000073605
ENSG00000073614
ENSG00000073670
ENSG00000073711
ENSG00000073712
ENSG00000073734
ENSG00000073737
ENSG00000073754
ENSG00000073756
ENSG00000073792
ENSG00000073803
ENSG00000073849
ENSG00000073861
ENSG00000073905
ENSG00000073910
ENSG00000073921
ENSG00000074047
ENSG00000074054
ENSG00000074181
ENSG00000074201
ENSG00000074211
ENSG00000074266
ENSG00000074276
ENSG00000074356
ENSG00000074370
ENSG00000074410
ENSG00000074416
ENSG00000074527
ENSG00000074590
ENSG00000074603
ENSG00000074621
ENSG00000074657
ENSG00000074695
ENSG00000074696
ENSG00000074706
ENSG00000074755
ENSG00000074771
ENSG00000074803
ENSG00000074842
ENSG00000074855
ENSG00000074935
ENSG00000074964
ENSG00000074966
ENSG00000075035
ENSG00000075073
ENSG00000075089
ENSG00000075131
ENSG00000075142
ENSG00000075151
ENSG00000075188
ENSG00000075213
ENSG00000075218
ENSG00000075223
ENSG00000075239
ENSG00000075240
ENSG00000075275
ENSG00000075290
ENSG00000075292
ENSG00000075303
ENSG00000075336
ENSG00000075340
ENSG00000075388
ENSG00000075391
ENSG00000075413
ENSG00000075420
ENSG00000075426
ENSG00000075429
ENSG00000075461
ENSG00000075539
ENSG00000075568
ENSG00000075618
ENSG00000075651
ENSG00000075673
ENSG00000075702
ENSG00000075711
ENSG00000075826
ENSG00000075856
ENSG00000075884
ENSG00000075886
ENSG00000075891
ENSG00000075914
ENSG00000075945
ENSG00000075975
ENSG00000076003
ENSG00000076043
ENSG00000076067
ENSG00000076201
ENSG00000076242
ENSG00000076258
ENSG00000076321
ENSG00000076344
ENSG00000076351
ENSG00000076356
ENSG00000076513
ENSG00000076554
ENSG00000076555
ENSG00000076641
ENSG00000076650
ENSG00000076662
ENSG00000076685
ENSG00000076716
ENSG00000076770
ENSG00000076826
ENSG00000076864
ENSG00000076928
ENSG00000076944
ENSG00000076984
ENSG00000077009
ENSG00000077063
ENSG00000077080
ENSG00000077092
ENSG00000077097
ENSG00000077147
ENSG00000077150
ENSG00000077152
ENSG00000077157
ENSG00000077232
ENSG00000077235
ENSG00000077238
ENSG00000077254
ENSG00000077264
ENSG00000077274
ENSG00000077279
ENSG00000077380
ENSG00000077420
ENSG00000077458
ENSG00000077498
ENSG00000077514
ENSG00000077522
ENSG00000077549
ENSG00000077585
ENSG00000077684
ENSG00000077713
ENSG00000077721
ENSG00000077782
ENSG00000077800
ENSG00000077935
ENSG00000077942
ENSG00000077943
ENSG00000078018
ENSG00000078043
ENSG00000078053
ENSG00000078061
ENSG00000078070
ENSG00000078081
ENSG00000078098
ENSG00000078114
ENSG00000078124
ENSG00000078140
ENSG00000078142
ENSG00000078177
ENSG00000078237
ENSG00000078246
ENSG00000078269
ENSG00000078295
ENSG00000078304
ENSG00000078328
ENSG00000078369
ENSG00000078401
ENSG00000078403
ENSG00000078487
ENSG00000078549
ENSG00000078579
ENSG00000078589
ENSG00000078596
ENSG00000078618
ENSG00000078668
ENSG00000078674
ENSG00000078687
ENSG00000078699
ENSG00000078725
ENSG00000078747
ENSG00000078795
ENSG00000078804
ENSG00000078808
ENSG00000078814
ENSG00000078898
ENSG00000078900
ENSG00000078902
ENSG00000078967
ENSG00000079101
ENSG00000079102
ENSG00000079112
ENSG00000079134
ENSG00000079156
ENSG00000079215
ENSG00000079246
ENSG00000079263
ENSG00000079277
ENSG00000079308
ENSG00000079313
ENSG00000079332
ENSG00000079335
ENSG00000079337
ENSG00000079385
ENSG00000079387
ENSG00000079432
ENSG00000079435
ENSG00000079459
ENSG00000079462
ENSG00000079482
ENSG00000079557
ENSG00000079689
ENSG00000079739
ENSG00000079785
ENSG00000079805
ENSG00000079819
ENSG00000079841
ENSG00000079931
ENSG00000079950
ENSG00000079974
ENSG00000079999
ENSG00000080031
ENSG00000080166
ENSG00000080189
ENSG00000080200
ENSG00000080224
ENSG00000080293
ENSG00000080298
ENSG00000080345
ENSG00000080371
ENSG00000080493
ENSG00000080503
ENSG00000080511
ENSG00000080546
ENSG00000080561
ENSG00000080572
ENSG00000080573
ENSG00000080608
ENSG00000080618
ENSG00000080644
ENSG00000080709
ENSG00000080802
ENSG00000080815
ENSG00000080819
ENSG00000080822
ENSG00000080823
ENSG00000080824
ENSG00000080845
ENSG00000080854
ENSG00000080910
ENSG00000080947
ENSG00000080986
ENSG00000081014
ENSG00000081019
ENSG00000081026
ENSG00000081041
ENSG00000081051
ENSG00000081052
ENSG00000081059
ENSG00000081087
ENSG00000081138
ENSG00000081148
ENSG00000081154
ENSG00000081177
ENSG00000081189
ENSG00000081248
ENSG00000081277
ENSG00000081307
ENSG00000081320
ENSG00000081377
ENSG00000081386
ENSG00000081479
ENSG00000081665
ENSG00000081692
ENSG00000081721
ENSG00000081800
ENSG00000081803
ENSG00000081818
ENSG00000081842
ENSG00000081870
ENSG00000081913
ENSG00000081923
ENSG00000081985
ENSG00000082014
ENSG00000082068
ENSG00000082074
ENSG00000082126
ENSG00000082146
ENSG00000082153
ENSG00000082175
ENSG00000082196
ENSG00000082212
ENSG00000082258
ENSG00000082269
ENSG00000082293
ENSG00000082397
ENSG00000082458
ENSG00000082482
ENSG00000082497
ENSG00000082512
ENSG00000082515
ENSG00000082516
ENSG00000082556
ENSG00000082641
ENSG00000082684
ENSG00000082701
ENSG00000082781
ENSG00000082805
ENSG00000082898
ENSG00000082929
ENSG00000082996
ENSG00000083067
ENSG00000083093
ENSG00000083097
ENSG00000083099
ENSG00000083123
ENSG00000083168
ENSG00000083223
ENSG00000083307
ENSG00000083312
ENSG00000083444
ENSG00000083457
ENSG00000083520
ENSG00000083535
ENSG00000083544
ENSG00000083622
ENSG00000083635
ENSG00000083642
ENSG00000083720
ENSG00000083750
ENSG00000083782
ENSG00000083807
ENSG00000083812
ENSG00000083814
ENSG00000083817
ENSG00000083828
ENSG00000083844
ENSG00000083857
ENSG00000083937
ENSG00000084070
ENSG00000084072
ENSG00000084090
ENSG00000084093
ENSG00000084110
ENSG00000084207
ENSG00000084444
ENSG00000084453
ENSG00000084628
ENSG00000084636
ENSG00000084674
ENSG00000084676
ENSG00000084710
ENSG00000084731
ENSG00000084733
ENSG00000084734
ENSG00000084754
ENSG00000084764
ENSG00000084774
ENSG00000085063
ENSG00000085117
ENSG00000085185
ENSG00000085224
ENSG00000085265
ENSG00000085276
ENSG00000085365
ENSG00000085377
ENSG00000085382
ENSG00000085415
ENSG00000085433
ENSG00000085449
ENSG00000085465
ENSG00000085511
ENSG00000085514
ENSG00000085563
ENSG00000085662
ENSG00000085719
ENSG00000085721
ENSG00000085760
ENSG00000085788
ENSG00000085831
ENSG00000085840
ENSG00000085871
ENSG00000085982
ENSG00000085998
ENSG00000085999
ENSG00000086015
ENSG00000086061
ENSG00000086065
ENSG00000086102
ENSG00000086159
ENSG00000086189
ENSG00000086205
ENSG00000086232
ENSG00000086288
ENSG00000086289
ENSG00000086300
ENSG00000086475
ENSG00000086506
ENSG00000086548
ENSG00000086570
ENSG00000086589
ENSG00000086598
ENSG00000086666
ENSG00000086696
ENSG00000086712
ENSG00000086730
ENSG00000086758
ENSG00000086848
ENSG00000086967
ENSG00000086991
ENSG00000087008
ENSG00000087053
ENSG00000087074
ENSG00000087076
ENSG00000087086
ENSG00000087087
ENSG00000087088
ENSG00000087111
ENSG00000087116
ENSG00000087128
ENSG00000087152
ENSG00000087157
ENSG00000087191
ENSG00000087206
ENSG00000087237
ENSG00000087245
ENSG00000087250
ENSG00000087253
ENSG00000087263
ENSG00000087266
ENSG00000087274
ENSG00000087301
ENSG00000087302
ENSG00000087303
ENSG00000087338
ENSG00000087448
ENSG00000087460
ENSG00000087470
ENSG00000087494
ENSG00000087495
ENSG00000087502
ENSG00000087510
ENSG00000087586
ENSG00000087589
ENSG00000087842
ENSG00000087884
ENSG00000087903
ENSG00000087995
ENSG00000088002
ENSG00000088035
ENSG00000088038
ENSG00000088179
ENSG00000088205
ENSG00000088256
ENSG00000088298
ENSG00000088320
ENSG00000088325
ENSG00000088367
ENSG00000088386
ENSG00000088387
ENSG00000088451
ENSG00000088543
ENSG00000088682
ENSG00000088726
ENSG00000088727
ENSG00000088756
ENSG00000088766
ENSG00000088782
ENSG00000088808
ENSG00000088826
ENSG00000088827
ENSG00000088832
ENSG00000088833
ENSG00000088854
ENSG00000088876
ENSG00000088881
ENSG00000088882
ENSG00000088888
ENSG00000088926
ENSG00000088970
ENSG00000088986
ENSG00000088992
ENSG00000089006
ENSG00000089009
ENSG00000089012
ENSG00000089022
ENSG00000089048
ENSG00000089050
ENSG00000089053
ENSG00000089057
ENSG00000089060
ENSG00000089063
ENSG00000089091
ENSG00000089094
ENSG00000089101
ENSG00000089116
ENSG00000089123
ENSG00000089127
ENSG00000089159
ENSG00000089163
ENSG00000089169
ENSG00000089177
ENSG00000089195
ENSG00000089199
ENSG00000089220
ENSG00000089225
ENSG00000089234
ENSG00000089248
ENSG00000089250
ENSG00000089289
ENSG00000089327
ENSG00000089335
ENSG00000089356
ENSG00000089472
ENSG00000089505
ENSG00000089558
ENSG00000089597
ENSG00000089639
ENSG00000089682
ENSG00000089685
ENSG00000089692
ENSG00000089693
ENSG00000089775
ENSG00000089818
ENSG00000089820
ENSG00000089847
ENSG00000089876
ENSG00000089916
ENSG00000090006
ENSG00000090013
ENSG00000090020
ENSG00000090061
ENSG00000090097
ENSG00000090104
ENSG00000090238
ENSG00000090263
ENSG00000090266
ENSG00000090273
ENSG00000090316
ENSG00000090339
ENSG00000090376
ENSG00000090382
ENSG00000090402
ENSG00000090432
ENSG00000090447
ENSG00000090470
ENSG00000090487
ENSG00000090512
ENSG00000090530
ENSG00000090534
ENSG00000090612
ENSG00000090661
ENSG00000090686
ENSG00000090776
ENSG00000090857
ENSG00000090861
ENSG00000090863
ENSG00000090889
ENSG00000090905
ENSG00000090932
ENSG00000090971
ENSG00000090975
ENSG00000090989
ENSG00000091010
ENSG00000091039
ENSG00000091073
ENSG00000091106
ENSG00000091127
ENSG00000091128
ENSG00000091129
ENSG00000091136
ENSG00000091137
ENSG00000091138
ENSG00000091140
ENSG00000091157
ENSG00000091164
ENSG00000091317
ENSG00000091428
ENSG00000091436
ENSG00000091482
ENSG00000091483
ENSG00000091490
ENSG00000091513
ENSG00000091527
ENSG00000091536
ENSG00000091542
ENSG00000091583
ENSG00000091592
ENSG00000091622
ENSG00000091640
ENSG00000091651
ENSG00000091656
ENSG00000091664
ENSG00000091704
ENSG00000091732
ENSG00000091831
ENSG00000091844
ENSG00000091879
ENSG00000091947
ENSG00000091972
ENSG00000091986
ENSG00000092009
ENSG00000092054
ENSG00000092067
ENSG00000092068
ENSG00000092096
ENSG00000092108
ENSG00000092140
ENSG00000092148
ENSG00000092199
ENSG00000092200
ENSG00000092201
ENSG00000092203
ENSG00000092208
ENSG00000092345
ENSG00000092421
ENSG00000092439
ENSG00000092445
ENSG00000092470
ENSG00000092529
ENSG00000092531
ENSG00000092607
ENSG00000092621
ENSG00000092841
ENSG00000092847
ENSG00000092853
ENSG00000092964
ENSG00000092969
ENSG00000092978
ENSG00000093009
ENSG00000093010
ENSG00000093072
ENSG00000093100
ENSG00000093134
ENSG00000093144
ENSG00000093167
ENSG00000093183
ENSG00000093217
ENSG00000094661
ENSG00000094755
ENSG00000094804
ENSG00000094841
ENSG00000094880
ENSG00000094963
ENSG00000094975
ENSG00000095002
ENSG00000095015
ENSG00000095066
ENSG00000095110
ENSG00000095139
ENSG00000095203
ENSG00000095209
ENSG00000095303
ENSG00000095319
ENSG00000095370
ENSG00000095380
ENSG00000095383
ENSG00000095397
ENSG00000095464
ENSG00000095485
ENSG00000095539
ENSG00000095564
ENSG00000095574
ENSG00000095585
ENSG00000095587
ENSG00000095596
ENSG00000095627
ENSG00000095637
ENSG00000095713
ENSG00000095739
ENSG00000095777
ENSG00000095787
ENSG00000095794
ENSG00000095906
ENSG00000095917
ENSG00000095932
ENSG00000095951
ENSG00000095970
ENSG00000095981
ENSG00000096006
ENSG00000096060
ENSG00000096063
ENSG00000096070
ENSG00000096080
ENSG00000096088
ENSG00000096093
ENSG00000096264
ENSG00000096395
ENSG00000096401
ENSG00000096433
ENSG00000096654
ENSG00000096696
ENSG00000096717
ENSG00000096746
ENSG00000096872
ENSG00000096968
ENSG00000096996
ENSG00000097007
ENSG00000097021
ENSG00000097033
ENSG00000097046
ENSG00000097096
ENSG00000099139
ENSG00000099204
ENSG00000099219
ENSG00000099246
ENSG00000099250
ENSG00000099251
ENSG00000099256
ENSG00000099260
ENSG00000099282
ENSG00000099284
ENSG00000099290
ENSG00000099308
ENSG00000099326
ENSG00000099330
ENSG00000099331
ENSG00000099338
ENSG00000099365
ENSG00000099617
ENSG00000099625
ENSG00000099769
ENSG00000099783
ENSG00000099785
ENSG00000099795
ENSG00000099797
ENSG00000099800
ENSG00000099804
ENSG00000099812
ENSG00000099814
ENSG00000099864
ENSG00000099866
ENSG00000099869
ENSG00000099875
ENSG00000099889
ENSG00000099899
ENSG00000099901
ENSG00000099904
ENSG00000099917
ENSG00000099937
ENSG00000099940
ENSG00000099942
ENSG00000099954
ENSG00000099957
ENSG00000099968
ENSG00000099985
ENSG00000099991
ENSG00000099992
ENSG00000099994
ENSG00000099995
ENSG00000099998
ENSG00000099999
ENSG00000100012
ENSG00000100023
ENSG00000100024
ENSG00000100027
ENSG00000100029
ENSG00000100030
ENSG00000100034
ENSG00000100036
ENSG00000100038
ENSG00000100055
ENSG00000100056
ENSG00000100058
ENSG00000100065
ENSG00000100068
ENSG00000100075
ENSG00000100077
ENSG00000100079
ENSG00000100083
ENSG00000100084
ENSG00000100092
ENSG00000100095
ENSG00000100097
ENSG00000100099
ENSG00000100100
ENSG00000100105
ENSG00000100106
ENSG00000100109
ENSG00000100121
ENSG00000100122
ENSG00000100124
ENSG00000100129
ENSG00000100138
ENSG00000100139
ENSG00000100146
ENSG00000100147
ENSG00000100151
ENSG00000100154
ENSG00000100162
ENSG00000100167
ENSG00000100170
ENSG00000100181
ENSG00000100191
ENSG00000100196
ENSG00000100197
ENSG00000100201
ENSG00000100206
ENSG00000100209
ENSG00000100216
ENSG00000100219
ENSG00000100220
ENSG00000100221
ENSG00000100225
ENSG00000100226
ENSG00000100227
ENSG00000100228
ENSG00000100234
ENSG00000100239
ENSG00000100241
ENSG00000100242
ENSG00000100243
ENSG00000100246
ENSG00000100249
ENSG00000100253
ENSG00000100258
ENSG00000100266
ENSG00000100271
ENSG00000100276
ENSG00000100280
ENSG00000100281
ENSG00000100284
ENSG00000100285
ENSG00000100290
ENSG00000100292
ENSG00000100294
ENSG00000100296
ENSG00000100297
ENSG00000100298
ENSG00000100299
ENSG00000100300
ENSG00000100302
ENSG00000100304
ENSG00000100307
ENSG00000100311
ENSG00000100316
ENSG00000100321
ENSG00000100324
ENSG00000100325
ENSG00000100330
ENSG00000100335
ENSG00000100336
ENSG00000100341
ENSG00000100342
ENSG00000100344
ENSG00000100345
ENSG00000100346
ENSG00000100347
ENSG00000100348
ENSG00000100350
ENSG00000100351
ENSG00000100353
ENSG00000100354
ENSG00000100359
ENSG00000100360
ENSG00000100364
ENSG00000100365
ENSG00000100368
ENSG00000100372
ENSG00000100373
ENSG00000100376
ENSG00000100379
ENSG00000100385
ENSG00000100387
ENSG00000100399
ENSG00000100401
ENSG00000100403
ENSG00000100412
ENSG00000100413
ENSG00000100416
ENSG00000100417
ENSG00000100418
ENSG00000100422
ENSG00000100425
ENSG00000100426
ENSG00000100427
ENSG00000100433
ENSG00000100441
ENSG00000100445
ENSG00000100448
ENSG00000100450
ENSG00000100453
ENSG00000100473
ENSG00000100478
ENSG00000100483
ENSG00000100485
ENSG00000100490
ENSG00000100504
ENSG00000100505
ENSG00000100523
ENSG00000100526
ENSG00000100528
ENSG00000100532
ENSG00000100554
ENSG00000100557
ENSG00000100558
ENSG00000100565
ENSG00000100567
ENSG00000100568
ENSG00000100575
ENSG00000100577
ENSG00000100578
ENSG00000100592
ENSG00000100593
ENSG00000100596
ENSG00000100599
ENSG00000100600
ENSG00000100601
ENSG00000100603
ENSG00000100612
ENSG00000100614
ENSG00000100625
ENSG00000100629
ENSG00000100632
ENSG00000100644
ENSG00000100647
ENSG00000100650
ENSG00000100652
ENSG00000100665
ENSG00000100678
ENSG00000100697
ENSG00000100714
ENSG00000100721
ENSG00000100722
ENSG00000100731
ENSG00000100739
ENSG00000100744
ENSG00000100749
ENSG00000100764
ENSG00000100767
ENSG00000100784
ENSG00000100796
ENSG00000100802
ENSG00000100804
ENSG00000100814
ENSG00000100815
ENSG00000100836
ENSG00000100842
ENSG00000100852
ENSG00000100865
ENSG00000100867
ENSG00000100883
ENSG00000100888
ENSG00000100902
ENSG00000100906
ENSG00000100934
ENSG00000100941
ENSG00000100982
ENSG00000100983
ENSG00000100987
ENSG00000100991
ENSG00000101000
ENSG00000101003
ENSG00000101004
ENSG00000101017
ENSG00000101019
ENSG00000101040
ENSG00000101049
ENSG00000101052
ENSG00000101057
ENSG00000101079
ENSG00000101082
ENSG00000101084
ENSG00000101096
ENSG00000101098
ENSG00000101104
ENSG00000101109
ENSG00000101115
ENSG00000101126
ENSG00000101132
ENSG00000101134
ENSG00000101144
ENSG00000101158
ENSG00000101160
ENSG00000101161
ENSG00000101162
ENSG00000101166
ENSG00000101180
ENSG00000101181
ENSG00000101187
ENSG00000101188
ENSG00000101190
ENSG00000101193
ENSG00000101194
ENSG00000101197
ENSG00000101199
ENSG00000101203
ENSG00000101204
ENSG00000101210
[truncated: 42,981 more rows]

## Sheet: KD_vs_WT_RELB_up_peak_rela
KD_vs_WT_RELB_up_peak_related genes
ENSG00000000003
ENSG00000000005
ENSG00000000419
ENSG00000000457
ENSG00000000460
ENSG00000000938
ENSG00000000971
ENSG00000001036
ENSG00000001084
ENSG00000001167
ENSG00000001460
ENSG00000001461
ENSG00000001497
ENSG00000001561
ENSG00000001617
ENSG00000001626
ENSG00000001629
ENSG00000001630
ENSG00000001631
ENSG00000002016
ENSG00000002079
ENSG00000002330
ENSG00000002549
ENSG00000002586
ENSG00000002587
ENSG00000002726
ENSG00000002745
ENSG00000002746
ENSG00000002822
ENSG00000002834
ENSG00000003056
ENSG00000003096
ENSG00000003137
ENSG00000003147
ENSG00000003249
ENSG00000003393
ENSG00000003400
ENSG00000003402
ENSG00000003436
ENSG00000003509
ENSG00000003756
ENSG00000003987
ENSG00000003989
ENSG00000004142
ENSG00000004399
ENSG00000004455
ENSG00000004468
ENSG00000004487
ENSG00000004534
ENSG00000004660
ENSG00000004700
ENSG00000004766
ENSG00000004779
ENSG00000004799
ENSG00000004809
ENSG00000004838
ENSG00000004846
ENSG00000004848
ENSG00000004864
ENSG00000004897
ENSG00000004948
ENSG00000004975
ENSG00000005001
ENSG00000005007
ENSG00000005020
ENSG00000005059
ENSG00000005075
ENSG00000005100
ENSG00000005102
ENSG00000005108
ENSG00000005156
ENSG00000005187
ENSG00000005194
ENSG00000005206
ENSG00000005238
ENSG00000005249
ENSG00000005302
ENSG00000005339
ENSG00000005379
ENSG00000005381
ENSG00000005421
ENSG00000005436
ENSG00000005448
ENSG00000005469
ENSG00000005471
ENSG00000005486
ENSG00000005801
ENSG00000005810
ENSG00000005884
ENSG00000005889
ENSG00000005893
ENSG00000005961
ENSG00000005981
ENSG00000006015
ENSG00000006025
ENSG00000006042
ENSG00000006047
ENSG00000006062
ENSG00000006071
ENSG00000006116
ENSG00000006125
ENSG00000006128
ENSG00000006194
ENSG00000006210
ENSG00000006327
ENSG00000006377
ENSG00000006432
ENSG00000006451
ENSG00000006453
ENSG00000006459
ENSG00000006468
ENSG00000006530
ENSG00000006555
ENSG00000006576
ENSG00000006606
ENSG00000006607
ENSG00000006611
ENSG00000006625
ENSG00000006634
ENSG00000006638
ENSG00000006652
ENSG00000006695
ENSG00000006712
ENSG00000006715
ENSG00000006740
ENSG00000006744
ENSG00000006747
ENSG00000006756
ENSG00000006757
ENSG00000006788
ENSG00000006837
ENSG00000007038
ENSG00000007047
ENSG00000007062
ENSG00000007080
ENSG00000007168
ENSG00000007171
ENSG00000007174
ENSG00000007237
ENSG00000007255
ENSG00000007264
ENSG00000007306
ENSG00000007314
ENSG00000007350
ENSG00000007372
ENSG00000007384
ENSG00000007392
ENSG00000007402
ENSG00000007516
ENSG00000007520
ENSG00000007541
ENSG00000007866
ENSG00000007908
ENSG00000007923
ENSG00000007933
ENSG00000007952
ENSG00000008018
ENSG00000008056
ENSG00000008086
ENSG00000008130
ENSG00000008196
ENSG00000008197
ENSG00000008256
ENSG00000008277
ENSG00000008282
ENSG00000008294
ENSG00000008300
ENSG00000008311
ENSG00000008323
ENSG00000008394
ENSG00000008405
ENSG00000008441
ENSG00000008513
ENSG00000008735
ENSG00000008838
ENSG00000008853
ENSG00000008869
ENSG00000008952
ENSG00000009307
ENSG00000009335
ENSG00000009413
ENSG00000009694
ENSG00000009709
ENSG00000009765
ENSG00000009780
ENSG00000009790
ENSG00000009830
ENSG00000009844
ENSG00000009950
ENSG00000009954
ENSG00000010017
ENSG00000010030
ENSG00000010072
ENSG00000010165
ENSG00000010219
ENSG00000010244
ENSG00000010256
ENSG00000010270
ENSG00000010278
ENSG00000010292
ENSG00000010295
ENSG00000010322
ENSG00000010327
ENSG00000010361
ENSG00000010404
ENSG00000010438
ENSG00000010539
ENSG00000010610
ENSG00000010626
ENSG00000010671
ENSG00000010704
ENSG00000010803
ENSG00000010810
ENSG00000010818
ENSG00000010932
ENSG00000011007
ENSG00000011009
ENSG00000011021
ENSG00000011052
ENSG00000011083
ENSG00000011105
ENSG00000011143
ENSG00000011198
ENSG00000011201
ENSG00000011243
ENSG00000011258
ENSG00000011260
ENSG00000011275
ENSG00000011304
ENSG00000011332
ENSG00000011376
ENSG00000011405
ENSG00000011426
ENSG00000011465
ENSG00000011478
ENSG00000011485
ENSG00000011523
ENSG00000011566
ENSG00000011590
ENSG00000011600
ENSG00000011638
ENSG00000011677
ENSG00000012048
ENSG00000012124
ENSG00000012174
ENSG00000012211
ENSG00000012223
ENSG00000012232
ENSG00000012504
ENSG00000012779
ENSG00000012822
ENSG00000013016
ENSG00000013288
ENSG00000013293
ENSG00000013374
ENSG00000013375
ENSG00000013392
ENSG00000013441
ENSG00000013503
ENSG00000013523
ENSG00000013563
ENSG00000013583
ENSG00000013588
ENSG00000013619
ENSG00000013725
ENSG00000013810
ENSG00000014123
ENSG00000014138
ENSG00000014216
ENSG00000014257
ENSG00000014641
ENSG00000014824
ENSG00000014914
ENSG00000014919
ENSG00000015133
ENSG00000015153
ENSG00000015171
ENSG00000015285
ENSG00000015413
ENSG00000015475
ENSG00000015479
ENSG00000015520
ENSG00000015532
ENSG00000015568
ENSG00000015592
ENSG00000015676
ENSG00000016082
ENSG00000016391
ENSG00000016402
ENSG00000016490
ENSG00000016602
ENSG00000016864
ENSG00000017260
ENSG00000017427
ENSG00000017483
ENSG00000017797
ENSG00000018189
ENSG00000018236
ENSG00000018280
ENSG00000018408
ENSG00000018510
ENSG00000018607
ENSG00000018610
ENSG00000018625
ENSG00000018699
ENSG00000019102
ENSG00000019144
ENSG00000019169
ENSG00000019186
ENSG00000019485
ENSG00000019505
ENSG00000019549
ENSG00000019582
ENSG00000019991
ENSG00000019995
ENSG00000020181
ENSG00000020219
ENSG00000020256
ENSG00000020426
ENSG00000020577
ENSG00000020633
ENSG00000020922
ENSG00000021300
ENSG00000021355
ENSG00000021461
ENSG00000021488
ENSG00000021574
ENSG00000021645
ENSG00000021762
ENSG00000021826
ENSG00000021852
ENSG00000022267
ENSG00000022277
ENSG00000022355
ENSG00000022567
ENSG00000022840
ENSG00000022976
ENSG00000023041
ENSG00000023171
ENSG00000023287
ENSG00000023318
ENSG00000023330
ENSG00000023445
ENSG00000023516
ENSG00000023572
ENSG00000023608
ENSG00000023697
ENSG00000023734
ENSG00000023839
ENSG00000023892
ENSG00000023902
ENSG00000023909
ENSG00000024048
ENSG00000024422
ENSG00000024526
ENSG00000024862
ENSG00000025039
ENSG00000025156
ENSG00000025293
ENSG00000025423
ENSG00000025708
ENSG00000025770
ENSG00000025772
ENSG00000025796
ENSG00000025800
ENSG00000026025
ENSG00000026103
ENSG00000026297
ENSG00000026508
ENSG00000026559
ENSG00000026652
ENSG00000026751
ENSG00000026950
ENSG00000027075
ENSG00000027644
ENSG00000027697
ENSG00000027869
ENSG00000028116
ENSG00000028137
ENSG00000028203
ENSG00000028277
ENSG00000028839
ENSG00000029153
ENSG00000029363
ENSG00000029364
ENSG00000029534
ENSG00000029559
ENSG00000029639
ENSG00000029725
ENSG00000029993
ENSG00000030066
ENSG00000030110
ENSG00000030304
ENSG00000030419
ENSG00000030582
ENSG00000031003
ENSG00000031081
ENSG00000031691
ENSG00000031698
ENSG00000031823
ENSG00000032219
ENSG00000032389
ENSG00000032444
ENSG00000032742
ENSG00000033011
ENSG00000033100
ENSG00000033122
ENSG00000033170
ENSG00000033178
ENSG00000033327
ENSG00000033627
ENSG00000033800
ENSG00000033867
ENSG00000034053
ENSG00000034152
ENSG00000034239
ENSG00000034510
ENSG00000034533
ENSG00000034677
ENSG00000034693
ENSG00000034713
ENSG00000034971
ENSG00000035115
ENSG00000035141
ENSG00000035403
ENSG00000035499
ENSG00000035664
ENSG00000035681
ENSG00000035687
ENSG00000035720
ENSG00000035862
ENSG00000035928
ENSG00000036054
ENSG00000036257
ENSG00000036448
ENSG00000036473
ENSG00000036530
ENSG00000036549
ENSG00000036565
ENSG00000036828
ENSG00000037042
ENSG00000037280
ENSG00000037474
ENSG00000037637
ENSG00000037749
ENSG00000037757
ENSG00000037965
ENSG00000038002
ENSG00000038210
ENSG00000038219
ENSG00000038274
ENSG00000038295
ENSG00000038358
ENSG00000038382
ENSG00000038427
ENSG00000038532
ENSG00000038945
ENSG00000039068
ENSG00000039123
ENSG00000039139
ENSG00000039319
ENSG00000039523
ENSG00000039537
ENSG00000039600
ENSG00000039650
ENSG00000039987
ENSG00000040275
ENSG00000040341
ENSG00000040487
ENSG00000040531
ENSG00000040608
ENSG00000040731
ENSG00000040933
ENSG00000041353
ENSG00000041357
ENSG00000041515
ENSG00000041802
ENSG00000041880
ENSG00000041982
ENSG00000041988
ENSG00000042062
ENSG00000042088
ENSG00000042286
ENSG00000042304
ENSG00000042317
ENSG00000042429
ENSG00000042445
ENSG00000042493
ENSG00000042753
ENSG00000042781
ENSG00000042813
ENSG00000042832
ENSG00000042980
ENSG00000043039
ENSG00000043093
ENSG00000043143
ENSG00000043462
ENSG00000043514
ENSG00000043591
ENSG00000044012
ENSG00000044115
ENSG00000044446
ENSG00000044459
ENSG00000044524
ENSG00000044574
ENSG00000046604
ENSG00000046647
ENSG00000046651
ENSG00000046653
ENSG00000046774
ENSG00000046889
ENSG00000047056
ENSG00000047188
ENSG00000047230
ENSG00000047249
ENSG00000047315
ENSG00000047346
ENSG00000047365
ENSG00000047410
ENSG00000047457
ENSG00000047578
ENSG00000047579
ENSG00000047597
ENSG00000047617
ENSG00000047621
ENSG00000047634
ENSG00000047644
ENSG00000047648
ENSG00000047662
ENSG00000047849
ENSG00000047932
ENSG00000047936
ENSG00000048028
ENSG00000048052
ENSG00000048140
ENSG00000048342
ENSG00000048392
ENSG00000048405
ENSG00000048462
ENSG00000048540
ENSG00000048544
ENSG00000048545
ENSG00000048707
ENSG00000048740
ENSG00000048828
ENSG00000048991
ENSG00000049089
ENSG00000049167
ENSG00000049192
ENSG00000049239
ENSG00000049245
ENSG00000049246
ENSG00000049247
ENSG00000049283
ENSG00000049323
ENSG00000049540
ENSG00000049541
ENSG00000049759
ENSG00000049768
ENSG00000049769
ENSG00000049860
ENSG00000049883
ENSG00000050030
ENSG00000050130
ENSG00000050165
ENSG00000050344
ENSG00000050393
ENSG00000050405
ENSG00000050426
ENSG00000050438
ENSG00000050555
ENSG00000050628
ENSG00000050730
ENSG00000050748
ENSG00000050767
ENSG00000050820
ENSG00000051009
ENSG00000051108
ENSG00000051180
ENSG00000051341
ENSG00000051382
ENSG00000051596
ENSG00000051620
ENSG00000051825
ENSG00000052723
ENSG00000052749
ENSG00000052795
ENSG00000052802
ENSG00000052841
ENSG00000052850
ENSG00000053108
ENSG00000053328
ENSG00000053372
ENSG00000053501
ENSG00000053524
ENSG00000053702
ENSG00000053747
ENSG00000053770
ENSG00000053900
ENSG00000053918
ENSG00000054116
ENSG00000054118
ENSG00000054219
ENSG00000054356
ENSG00000054523
ENSG00000054598
ENSG00000054611
ENSG00000054654
ENSG00000054690
ENSG00000054793
ENSG00000054796
ENSG00000054803
ENSG00000054965
ENSG00000054967
ENSG00000055044
ENSG00000055118
ENSG00000055130
ENSG00000055147
ENSG00000055163
ENSG00000055208
ENSG00000055211
ENSG00000055332
ENSG00000055483
ENSG00000055609
ENSG00000055732
ENSG00000055813
ENSG00000055917
ENSG00000055957
ENSG00000056050
ENSG00000056097
ENSG00000056277
ENSG00000056291
ENSG00000056487
ENSG00000056558
ENSG00000056586
ENSG00000056736
ENSG00000056972
ENSG00000056998
ENSG00000057019
ENSG00000057149
ENSG00000057252
ENSG00000057294
ENSG00000057468
ENSG00000057593
ENSG00000057608
ENSG00000057657
ENSG00000057663
ENSG00000057704
ENSG00000057757
ENSG00000057935
ENSG00000058056
ENSG00000058063
ENSG00000058085
ENSG00000058091
ENSG00000058262
ENSG00000058272
ENSG00000058335
ENSG00000058404
ENSG00000058453
ENSG00000058600
ENSG00000058668
ENSG00000058729
ENSG00000058799
ENSG00000058804
ENSG00000058866
ENSG00000059122
ENSG00000059145
ENSG00000059377
ENSG00000059378
ENSG00000059573
ENSG00000059588
ENSG00000059691
ENSG00000059728
ENSG00000059758
ENSG00000059804
ENSG00000060138
ENSG00000060140
ENSG00000060237
ENSG00000060303
ENSG00000060339
ENSG00000060558
ENSG00000060566
ENSG00000060642
ENSG00000060656
ENSG00000060688
ENSG00000060709
ENSG00000060718
ENSG00000060749
ENSG00000060762
ENSG00000061337
ENSG00000061492
ENSG00000061656
ENSG00000061676
ENSG00000061794
ENSG00000061918
ENSG00000061936
ENSG00000061987
ENSG00000062096
ENSG00000062194
ENSG00000062282
ENSG00000062370
ENSG00000062485
ENSG00000062524
ENSG00000062582
ENSG00000062598
ENSG00000062650
ENSG00000062716
ENSG00000062822
ENSG00000063015
ENSG00000063046
ENSG00000063127
ENSG00000063180
ENSG00000063241
ENSG00000063245
ENSG00000063322
ENSG00000063438
ENSG00000063515
ENSG00000063587
ENSG00000063601
ENSG00000063660
ENSG00000063761
ENSG00000063978
ENSG00000064012
ENSG00000064042
ENSG00000064102
ENSG00000064115
ENSG00000064195
ENSG00000064199
ENSG00000064205
ENSG00000064218
ENSG00000064225
ENSG00000064270
ENSG00000064300
ENSG00000064309
ENSG00000064313
ENSG00000064393
ENSG00000064419
ENSG00000064545
ENSG00000064547
ENSG00000064601
ENSG00000064607
ENSG00000064652
ENSG00000064666
ENSG00000064687
ENSG00000064692
ENSG00000064703
ENSG00000064726
ENSG00000064787
ENSG00000064835
ENSG00000064886
ENSG00000064932
ENSG00000064933
ENSG00000064989
ENSG00000064999
ENSG00000065000
ENSG00000065029
ENSG00000065054
ENSG00000065057
ENSG00000065060
ENSG00000065135
ENSG00000065154
ENSG00000065183
ENSG00000065243
ENSG00000065268
ENSG00000065308
ENSG00000065320
ENSG00000065325
ENSG00000065328
ENSG00000065361
ENSG00000065371
ENSG00000065427
ENSG00000065457
ENSG00000065485
ENSG00000065491
ENSG00000065518
ENSG00000065526
ENSG00000065534
ENSG00000065548
ENSG00000065559
ENSG00000065600
ENSG00000065609
ENSG00000065613
ENSG00000065615
ENSG00000065618
ENSG00000065621
ENSG00000065675
ENSG00000065717
ENSG00000065809
ENSG00000065833
ENSG00000065882
ENSG00000065883
ENSG00000065911
ENSG00000065923
ENSG00000065970
ENSG00000065978
ENSG00000065989
ENSG00000066027
ENSG00000066032
ENSG00000066044
ENSG00000066056
ENSG00000066084
ENSG00000066117
ENSG00000066135
ENSG00000066136
ENSG00000066185
ENSG00000066248
ENSG00000066279
ENSG00000066294
ENSG00000066322
ENSG00000066382
ENSG00000066405
ENSG00000066427
ENSG00000066455
ENSG00000066468
ENSG00000066557
ENSG00000066583
ENSG00000066629
ENSG00000066651
ENSG00000066654
ENSG00000066697
ENSG00000066735
ENSG00000066739
ENSG00000066777
ENSG00000066813
ENSG00000066827
ENSG00000066855
ENSG00000066923
ENSG00000066926
ENSG00000066933
ENSG00000067064
ENSG00000067066
ENSG00000067082
ENSG00000067113
ENSG00000067141
ENSG00000067167
ENSG00000067177
ENSG00000067182
ENSG00000067191
ENSG00000067208
ENSG00000067221
ENSG00000067248
ENSG00000067334
ENSG00000067365
ENSG00000067369
ENSG00000067445
ENSG00000067533
ENSG00000067560
ENSG00000067596
ENSG00000067601
ENSG00000067606
ENSG00000067704
ENSG00000067715
ENSG00000067798
ENSG00000067836
ENSG00000067840
ENSG00000067842
ENSG00000067900
ENSG00000067955
ENSG00000067992
ENSG00000068024
ENSG00000068078
ENSG00000068079
ENSG00000068097
ENSG00000068120
ENSG00000068137
ENSG00000068305
ENSG00000068308
ENSG00000068323
ENSG00000068354
ENSG00000068366
ENSG00000068383
ENSG00000068394
ENSG00000068400
ENSG00000068438
ENSG00000068489
ENSG00000068615
ENSG00000068650
ENSG00000068654
ENSG00000068697
ENSG00000068724
ENSG00000068745
ENSG00000068781
ENSG00000068784
ENSG00000068796
ENSG00000068831
ENSG00000068878
ENSG00000068885
ENSG00000068912
ENSG00000068985
ENSG00000069011
ENSG00000069018
ENSG00000069020
ENSG00000069122
ENSG00000069206
ENSG00000069248
ENSG00000069275
ENSG00000069329
ENSG00000069345
ENSG00000069399
ENSG00000069424
ENSG00000069431
ENSG00000069482
ENSG00000069493
ENSG00000069509
ENSG00000069535
ENSG00000069696
ENSG00000069702
ENSG00000069812
ENSG00000069849
ENSG00000069869
ENSG00000069966
ENSG00000069974
ENSG00000069998
ENSG00000070010
ENSG00000070019
ENSG00000070047
ENSG00000070061
ENSG00000070081
ENSG00000070087
ENSG00000070159
ENSG00000070182
ENSG00000070190
ENSG00000070193
ENSG00000070214
ENSG00000070269
ENSG00000070367
ENSG00000070371
ENSG00000070388
ENSG00000070404
ENSG00000070423
ENSG00000070444
ENSG00000070476
ENSG00000070501
ENSG00000070526
ENSG00000070540
ENSG00000070601
ENSG00000070610
ENSG00000070614
ENSG00000070669
ENSG00000070729
ENSG00000070748
ENSG00000070759
ENSG00000070761
ENSG00000070770
ENSG00000070778
ENSG00000070785
ENSG00000070808
ENSG00000070814
ENSG00000070831
ENSG00000070882
ENSG00000070886
ENSG00000070915
ENSG00000070950
ENSG00000070961
ENSG00000070985
ENSG00000071051
ENSG00000071054
ENSG00000071073
ENSG00000071082
ENSG00000071127
ENSG00000071189
ENSG00000071203
ENSG00000071205
ENSG00000071242
ENSG00000071243
ENSG00000071282
ENSG00000071462
ENSG00000071537
ENSG00000071539
ENSG00000071564
ENSG00000071626
ENSG00000071655
ENSG00000071677
ENSG00000071909
ENSG00000071967
ENSG00000071991
ENSG00000071994
ENSG00000072041
ENSG00000072062
ENSG00000072071
ENSG00000072080
ENSG00000072110
ENSG00000072121
ENSG00000072133
ENSG00000072134
ENSG00000072135
ENSG00000072163
ENSG00000072195
ENSG00000072201
ENSG00000072210
ENSG00000072274
ENSG00000072310
ENSG00000072315
ENSG00000072364
ENSG00000072401
ENSG00000072415
ENSG00000072422
ENSG00000072506
ENSG00000072518
ENSG00000072571
ENSG00000072609
ENSG00000072657
ENSG00000072682
ENSG00000072694
ENSG00000072736
ENSG00000072756
ENSG00000072778
ENSG00000072786
ENSG00000072803
ENSG00000072818
ENSG00000072832
ENSG00000072840
ENSG00000072849
ENSG00000072858
ENSG00000072952
ENSG00000072954
ENSG00000072958
ENSG00000073008
ENSG00000073060
ENSG00000073067
ENSG00000073111
ENSG00000073150
ENSG00000073282
ENSG00000073331
ENSG00000073350
ENSG00000073417
ENSG00000073464
ENSG00000073536
ENSG00000073578
ENSG00000073584
ENSG00000073605
ENSG00000073614
ENSG00000073670
ENSG00000073711
ENSG00000073712
ENSG00000073734
ENSG00000073737
ENSG00000073754
ENSG00000073756
ENSG00000073792
ENSG00000073803
ENSG00000073849
ENSG00000073861
ENSG00000073905
ENSG00000073910
ENSG00000073921
ENSG00000074047
ENSG00000074054
ENSG00000074181
ENSG00000074201
ENSG00000074211
ENSG00000074219
ENSG00000074266
ENSG00000074319
ENSG00000074356
ENSG00000074370
ENSG00000074410
ENSG00000074416
ENSG00000074527
ENSG00000074582
ENSG00000074590
ENSG00000074603
ENSG00000074621
ENSG00000074657
ENSG00000074695
ENSG00000074696
ENSG00000074706
ENSG00000074755
ENSG00000074771
ENSG00000074800
ENSG00000074803
ENSG00000074855
ENSG00000074935
ENSG00000074964
ENSG00000074966
ENSG00000075035
ENSG00000075073
ENSG00000075089
ENSG00000075142
ENSG00000075151
ENSG00000075188
ENSG00000075213
ENSG00000075223
ENSG00000075234
ENSG00000075239
ENSG00000075240
ENSG00000075275
ENSG00000075290
ENSG00000075292
ENSG00000075303
ENSG00000075336
ENSG00000075340
ENSG00000075388
ENSG00000075391
ENSG00000075413
ENSG00000075420
ENSG00000075426
ENSG00000075429
ENSG00000075461
ENSG00000075539
ENSG00000075568
ENSG00000075618
ENSG00000075624
ENSG00000075651
ENSG00000075673
ENSG00000075711
ENSG00000075785
ENSG00000075826
ENSG00000075856
ENSG00000075884
ENSG00000075886
ENSG00000075891
ENSG00000075914
ENSG00000075945
ENSG00000075975
ENSG00000076003
ENSG00000076043
ENSG00000076108
ENSG00000076201
ENSG00000076242
ENSG00000076258
ENSG00000076321
ENSG00000076351
ENSG00000076356
ENSG00000076513
ENSG00000076554
ENSG00000076555
ENSG00000076604
ENSG00000076641
ENSG00000076650
ENSG00000076662
ENSG00000076685
ENSG00000076716
ENSG00000076770
ENSG00000076826
ENSG00000076864
ENSG00000076928
ENSG00000076944
ENSG00000077009
ENSG00000077063
ENSG00000077080
ENSG00000077092
ENSG00000077097
ENSG00000077147
ENSG00000077150
ENSG00000077152
ENSG00000077157
ENSG00000077232
ENSG00000077235
ENSG00000077238
ENSG00000077254
ENSG00000077264
ENSG00000077274
ENSG00000077279
ENSG00000077312
ENSG00000077327
ENSG00000077380
ENSG00000077420
ENSG00000077458
ENSG00000077463
ENSG00000077498
ENSG00000077514
ENSG00000077522
ENSG00000077549
ENSG00000077585
ENSG00000077684
ENSG00000077713
ENSG00000077721
ENSG00000077782
ENSG00000077935
ENSG00000077942
ENSG00000077943
ENSG00000077984
ENSG00000078018
ENSG00000078043
ENSG00000078053
ENSG00000078061
ENSG00000078070
ENSG00000078081
ENSG00000078098
ENSG00000078114
ENSG00000078124
ENSG00000078140
ENSG00000078142
ENSG00000078177
ENSG00000078237
ENSG00000078246
ENSG00000078269
ENSG00000078295
ENSG00000078304
ENSG00000078319
ENSG00000078328
ENSG00000078369
ENSG00000078401
ENSG00000078403
ENSG00000078487
ENSG00000078549
ENSG00000078579
ENSG00000078589
ENSG00000078596
ENSG00000078618
ENSG00000078668
ENSG00000078674
ENSG00000078687
ENSG00000078699
ENSG00000078725
ENSG00000078747
ENSG00000078795
ENSG00000078804
ENSG00000078808
ENSG00000078898
ENSG00000078902
ENSG00000078967
ENSG00000079101
ENSG00000079102
ENSG00000079112
ENSG00000079134
ENSG00000079150
ENSG00000079156
ENSG00000079246
ENSG00000079257
ENSG00000079263
ENSG00000079277
ENSG00000079308
ENSG00000079332
ENSG00000079335
ENSG00000079385
ENSG00000079387
ENSG00000079432
ENSG00000079435
ENSG00000079462
ENSG00000079482
ENSG00000079557
ENSG00000079689
ENSG00000079739
ENSG00000079785
ENSG00000079805
ENSG00000079819
ENSG00000079841
ENSG00000079931
ENSG00000079950
ENSG00000079974
ENSG00000079999
ENSG00000080031
ENSG00000080166
ENSG00000080200
ENSG00000080224
ENSG00000080293
ENSG00000080298
ENSG00000080345
ENSG00000080371
ENSG00000080493
ENSG00000080503
ENSG00000080511
ENSG00000080546
ENSG00000080561
ENSG00000080572
ENSG00000080573
ENSG00000080608
ENSG00000080618
ENSG00000080644
ENSG00000080709
ENSG00000080802
ENSG00000080815
ENSG00000080819
ENSG00000080822
ENSG00000080823
ENSG00000080824
ENSG00000080845
ENSG00000080910
ENSG00000080947
ENSG00000080986
ENSG00000081014
ENSG00000081019
ENSG00000081026
ENSG00000081041
ENSG00000081051
ENSG00000081052
ENSG00000081059
ENSG00000081087
ENSG00000081138
ENSG00000081148
ENSG00000081154
ENSG00000081177
ENSG00000081181
ENSG00000081189
ENSG00000081248
ENSG00000081277
ENSG00000081307
ENSG00000081320
ENSG00000081377
ENSG00000081386
ENSG00000081479
ENSG00000081721
ENSG00000081760
ENSG00000081800
ENSG00000081803
ENSG00000081818
ENSG00000081853
ENSG00000081870
ENSG00000081913
ENSG00000081923
ENSG00000081985
ENSG00000082014
ENSG00000082068
ENSG00000082074
ENSG00000082126
ENSG00000082146
ENSG00000082153
ENSG00000082175
ENSG00000082196
ENSG00000082212
ENSG00000082213
ENSG00000082258
ENSG00000082293
ENSG00000082397
ENSG00000082438
ENSG00000082458
ENSG00000082482
ENSG00000082497
ENSG00000082512
ENSG00000082515
ENSG00000082516
ENSG00000082556
ENSG00000082684
ENSG00000082701
ENSG00000082781
ENSG00000082805
ENSG00000082898
ENSG00000082929
ENSG00000082996
ENSG00000083067
ENSG00000083093
ENSG00000083097
ENSG00000083099
ENSG00000083123
ENSG00000083168
ENSG00000083223
ENSG00000083290
ENSG00000083307
ENSG00000083312
ENSG00000083444
ENSG00000083454
ENSG00000083457
ENSG00000083520
ENSG00000083535
ENSG00000083544
ENSG00000083622
ENSG00000083635
ENSG00000083642
ENSG00000083720
ENSG00000083750
ENSG00000083782
ENSG00000083807
ENSG00000083814
ENSG00000083817
ENSG00000083828
ENSG00000083844
ENSG00000083857
ENSG00000083896
ENSG00000083937
ENSG00000084070
ENSG00000084072
ENSG00000084090
ENSG00000084092
ENSG00000084093
ENSG00000084110
ENSG00000084207
ENSG00000084234
ENSG00000084444
ENSG00000084453
ENSG00000084463
ENSG00000084623
ENSG00000084628
ENSG00000084636
ENSG00000084652
ENSG00000084674
ENSG00000084676
ENSG00000084710
ENSG00000084731
ENSG00000084733
ENSG00000084734
ENSG00000084754
ENSG00000084764
ENSG00000084774
ENSG00000085063
ENSG00000085117
ENSG00000085185
ENSG00000085224
ENSG00000085265
ENSG00000085276
ENSG00000085365
ENSG00000085377
ENSG00000085382
ENSG00000085415
ENSG00000085433
ENSG00000085449
ENSG00000085465
ENSG00000085511
ENSG00000085514
ENSG00000085552
ENSG00000085563
ENSG00000085662
ENSG00000085719
ENSG00000085721
ENSG00000085741
ENSG00000085760
ENSG00000085788
ENSG00000085831
ENSG00000085832
ENSG00000085871
ENSG00000085982
ENSG00000085998
ENSG00000085999
ENSG00000086015
ENSG00000086061
ENSG00000086102
ENSG00000086159
ENSG00000086189
ENSG00000086200
ENSG00000086205
ENSG00000086232
ENSG00000086288
ENSG00000086289
ENSG00000086300
ENSG00000086475
ENSG00000086544
ENSG00000086548
ENSG00000086570
ENSG00000086589
ENSG00000086598
ENSG00000086619
ENSG00000086666
ENSG00000086696
ENSG00000086712
ENSG00000086717
ENSG00000086730
ENSG00000086758
ENSG00000086848
ENSG00000086967
ENSG00000086991
ENSG00000087008
ENSG00000087053
ENSG00000087074
ENSG00000087076
ENSG00000087077
ENSG00000087086
ENSG00000087087
ENSG00000087088
ENSG00000087128
ENSG00000087152
ENSG00000087157
ENSG00000087191
ENSG00000087206
ENSG00000087237
ENSG00000087245
ENSG00000087250
ENSG00000087253
ENSG00000087263
ENSG00000087266
ENSG00000087269
ENSG00000087274
ENSG00000087299
ENSG00000087301
ENSG00000087302
ENSG00000087303
ENSG00000087338
ENSG00000087460
ENSG00000087470
ENSG00000087494
ENSG00000087495
ENSG00000087502
ENSG00000087510
ENSG00000087586
ENSG00000087589
ENSG00000087842
ENSG00000087884
ENSG00000087903
ENSG00000087995
ENSG00000088002
ENSG00000088035
ENSG00000088038
ENSG00000088179
ENSG00000088205
ENSG00000088247
ENSG00000088256
ENSG00000088298
ENSG00000088305
ENSG00000088320
ENSG00000088325
ENSG00000088340
ENSG00000088356
ENSG00000088367
ENSG00000088386
ENSG00000088448
ENSG00000088451
ENSG00000088538
ENSG00000088543
ENSG00000088682
ENSG00000088726
ENSG00000088727
ENSG00000088756
ENSG00000088766
ENSG00000088782
ENSG00000088808
ENSG00000088812
ENSG00000088826
ENSG00000088827
ENSG00000088832
ENSG00000088833
ENSG00000088836
ENSG00000088854
ENSG00000088876
ENSG00000088881
ENSG00000088882
ENSG00000088888
ENSG00000088899
ENSG00000088926
ENSG00000088930
ENSG00000088970
ENSG00000088992
ENSG00000089006
ENSG00000089012
ENSG00000089022
ENSG00000089041
ENSG00000089048
ENSG00000089050
ENSG00000089053
ENSG00000089057
ENSG00000089060
ENSG00000089063
ENSG00000089091
ENSG00000089094
ENSG00000089101
ENSG00000089116
ENSG00000089123
ENSG00000089154
ENSG00000089163
ENSG00000089169
ENSG00000089177
ENSG00000089195
ENSG00000089199
ENSG00000089220
ENSG00000089225
ENSG00000089234
ENSG00000089250
ENSG00000089289
ENSG00000089327
ENSG00000089335
ENSG00000089351
ENSG00000089356
ENSG00000089472
ENSG00000089597
ENSG00000089639
ENSG00000089682
ENSG00000089685
ENSG00000089775
ENSG00000089818
ENSG00000089820
ENSG00000089847
ENSG00000089876
ENSG00000089916
ENSG00000090006
ENSG00000090013
ENSG00000090020
ENSG00000090054
ENSG00000090060
ENSG00000090061
ENSG00000090104
ENSG00000090263
ENSG00000090266
ENSG00000090273
ENSG00000090316
ENSG00000090339
ENSG00000090372
ENSG00000090376
ENSG00000090382
ENSG00000090402
ENSG00000090432
ENSG00000090470
ENSG00000090487
ENSG00000090512
ENSG00000090530
ENSG00000090554
ENSG00000090612
ENSG00000090621
ENSG00000090659
ENSG00000090661
ENSG00000090674
ENSG00000090686
ENSG00000090776
ENSG00000090857
ENSG00000090861
ENSG00000090863
ENSG00000090889
ENSG00000090905
ENSG00000090924
ENSG00000090932
ENSG00000090975
ENSG00000090989
ENSG00000091009
ENSG00000091010
ENSG00000091039
ENSG00000091073
ENSG00000091106
ENSG00000091127
ENSG00000091128
ENSG00000091129
ENSG00000091136
ENSG00000091137
ENSG00000091138
ENSG00000091140
ENSG00000091157
ENSG00000091164
ENSG00000091262
ENSG00000091317
ENSG00000091428
ENSG00000091436
ENSG00000091482
ENSG00000091483
ENSG00000091490
ENSG00000091513
ENSG00000091527
ENSG00000091542
ENSG00000091583
ENSG00000091592
ENSG00000091622
ENSG00000091651
ENSG00000091656
ENSG00000091664
ENSG00000091704
ENSG00000091732
ENSG00000091831
ENSG00000091844
ENSG00000091879
ENSG00000091947
ENSG00000091972
ENSG00000091986
ENSG00000092009
ENSG00000092020
ENSG00000092036
ENSG00000092054
ENSG00000092067
ENSG00000092068
ENSG00000092108
ENSG00000092140
ENSG00000092148
ENSG00000092199
ENSG00000092200
ENSG00000092201
ENSG00000092208
ENSG00000092345
ENSG00000092421
ENSG00000092439
ENSG00000092445
ENSG00000092470
ENSG00000092529
ENSG00000092531
ENSG00000092607
ENSG00000092621
ENSG00000092758
ENSG00000092820
ENSG00000092841
ENSG00000092847
ENSG00000092853
ENSG00000092871
ENSG00000092964
ENSG00000092969
ENSG00000092978
ENSG00000093000
ENSG00000093009
ENSG00000093010
ENSG00000093072
ENSG00000093100
ENSG00000093134
ENSG00000093144
ENSG00000093167
ENSG00000093183
ENSG00000093217
ENSG00000094631
ENSG00000094755
ENSG00000094804
ENSG00000094841
ENSG00000094880
ENSG00000094963
ENSG00000094975
ENSG00000095002
ENSG00000095015
ENSG00000095059
ENSG00000095066
ENSG00000095110
ENSG00000095139
ENSG00000095209
ENSG00000095261
ENSG00000095303
ENSG00000095380
ENSG00000095383
ENSG00000095397
ENSG00000095464
ENSG00000095485
ENSG00000095564
ENSG00000095574
ENSG00000095585
ENSG00000095587
ENSG00000095596
ENSG00000095627
ENSG00000095637
ENSG00000095713
ENSG00000095739
ENSG00000095752
ENSG00000095777
ENSG00000095787
ENSG00000095794
ENSG00000095932
ENSG00000095951
ENSG00000095970
ENSG00000095981
ENSG00000096006
ENSG00000096060
ENSG00000096063
ENSG00000096070
ENSG00000096080
ENSG00000096088
ENSG00000096092
ENSG00000096093
ENSG00000096264
ENSG00000096384
ENSG00000096395
ENSG00000096401
ENSG00000096433
ENSG00000096654
ENSG00000096717
ENSG00000096746
ENSG00000096872
ENSG00000096968
ENSG00000096996
ENSG00000097007
ENSG00000097021
ENSG00000097033
ENSG00000097046
ENSG00000097096
ENSG00000099139
ENSG00000099203
ENSG00000099204
ENSG00000099219
ENSG00000099246
ENSG00000099250
ENSG00000099251
ENSG00000099256
ENSG00000099260
ENSG00000099282
ENSG00000099284
ENSG00000099290
ENSG00000099308
ENSG00000099326
ENSG00000099330
ENSG00000099331
ENSG00000099338
ENSG00000099341
ENSG00000099364
ENSG00000099365
ENSG00000099377
ENSG00000099381
ENSG00000099399
ENSG00000099617
ENSG00000099622
ENSG00000099624
ENSG00000099721
ENSG00000099769
ENSG00000099783
ENSG00000099785
ENSG00000099797
ENSG00000099800
ENSG00000099804
ENSG00000099810
ENSG00000099812
ENSG00000099817
ENSG00000099821
ENSG00000099822
ENSG00000099840
ENSG00000099860
ENSG00000099864
ENSG00000099866
ENSG00000099869
ENSG00000099875
ENSG00000099889
ENSG00000099910
ENSG00000099917
ENSG00000099937
ENSG00000099940
ENSG00000099942
ENSG00000099949
ENSG00000099954
ENSG00000099960
ENSG00000099968
ENSG00000099985
ENSG00000099991
ENSG00000099992
ENSG00000099994
ENSG00000099995
ENSG00000099998
ENSG00000099999
ENSG00000100003
ENSG00000100023
ENSG00000100024
ENSG00000100027
ENSG00000100028
ENSG00000100029
ENSG00000100030
ENSG00000100031
ENSG00000100033
ENSG00000100034
ENSG00000100036
ENSG00000100038
ENSG00000100053
ENSG00000100055
ENSG00000100056
ENSG00000100058
ENSG00000100060
ENSG00000100065
ENSG00000100068
ENSG00000100075
ENSG00000100077
ENSG00000100078
ENSG00000100079
ENSG00000100083
ENSG00000100084
ENSG00000100092
ENSG00000100095
ENSG00000100099
ENSG00000100100
ENSG00000100104
ENSG00000100105
ENSG00000100106
ENSG00000100109
ENSG00000100116
ENSG00000100122
ENSG00000100124
ENSG00000100139
ENSG00000100146
ENSG00000100147
ENSG00000100151
ENSG00000100154
ENSG00000100156
ENSG00000100162
ENSG00000100167
ENSG00000100170
ENSG00000100181
ENSG00000100196
ENSG00000100197
ENSG00000100201
ENSG00000100206
ENSG00000100209
ENSG00000100216
ENSG00000100219
ENSG00000100220
ENSG00000100221
ENSG00000100225
ENSG00000100226
ENSG00000100227
ENSG00000100228
ENSG00000100234
ENSG00000100239
ENSG00000100241
ENSG00000100242
ENSG00000100243
ENSG00000100246
ENSG00000100249
ENSG00000100258
ENSG00000100266
ENSG00000100271
ENSG00000100276
ENSG00000100280
ENSG00000100281
ENSG00000100284
ENSG00000100290
ENSG00000100292
ENSG00000100294
ENSG00000100296
ENSG00000100297
ENSG00000100299
ENSG00000100300
ENSG00000100302
ENSG00000100304
ENSG00000100311
ENSG00000100314
ENSG00000100316
ENSG00000100319
ENSG00000100321
ENSG00000100324
ENSG00000100325
ENSG00000100330
ENSG00000100335
ENSG00000100336
ENSG00000100341
ENSG00000100342
ENSG00000100344
ENSG00000100345
ENSG00000100346
ENSG00000100347
ENSG00000100348
ENSG00000100350
ENSG00000100351
ENSG00000100353
ENSG00000100354
ENSG00000100359
ENSG00000100360
ENSG00000100364
ENSG00000100365
ENSG00000100368
ENSG00000100372
ENSG00000100373
ENSG00000100376
ENSG00000100379
ENSG00000100380
ENSG00000100385
ENSG00000100387
ENSG00000100395
ENSG00000100399
ENSG00000100401
ENSG00000100403
ENSG00000100410
ENSG00000100412
ENSG00000100413
ENSG00000100416
ENSG00000100417
ENSG00000100418
ENSG00000100422
ENSG00000100426
ENSG00000100427
ENSG00000100429
ENSG00000100433
ENSG00000100439
ENSG00000100441
ENSG00000100442
ENSG00000100445
ENSG00000100448
ENSG00000100450
ENSG00000100453
ENSG00000100461
ENSG00000100462
ENSG00000100473
ENSG00000100478
ENSG00000100483
ENSG00000100485
ENSG00000100504
ENSG00000100505
ENSG00000100522
ENSG00000100523
ENSG00000100526
ENSG00000100528
ENSG00000100532
ENSG00000100554
ENSG00000100557
ENSG00000100564
ENSG00000100565
ENSG00000100567
ENSG00000100568
ENSG00000100577
ENSG00000100583
ENSG00000100592
ENSG00000100593
ENSG00000100596
ENSG00000100599
ENSG00000100600
ENSG00000100603
ENSG00000100612
ENSG00000100614
ENSG00000100625
ENSG00000100626
ENSG00000100629
ENSG00000100632
ENSG00000100644
ENSG00000100647
ENSG00000100650
ENSG00000100665
ENSG00000100678
ENSG00000100697
ENSG00000100714
ENSG00000100721
ENSG00000100726
ENSG00000100731
ENSG00000100744
ENSG00000100749
ENSG00000100764
ENSG00000100767
ENSG00000100784
ENSG00000100796
ENSG00000100802
ENSG00000100804
ENSG00000100811
ENSG00000100815
ENSG00000100836
ENSG00000100852
ENSG00000100865
ENSG00000100867
ENSG00000100883
ENSG00000100888
ENSG00000100902
[truncated: 44,016 more rows]

## Sheet: KD_vs_WT_RELB_down_peak_rela
KD_vs_WT_RELB_down_peak_related genes
ENSG00000000003
ENSG00000000005
ENSG00000000419
ENSG00000000457
ENSG00000000460
ENSG00000000938
ENSG00000000971
ENSG00000001036
ENSG00000001084
ENSG00000001167
ENSG00000001460
ENSG00000001461
ENSG00000001497
ENSG00000001561
ENSG00000001617
ENSG00000001626
ENSG00000001629
ENSG00000001630
ENSG00000001631
ENSG00000002016
ENSG00000002079
ENSG00000002549
ENSG00000002586
ENSG00000002587
ENSG00000002726
ENSG00000002745
ENSG00000002822
ENSG00000002834
ENSG00000002919
ENSG00000002933
ENSG00000003056
ENSG00000003096
ENSG00000003137
ENSG00000003147
ENSG00000003249
ENSG00000003393
ENSG00000003400
ENSG00000003402
ENSG00000003436
ENSG00000003509
ENSG00000003756
ENSG00000003987
ENSG00000003989
ENSG00000004059
ENSG00000004142
ENSG00000004455
ENSG00000004468
ENSG00000004487
ENSG00000004534
ENSG00000004660
ENSG00000004700
ENSG00000004766
ENSG00000004777
ENSG00000004779
ENSG00000004799
ENSG00000004809
ENSG00000004846
ENSG00000004848
ENSG00000004864
ENSG00000004897
ENSG00000004948
ENSG00000005007
ENSG00000005020
ENSG00000005022
ENSG00000005059
ENSG00000005075
ENSG00000005100
ENSG00000005102
ENSG00000005108
ENSG00000005156
ENSG00000005187
ENSG00000005194
ENSG00000005206
ENSG00000005238
ENSG00000005249
ENSG00000005302
ENSG00000005339
ENSG00000005379
ENSG00000005381
ENSG00000005421
ENSG00000005436
ENSG00000005448
ENSG00000005469
ENSG00000005471
ENSG00000005486
ENSG00000005513
ENSG00000005801
ENSG00000005810
ENSG00000005884
ENSG00000005889
ENSG00000005893
ENSG00000005981
ENSG00000006007
ENSG00000006015
ENSG00000006025
ENSG00000006042
ENSG00000006047
ENSG00000006062
ENSG00000006071
ENSG00000006116
ENSG00000006118
ENSG00000006128
ENSG00000006210
ENSG00000006377
ENSG00000006432
ENSG00000006451
ENSG00000006453
ENSG00000006459
ENSG00000006468
ENSG00000006530
ENSG00000006576
ENSG00000006606
ENSG00000006607
ENSG00000006611
ENSG00000006625
ENSG00000006634
ENSG00000006652
ENSG00000006659
ENSG00000006695
ENSG00000006712
ENSG00000006715
ENSG00000006740
ENSG00000006744
ENSG00000006747
ENSG00000006756
ENSG00000006757
ENSG00000006788
ENSG00000006837
ENSG00000007038
ENSG00000007047
ENSG00000007062
ENSG00000007080
ENSG00000007168
ENSG00000007171
ENSG00000007174
ENSG00000007202
ENSG00000007237
ENSG00000007255
ENSG00000007264
ENSG00000007306
ENSG00000007312
ENSG00000007314
ENSG00000007350
ENSG00000007372
ENSG00000007392
ENSG00000007402
ENSG00000007541
ENSG00000007908
ENSG00000007923
ENSG00000007933
ENSG00000007944
ENSG00000007952
ENSG00000008018
ENSG00000008056
ENSG00000008086
ENSG00000008118
ENSG00000008128
ENSG00000008130
ENSG00000008196
ENSG00000008197
ENSG00000008256
ENSG00000008277
ENSG00000008282
ENSG00000008283
ENSG00000008294
ENSG00000008311
ENSG00000008323
ENSG00000008394
ENSG00000008405
ENSG00000008438
ENSG00000008441
ENSG00000008516
ENSG00000008735
ENSG00000008838
ENSG00000008853
ENSG00000008869
ENSG00000008952
ENSG00000009307
ENSG00000009335
ENSG00000009413
ENSG00000009694
ENSG00000009709
ENSG00000009724
ENSG00000009765
ENSG00000009780
ENSG00000009790
ENSG00000009844
ENSG00000009950
ENSG00000009954
ENSG00000010017
ENSG00000010030
ENSG00000010072
ENSG00000010165
ENSG00000010219
ENSG00000010244
ENSG00000010256
ENSG00000010270
ENSG00000010278
ENSG00000010282
ENSG00000010292
ENSG00000010295
ENSG00000010310
ENSG00000010318
ENSG00000010319
ENSG00000010322
ENSG00000010327
ENSG00000010361
ENSG00000010379
ENSG00000010404
ENSG00000010438
ENSG00000010539
ENSG00000010610
ENSG00000010626
ENSG00000010671
ENSG00000010704
ENSG00000010803
ENSG00000010810
ENSG00000010818
ENSG00000011007
ENSG00000011009
ENSG00000011021
ENSG00000011028
ENSG00000011083
ENSG00000011105
ENSG00000011198
ENSG00000011201
ENSG00000011260
ENSG00000011275
ENSG00000011304
ENSG00000011332
ENSG00000011347
ENSG00000011376
ENSG00000011405
ENSG00000011422
ENSG00000011426
ENSG00000011454
ENSG00000011465
ENSG00000011485
ENSG00000011523
ENSG00000011566
ENSG00000011590
ENSG00000011600
ENSG00000011638
ENSG00000011677
ENSG00000012048
ENSG00000012124
ENSG00000012171
ENSG00000012174
ENSG00000012211
ENSG00000012223
ENSG00000012232
ENSG00000012504
ENSG00000012660
ENSG00000012779
ENSG00000012822
ENSG00000012983
ENSG00000013016
ENSG00000013288
ENSG00000013293
ENSG00000013297
ENSG00000013364
ENSG00000013374
ENSG00000013375
ENSG00000013392
ENSG00000013441
ENSG00000013503
ENSG00000013523
ENSG00000013563
ENSG00000013583
ENSG00000013588
ENSG00000013619
ENSG00000013725
ENSG00000013810
ENSG00000014123
ENSG00000014138
ENSG00000014164
ENSG00000014216
ENSG00000014257
ENSG00000014641
ENSG00000014824
ENSG00000014914
ENSG00000015133
ENSG00000015153
ENSG00000015171
ENSG00000015285
ENSG00000015413
ENSG00000015479
ENSG00000015520
ENSG00000015532
ENSG00000015592
ENSG00000015676
ENSG00000016082
ENSG00000016391
ENSG00000016402
ENSG00000016490
ENSG00000016602
ENSG00000016864
ENSG00000017260
ENSG00000017427
ENSG00000017797
ENSG00000018189
ENSG00000018236
ENSG00000018280
ENSG00000018408
ENSG00000018510
ENSG00000018607
ENSG00000018610
ENSG00000018625
ENSG00000018699
ENSG00000019102
ENSG00000019144
ENSG00000019169
ENSG00000019186
ENSG00000019485
ENSG00000019505
ENSG00000019549
ENSG00000019582
ENSG00000019991
ENSG00000019995
ENSG00000020129
ENSG00000020181
ENSG00000020219
ENSG00000020256
ENSG00000020426
ENSG00000020577
ENSG00000020633
ENSG00000021300
ENSG00000021355
ENSG00000021461
ENSG00000021488
ENSG00000021574
ENSG00000021645
ENSG00000021762
ENSG00000021776
ENSG00000021826
ENSG00000021852
ENSG00000022267
ENSG00000022277
ENSG00000022355
ENSG00000022567
ENSG00000022840
ENSG00000022976
ENSG00000023041
ENSG00000023171
ENSG00000023287
ENSG00000023318
ENSG00000023330
ENSG00000023445
ENSG00000023516
ENSG00000023572
ENSG00000023608
ENSG00000023697
ENSG00000023734
ENSG00000023839
ENSG00000023892
ENSG00000023902
ENSG00000023909
ENSG00000024048
ENSG00000024422
ENSG00000024526
ENSG00000024862
ENSG00000025039
ENSG00000025156
ENSG00000025293
ENSG00000025423
ENSG00000025770
ENSG00000025772
ENSG00000025796
ENSG00000025800
ENSG00000026025
ENSG00000026103
ENSG00000026297
ENSG00000026508
ENSG00000026559
ENSG00000026652
ENSG00000026950
ENSG00000027001
ENSG00000027075
ENSG00000027644
ENSG00000027697
ENSG00000027847
ENSG00000027869
ENSG00000028116
ENSG00000028137
ENSG00000028203
ENSG00000028277
ENSG00000028310
ENSG00000028839
ENSG00000029153
ENSG00000029363
ENSG00000029364
ENSG00000029534
ENSG00000029559
ENSG00000029639
ENSG00000029725
ENSG00000029993
ENSG00000030066
ENSG00000030304
ENSG00000030419
ENSG00000030582
ENSG00000031081
ENSG00000031691
ENSG00000031823
ENSG00000032219
ENSG00000032389
ENSG00000032444
ENSG00000032742
ENSG00000033011
ENSG00000033122
ENSG00000033170
ENSG00000033178
ENSG00000033800
ENSG00000034053
ENSG00000034152
ENSG00000034239
ENSG00000034510
ENSG00000034533
ENSG00000034677
ENSG00000034693
ENSG00000034713
ENSG00000034971
ENSG00000035115
ENSG00000035141
ENSG00000035403
ENSG00000035499
ENSG00000035664
ENSG00000035681
ENSG00000035687
ENSG00000035720
ENSG00000035862
ENSG00000035928
ENSG00000036054
ENSG00000036257
ENSG00000036448
ENSG00000036473
ENSG00000036530
ENSG00000036549
ENSG00000036565
ENSG00000036828
ENSG00000037241
ENSG00000037280
ENSG00000037474
ENSG00000037637
ENSG00000037749
ENSG00000037757
ENSG00000038002
ENSG00000038210
ENSG00000038219
ENSG00000038274
ENSG00000038295
ENSG00000038358
ENSG00000038382
ENSG00000038427
ENSG00000038532
ENSG00000038945
ENSG00000039068
ENSG00000039123
ENSG00000039139
ENSG00000039319
ENSG00000039537
ENSG00000039600
ENSG00000039987
ENSG00000040199
ENSG00000040275
ENSG00000040341
ENSG00000040487
ENSG00000040531
ENSG00000040608
ENSG00000040731
ENSG00000040933
ENSG00000041353
ENSG00000041515
ENSG00000041802
ENSG00000041982
ENSG00000041988
ENSG00000042062
ENSG00000042088
ENSG00000042286
ENSG00000042304
ENSG00000042317
ENSG00000042429
ENSG00000042445
ENSG00000042493
ENSG00000042753
ENSG00000042781
ENSG00000042813
ENSG00000042832
ENSG00000042980
ENSG00000043039
ENSG00000043093
ENSG00000043143
ENSG00000043355
ENSG00000043462
ENSG00000043514
ENSG00000043591
ENSG00000044012
ENSG00000044115
ENSG00000044446
ENSG00000044459
ENSG00000044524
ENSG00000044574
ENSG00000046604
ENSG00000046647
ENSG00000046651
ENSG00000046653
ENSG00000046774
ENSG00000046889
ENSG00000047056
ENSG00000047188
ENSG00000047230
ENSG00000047249
ENSG00000047346
ENSG00000047365
ENSG00000047410
ENSG00000047457
ENSG00000047578
ENSG00000047579
ENSG00000047597
ENSG00000047617
ENSG00000047621
ENSG00000047634
ENSG00000047644
ENSG00000047648
ENSG00000047662
ENSG00000047849
ENSG00000047932
ENSG00000047936
ENSG00000048028
ENSG00000048052
ENSG00000048342
ENSG00000048392
ENSG00000048405
ENSG00000048462
ENSG00000048471
ENSG00000048540
ENSG00000048544
ENSG00000048545
ENSG00000048707
ENSG00000048740
ENSG00000048828
ENSG00000048991
ENSG00000049089
ENSG00000049167
ENSG00000049192
ENSG00000049239
ENSG00000049245
ENSG00000049246
ENSG00000049247
ENSG00000049323
ENSG00000049449
ENSG00000049540
ENSG00000049541
ENSG00000049759
ENSG00000049768
ENSG00000049769
ENSG00000049860
ENSG00000049883
ENSG00000050030
ENSG00000050130
ENSG00000050165
ENSG00000050327
ENSG00000050344
ENSG00000050393
ENSG00000050405
ENSG00000050426
ENSG00000050438
ENSG00000050555
ENSG00000050628
ENSG00000050730
ENSG00000050748
ENSG00000050767
ENSG00000051009
ENSG00000051108
ENSG00000051180
ENSG00000051341
ENSG00000051382
ENSG00000051523
ENSG00000051596
ENSG00000051620
ENSG00000051825
ENSG00000052126
ENSG00000052723
ENSG00000052795
ENSG00000052802
ENSG00000052850
ENSG00000053108
ENSG00000053254
ENSG00000053328
ENSG00000053372
ENSG00000053524
ENSG00000053702
ENSG00000053747
ENSG00000053770
ENSG00000053900
ENSG00000053918
ENSG00000054116
ENSG00000054118
ENSG00000054219
ENSG00000054356
ENSG00000054523
ENSG00000054598
ENSG00000054611
ENSG00000054654
ENSG00000054690
ENSG00000054793
ENSG00000054796
ENSG00000054803
ENSG00000054938
ENSG00000054965
ENSG00000054967
ENSG00000054983
ENSG00000055044
ENSG00000055070
ENSG00000055118
ENSG00000055130
ENSG00000055147
ENSG00000055163
ENSG00000055208
ENSG00000055211
ENSG00000055332
ENSG00000055483
ENSG00000055609
ENSG00000055732
ENSG00000055813
ENSG00000055917
ENSG00000055957
ENSG00000056050
ENSG00000056097
ENSG00000056277
ENSG00000056291
ENSG00000056487
ENSG00000056558
ENSG00000056586
ENSG00000056736
ENSG00000056972
ENSG00000056998
ENSG00000057019
ENSG00000057149
ENSG00000057252
ENSG00000057294
ENSG00000057468
ENSG00000057593
ENSG00000057608
ENSG00000057657
ENSG00000057663
ENSG00000057704
ENSG00000057757
ENSG00000058056
ENSG00000058063
ENSG00000058085
ENSG00000058091
ENSG00000058262
ENSG00000058272
ENSG00000058335
ENSG00000058404
ENSG00000058453
ENSG00000058600
ENSG00000058668
ENSG00000058673
ENSG00000058729
ENSG00000058799
ENSG00000058804
ENSG00000058866
ENSG00000059122
ENSG00000059377
ENSG00000059378
ENSG00000059573
ENSG00000059588
ENSG00000059691
ENSG00000059728
ENSG00000059758
ENSG00000059804
ENSG00000059915
ENSG00000060138
ENSG00000060140
ENSG00000060237
ENSG00000060303
ENSG00000060339
ENSG00000060558
ENSG00000060566
ENSG00000060642
ENSG00000060656
ENSG00000060688
ENSG00000060709
ENSG00000060718
ENSG00000060749
ENSG00000060762
ENSG00000060982
ENSG00000061273
ENSG00000061337
ENSG00000061492
ENSG00000061656
ENSG00000061676
ENSG00000061794
ENSG00000061918
ENSG00000061936
ENSG00000061987
ENSG00000062038
ENSG00000062096
ENSG00000062194
ENSG00000062282
ENSG00000062370
ENSG00000062485
ENSG00000062524
ENSG00000062582
ENSG00000062598
ENSG00000062716
ENSG00000062822
ENSG00000063015
ENSG00000063046
ENSG00000063176
ENSG00000063180
ENSG00000063241
ENSG00000063244
ENSG00000063245
ENSG00000063515
ENSG00000063587
ENSG00000063601
ENSG00000063660
ENSG00000063761
ENSG00000063978
ENSG00000064012
ENSG00000064042
ENSG00000064102
ENSG00000064115
ENSG00000064199
ENSG00000064201
ENSG00000064205
ENSG00000064218
ENSG00000064225
ENSG00000064270
ENSG00000064300
ENSG00000064309
ENSG00000064313
ENSG00000064393
ENSG00000064419
ENSG00000064489
ENSG00000064490
ENSG00000064545
ENSG00000064547
ENSG00000064607
ENSG00000064652
ENSG00000064655
ENSG00000064687
ENSG00000064703
ENSG00000064726
ENSG00000064787
ENSG00000064835
ENSG00000064886
ENSG00000064932
ENSG00000064933
ENSG00000064989
ENSG00000064995
ENSG00000064999
ENSG00000065000
ENSG00000065029
ENSG00000065054
ENSG00000065057
ENSG00000065060
ENSG00000065135
ENSG00000065150
ENSG00000065154
ENSG00000065183
ENSG00000065243
ENSG00000065268
ENSG00000065308
ENSG00000065320
ENSG00000065325
ENSG00000065328
ENSG00000065361
ENSG00000065371
ENSG00000065427
ENSG00000065485
ENSG00000065491
ENSG00000065518
ENSG00000065526
ENSG00000065534
ENSG00000065548
ENSG00000065559
ENSG00000065600
ENSG00000065609
ENSG00000065613
ENSG00000065615
ENSG00000065618
ENSG00000065621
ENSG00000065675
ENSG00000065717
ENSG00000065802
ENSG00000065809
ENSG00000065833
ENSG00000065882
ENSG00000065883
ENSG00000065911
ENSG00000065923
ENSG00000065970
ENSG00000065978
ENSG00000065989
ENSG00000066027
ENSG00000066032
ENSG00000066044
ENSG00000066056
ENSG00000066084
ENSG00000066117
ENSG00000066135
ENSG00000066136
ENSG00000066185
ENSG00000066248
ENSG00000066294
ENSG00000066322
ENSG00000066336
ENSG00000066382
ENSG00000066405
ENSG00000066427
ENSG00000066455
ENSG00000066468
ENSG00000066557
ENSG00000066583
ENSG00000066629
ENSG00000066651
ENSG00000066654
ENSG00000066697
ENSG00000066735
ENSG00000066777
ENSG00000066813
ENSG00000066827
ENSG00000066855
ENSG00000066923
ENSG00000066926
ENSG00000066933
ENSG00000067057
ENSG00000067066
ENSG00000067082
ENSG00000067113
ENSG00000067141
ENSG00000067167
ENSG00000067177
ENSG00000067182
ENSG00000067191
ENSG00000067208
ENSG00000067221
ENSG00000067225
ENSG00000067248
ENSG00000067334
ENSG00000067365
ENSG00000067369
ENSG00000067445
ENSG00000067533
ENSG00000067560
ENSG00000067596
ENSG00000067606
ENSG00000067704
ENSG00000067715
ENSG00000067798
ENSG00000067836
ENSG00000067840
ENSG00000067842
ENSG00000067900
ENSG00000067955
ENSG00000067992
ENSG00000068001
ENSG00000068078
ENSG00000068079
ENSG00000068305
ENSG00000068308
ENSG00000068323
ENSG00000068354
ENSG00000068366
ENSG00000068383
ENSG00000068394
ENSG00000068400
ENSG00000068438
ENSG00000068489
ENSG00000068615
ENSG00000068650
ENSG00000068654
ENSG00000068697
ENSG00000068745
ENSG00000068781
ENSG00000068784
ENSG00000068796
ENSG00000068878
ENSG00000068912
ENSG00000068976
ENSG00000068985
ENSG00000069011
ENSG00000069018
ENSG00000069020
ENSG00000069122
ENSG00000069188
ENSG00000069206
ENSG00000069248
ENSG00000069275
ENSG00000069345
ENSG00000069399
ENSG00000069424
ENSG00000069431
ENSG00000069482
ENSG00000069493
ENSG00000069509
ENSG00000069535
ENSG00000069696
ENSG00000069702
ENSG00000069812
ENSG00000069849
ENSG00000069869
ENSG00000069943
ENSG00000069956
ENSG00000069966
ENSG00000069974
ENSG00000070010
ENSG00000070019
ENSG00000070061
ENSG00000070081
ENSG00000070087
ENSG00000070159
ENSG00000070182
ENSG00000070190
ENSG00000070193
ENSG00000070214
ENSG00000070269
ENSG00000070366
ENSG00000070367
ENSG00000070371
ENSG00000070404
ENSG00000070413
ENSG00000070423
ENSG00000070444
ENSG00000070476
ENSG00000070526
ENSG00000070540
ENSG00000070601
ENSG00000070614
ENSG00000070669
ENSG00000070718
ENSG00000070729
ENSG00000070731
ENSG00000070748
ENSG00000070756
ENSG00000070759
ENSG00000070761
ENSG00000070770
ENSG00000070785
ENSG00000070808
ENSG00000070814
ENSG00000070831
ENSG00000070882
ENSG00000070886
ENSG00000070915
ENSG00000070961
ENSG00000070985
ENSG00000071051
ENSG00000071054
ENSG00000071073
ENSG00000071082
ENSG00000071127
ENSG00000071189
ENSG00000071203
ENSG00000071205
ENSG00000071242
ENSG00000071243
ENSG00000071282
ENSG00000071462
ENSG00000071537
ENSG00000071539
ENSG00000071564
ENSG00000071575
ENSG00000071626
ENSG00000071794
ENSG00000071859
ENSG00000071889
ENSG00000071909
ENSG00000071967
ENSG00000071991
ENSG00000071994
ENSG00000072041
ENSG00000072062
ENSG00000072071
ENSG00000072080
ENSG00000072133
ENSG00000072134
ENSG00000072135
ENSG00000072163
ENSG00000072182
ENSG00000072195
ENSG00000072201
ENSG00000072210
ENSG00000072274
ENSG00000072315
ENSG00000072415
ENSG00000072422
ENSG00000072501
ENSG00000072506
ENSG00000072518
ENSG00000072609
ENSG00000072657
ENSG00000072682
ENSG00000072694
ENSG00000072756
ENSG00000072786
ENSG00000072803
ENSG00000072818
ENSG00000072832
ENSG00000072840
ENSG00000072849
ENSG00000072858
ENSG00000072952
ENSG00000072954
ENSG00000072958
ENSG00000073008
ENSG00000073050
ENSG00000073060
ENSG00000073067
ENSG00000073150
ENSG00000073282
ENSG00000073331
ENSG00000073417
ENSG00000073464
ENSG00000073578
ENSG00000073584
ENSG00000073605
ENSG00000073614
ENSG00000073670
ENSG00000073711
ENSG00000073712
ENSG00000073734
ENSG00000073737
ENSG00000073754
ENSG00000073756
ENSG00000073792
ENSG00000073803
ENSG00000073849
ENSG00000073861
ENSG00000073905
ENSG00000073910
ENSG00000073921
ENSG00000074047
ENSG00000074054
ENSG00000074181
ENSG00000074201
ENSG00000074211
ENSG00000074266
ENSG00000074276
ENSG00000074319
ENSG00000074356
ENSG00000074370
ENSG00000074410
ENSG00000074416
ENSG00000074527
ENSG00000074582
ENSG00000074590
ENSG00000074603
ENSG00000074621
ENSG00000074657
ENSG00000074695
ENSG00000074696
ENSG00000074706
ENSG00000074755
ENSG00000074771
ENSG00000074800
ENSG00000074803
ENSG00000074842
ENSG00000074855
ENSG00000074935
ENSG00000074964
ENSG00000074966
ENSG00000075035
ENSG00000075043
ENSG00000075073
ENSG00000075089
ENSG00000075131
ENSG00000075142
ENSG00000075151
ENSG00000075188
ENSG00000075213
ENSG00000075218
ENSG00000075223
ENSG00000075234
ENSG00000075239
ENSG00000075240
ENSG00000075275
ENSG00000075290
ENSG00000075292
ENSG00000075303
ENSG00000075336
ENSG00000075340
ENSG00000075388
ENSG00000075391
ENSG00000075413
ENSG00000075420
ENSG00000075426
ENSG00000075429
ENSG00000075461
ENSG00000075539
ENSG00000075568
ENSG00000075651
ENSG00000075673
ENSG00000075711
ENSG00000075785
ENSG00000075856
ENSG00000075884
ENSG00000075891
ENSG00000075914
ENSG00000075945
ENSG00000075975
ENSG00000076003
ENSG00000076043
ENSG00000076067
ENSG00000076108
ENSG00000076201
ENSG00000076321
ENSG00000076356
ENSG00000076513
ENSG00000076554
ENSG00000076555
ENSG00000076641
ENSG00000076650
ENSG00000076662
ENSG00000076685
ENSG00000076716
ENSG00000076770
ENSG00000076826
ENSG00000076864
ENSG00000076924
ENSG00000076928
ENSG00000077009
ENSG00000077063
ENSG00000077080
ENSG00000077092
ENSG00000077097
ENSG00000077147
ENSG00000077150
ENSG00000077152
ENSG00000077232
ENSG00000077235
ENSG00000077238
ENSG00000077254
ENSG00000077264
ENSG00000077274
ENSG00000077279
ENSG00000077327
ENSG00000077380
ENSG00000077420
ENSG00000077458
ENSG00000077463
ENSG00000077498
ENSG00000077514
ENSG00000077522
ENSG00000077549
ENSG00000077585
ENSG00000077684
ENSG00000077713
ENSG00000077721
ENSG00000077782
ENSG00000077935
ENSG00000077942
ENSG00000077943
ENSG00000077984
ENSG00000078018
ENSG00000078043
ENSG00000078053
ENSG00000078061
ENSG00000078070
ENSG00000078081
ENSG00000078098
ENSG00000078114
ENSG00000078124
ENSG00000078140
ENSG00000078142
ENSG00000078177
ENSG00000078237
ENSG00000078269
ENSG00000078295
ENSG00000078304
ENSG00000078319
ENSG00000078328
ENSG00000078369
ENSG00000078399
ENSG00000078401
ENSG00000078403
ENSG00000078487
ENSG00000078549
ENSG00000078579
ENSG00000078589
ENSG00000078596
ENSG00000078618
ENSG00000078668
ENSG00000078674
ENSG00000078687
ENSG00000078699
ENSG00000078725
ENSG00000078747
ENSG00000078795
ENSG00000078804
ENSG00000078814
ENSG00000078900
ENSG00000078902
ENSG00000078967
ENSG00000079101
ENSG00000079102
ENSG00000079112
ENSG00000079134
ENSG00000079150
ENSG00000079156
ENSG00000079215
ENSG00000079246
ENSG00000079257
ENSG00000079263
ENSG00000079277
ENSG00000079308
ENSG00000079313
ENSG00000079332
ENSG00000079335
ENSG00000079337
ENSG00000079385
ENSG00000079432
ENSG00000079435
ENSG00000079459
ENSG00000079462
ENSG00000079482
ENSG00000079557
ENSG00000079616
ENSG00000079689
ENSG00000079739
ENSG00000079785
ENSG00000079805
ENSG00000079819
ENSG00000079841
ENSG00000079931
ENSG00000079950
ENSG00000079974
ENSG00000079999
ENSG00000080007
ENSG00000080031
ENSG00000080166
ENSG00000080200
ENSG00000080224
ENSG00000080293
ENSG00000080298
ENSG00000080345
ENSG00000080371
ENSG00000080493
ENSG00000080503
ENSG00000080511
ENSG00000080546
ENSG00000080561
ENSG00000080572
ENSG00000080603
ENSG00000080608
ENSG00000080618
ENSG00000080709
ENSG00000080802
ENSG00000080815
ENSG00000080819
ENSG00000080822
ENSG00000080823
ENSG00000080824
ENSG00000080845
ENSG00000080910
ENSG00000080947
ENSG00000080986
ENSG00000081014
ENSG00000081019
ENSG00000081026
ENSG00000081041
ENSG00000081051
ENSG00000081052
ENSG00000081059
ENSG00000081087
ENSG00000081138
ENSG00000081148
ENSG00000081177
ENSG00000081181
ENSG00000081189
ENSG00000081248
ENSG00000081277
ENSG00000081307
ENSG00000081320
ENSG00000081377
ENSG00000081386
ENSG00000081479
ENSG00000081665
ENSG00000081692
ENSG00000081721
ENSG00000081760
ENSG00000081800
ENSG00000081803
ENSG00000081818
ENSG00000081842
ENSG00000081870
ENSG00000081913
ENSG00000081923
ENSG00000081985
ENSG00000082014
ENSG00000082068
ENSG00000082074
ENSG00000082126
ENSG00000082146
ENSG00000082153
ENSG00000082175
ENSG00000082196
ENSG00000082212
ENSG00000082213
ENSG00000082258
ENSG00000082269
ENSG00000082293
ENSG00000082397
ENSG00000082438
ENSG00000082458
ENSG00000082482
ENSG00000082497
ENSG00000082512
ENSG00000082515
ENSG00000082516
ENSG00000082556
ENSG00000082684
ENSG00000082701
ENSG00000082781
ENSG00000082805
ENSG00000082898
ENSG00000082929
ENSG00000082996
ENSG00000083067
ENSG00000083093
ENSG00000083097
ENSG00000083099
ENSG00000083123
ENSG00000083168
ENSG00000083223
ENSG00000083307
ENSG00000083312
ENSG00000083444
ENSG00000083454
ENSG00000083457
ENSG00000083520
ENSG00000083535
ENSG00000083544
ENSG00000083622
ENSG00000083635
ENSG00000083642
ENSG00000083750
ENSG00000083782
ENSG00000083807
ENSG00000083812
ENSG00000083814
ENSG00000083828
ENSG00000083844
ENSG00000083857
ENSG00000083896
ENSG00000083937
ENSG00000084070
ENSG00000084072
ENSG00000084090
ENSG00000084092
ENSG00000084093
ENSG00000084110
ENSG00000084112
ENSG00000084207
ENSG00000084444
ENSG00000084453
ENSG00000084463
ENSG00000084623
ENSG00000084628
ENSG00000084636
ENSG00000084674
ENSG00000084676
ENSG00000084710
ENSG00000084731
ENSG00000084734
ENSG00000084754
ENSG00000084764
ENSG00000084774
ENSG00000085063
ENSG00000085117
ENSG00000085185
ENSG00000085224
ENSG00000085231
ENSG00000085265
ENSG00000085276
ENSG00000085365
ENSG00000085377
ENSG00000085382
ENSG00000085415
ENSG00000085433
ENSG00000085449
ENSG00000085465
ENSG00000085511
ENSG00000085514
ENSG00000085563
ENSG00000085644
ENSG00000085662
ENSG00000085719
ENSG00000085721
ENSG00000085733
ENSG00000085760
ENSG00000085788
ENSG00000085831
ENSG00000085840
ENSG00000085871
ENSG00000085982
ENSG00000085998
ENSG00000085999
ENSG00000086015
ENSG00000086061
ENSG00000086065
ENSG00000086102
ENSG00000086159
ENSG00000086189
ENSG00000086200
ENSG00000086205
ENSG00000086288
ENSG00000086289
ENSG00000086300
ENSG00000086475
ENSG00000086544
ENSG00000086548
ENSG00000086570
ENSG00000086589
ENSG00000086598
ENSG00000086619
ENSG00000086666
ENSG00000086696
ENSG00000086712
ENSG00000086717
ENSG00000086730
ENSG00000086758
ENSG00000086848
ENSG00000086967
ENSG00000086991
ENSG00000087008
ENSG00000087053
ENSG00000087074
ENSG00000087076
ENSG00000087085
ENSG00000087086
ENSG00000087087
ENSG00000087088
ENSG00000087095
ENSG00000087111
ENSG00000087116
ENSG00000087128
ENSG00000087157
ENSG00000087191
ENSG00000087206
ENSG00000087237
ENSG00000087245
ENSG00000087250
ENSG00000087253
ENSG00000087258
ENSG00000087263
ENSG00000087266
ENSG00000087269
ENSG00000087274
ENSG00000087301
ENSG00000087302
ENSG00000087303
ENSG00000087338
ENSG00000087460
ENSG00000087470
ENSG00000087494
ENSG00000087495
ENSG00000087502
ENSG00000087510
ENSG00000087586
ENSG00000087589
ENSG00000087842
ENSG00000087884
ENSG00000087903
ENSG00000087995
ENSG00000088002
ENSG00000088035
ENSG00000088038
ENSG00000088179
ENSG00000088205
ENSG00000088256
ENSG00000088298
ENSG00000088305
ENSG00000088320
ENSG00000088325
ENSG00000088340
ENSG00000088356
ENSG00000088386
ENSG00000088387
ENSG00000088448
ENSG00000088451
ENSG00000088538
ENSG00000088543
ENSG00000088682
ENSG00000088726
ENSG00000088727
ENSG00000088756
ENSG00000088766
ENSG00000088782
ENSG00000088808
ENSG00000088826
ENSG00000088827
ENSG00000088832
ENSG00000088833
ENSG00000088854
ENSG00000088881
ENSG00000088888
ENSG00000088899
ENSG00000088926
ENSG00000088970
ENSG00000088992
ENSG00000089006
ENSG00000089009
ENSG00000089012
ENSG00000089022
ENSG00000089048
ENSG00000089050
ENSG00000089053
ENSG00000089057
ENSG00000089060
ENSG00000089063
ENSG00000089091
ENSG00000089094
ENSG00000089101
ENSG00000089116
ENSG00000089123
ENSG00000089127
ENSG00000089154
ENSG00000089163
ENSG00000089169
ENSG00000089177
ENSG00000089195
ENSG00000089199
ENSG00000089220
ENSG00000089225
ENSG00000089234
ENSG00000089248
ENSG00000089250
ENSG00000089289
ENSG00000089327
ENSG00000089335
ENSG00000089351
ENSG00000089356
ENSG00000089472
ENSG00000089505
ENSG00000089558
ENSG00000089597
ENSG00000089639
ENSG00000089682
ENSG00000089685
ENSG00000089692
ENSG00000089693
ENSG00000089775
ENSG00000089818
ENSG00000089820
ENSG00000089847
ENSG00000089876
ENSG00000089902
ENSG00000089916
ENSG00000090006
ENSG00000090020
ENSG00000090054
ENSG00000090060
ENSG00000090061
ENSG00000090097
ENSG00000090104
ENSG00000090238
ENSG00000090263
ENSG00000090266
ENSG00000090273
ENSG00000090316
ENSG00000090339
ENSG00000090372
ENSG00000090376
ENSG00000090402
ENSG00000090432
ENSG00000090447
ENSG00000090470
ENSG00000090487
ENSG00000090530
ENSG00000090539
ENSG00000090612
ENSG00000090659
ENSG00000090661
ENSG00000090674
ENSG00000090686
ENSG00000090776
ENSG00000090857
ENSG00000090863
ENSG00000090889
ENSG00000090905
ENSG00000090924
ENSG00000090971
ENSG00000090975
ENSG00000090989
ENSG00000091009
ENSG00000091010
ENSG00000091039
ENSG00000091073
ENSG00000091106
ENSG00000091127
ENSG00000091128
ENSG00000091129
ENSG00000091136
ENSG00000091137
ENSG00000091138
ENSG00000091140
ENSG00000091157
ENSG00000091164
ENSG00000091181
ENSG00000091317
ENSG00000091428
ENSG00000091436
ENSG00000091482
ENSG00000091483
ENSG00000091490
ENSG00000091513
ENSG00000091527
ENSG00000091536
ENSG00000091542
ENSG00000091583
ENSG00000091592
ENSG00000091622
ENSG00000091640
ENSG00000091651
ENSG00000091656
ENSG00000091664
ENSG00000091704
ENSG00000091732
ENSG00000091831
ENSG00000091844
ENSG00000091879
ENSG00000091972
ENSG00000091986
ENSG00000092009
ENSG00000092020
ENSG00000092036
ENSG00000092051
ENSG00000092054
ENSG00000092067
ENSG00000092068
ENSG00000092094
ENSG00000092096
ENSG00000092108
ENSG00000092140
ENSG00000092148
ENSG00000092199
ENSG00000092200
ENSG00000092201
ENSG00000092203
ENSG00000092208
ENSG00000092345
ENSG00000092421
ENSG00000092439
ENSG00000092445
ENSG00000092470
ENSG00000092529
ENSG00000092531
ENSG00000092607
ENSG00000092621
ENSG00000092820
ENSG00000092841
ENSG00000092847
ENSG00000092853
ENSG00000092964
ENSG00000092969
ENSG00000092978
ENSG00000093000
ENSG00000093009
ENSG00000093010
ENSG00000093072
ENSG00000093100
ENSG00000093144
ENSG00000093167
ENSG00000093183
ENSG00000093217
ENSG00000094631
ENSG00000094661
ENSG00000094755
ENSG00000094796
ENSG00000094804
ENSG00000094841
ENSG00000094880
ENSG00000094963
ENSG00000094975
ENSG00000095002
ENSG00000095015
ENSG00000095066
ENSG00000095110
ENSG00000095139
ENSG00000095203
ENSG00000095209
ENSG00000095261
ENSG00000095303
ENSG00000095319
ENSG00000095380
ENSG00000095383
ENSG00000095397
ENSG00000095464
ENSG00000095485
ENSG00000095539
ENSG00000095564
ENSG00000095585
ENSG00000095587
ENSG00000095596
ENSG00000095627
ENSG00000095637
ENSG00000095713
ENSG00000095739
ENSG00000095752
ENSG00000095777
ENSG00000095787
ENSG00000095794
ENSG00000095932
ENSG00000095951
ENSG00000095970
ENSG00000096006
ENSG00000096060
ENSG00000096063
ENSG00000096070
ENSG00000096080
ENSG00000096092
ENSG00000096093
ENSG00000096264
ENSG00000096384
ENSG00000096395
ENSG00000096401
ENSG00000096433
ENSG00000096654
ENSG00000096717
ENSG00000096746
ENSG00000096872
ENSG00000096968
ENSG00000097007
ENSG00000097021
ENSG00000097033
ENSG00000097046
ENSG00000097096
ENSG00000099139
ENSG00000099194
ENSG00000099204
ENSG00000099219
ENSG00000099246
ENSG00000099250
ENSG00000099251
ENSG00000099256
ENSG00000099260
ENSG00000099282
ENSG00000099284
ENSG00000099290
ENSG00000099308
ENSG00000099326
ENSG00000099330
ENSG00000099331
ENSG00000099337
ENSG00000099338
ENSG00000099341
ENSG00000099364
ENSG00000099365
ENSG00000099381
ENSG00000099399
ENSG00000099617
ENSG00000099622
ENSG00000099624
ENSG00000099625
ENSG00000099769
ENSG00000099783
ENSG00000099785
ENSG00000099795
ENSG00000099797
ENSG00000099800
ENSG00000099804
ENSG00000099810
ENSG00000099812
ENSG00000099814
ENSG00000099817
ENSG00000099821
ENSG00000099840
ENSG00000099860
ENSG00000099864
ENSG00000099866
ENSG00000099875
ENSG00000099889
ENSG00000099899
ENSG00000099901
ENSG00000099904
ENSG00000099910
ENSG00000099917
ENSG00000099937
ENSG00000099940
ENSG00000099942
ENSG00000099949
ENSG00000099954
ENSG00000099957
ENSG00000099968
ENSG00000099985
ENSG00000099991
ENSG00000099992
ENSG00000099994
ENSG00000099995
ENSG00000099998
ENSG00000099999
ENSG00000100003
ENSG00000100012
ENSG00000100023
ENSG00000100024
ENSG00000100027
ENSG00000100028
ENSG00000100029
ENSG00000100030
ENSG00000100031
ENSG00000100034
ENSG00000100036
ENSG00000100038
ENSG00000100053
ENSG00000100055
ENSG00000100056
ENSG00000100058
ENSG00000100060
ENSG00000100065
ENSG00000100068
ENSG00000100075
ENSG00000100077
ENSG00000100078
ENSG00000100079
ENSG00000100083
ENSG00000100084
ENSG00000100092
ENSG00000100095
ENSG00000100097
ENSG00000100099
ENSG00000100100
ENSG00000100104
ENSG00000100105
ENSG00000100106
ENSG00000100109
ENSG00000100121
ENSG00000100122
ENSG00000100124
ENSG00000100129
ENSG00000100138
ENSG00000100139
ENSG00000100146
ENSG00000100147
ENSG00000100151
ENSG00000100154
ENSG00000100156
ENSG00000100162
ENSG00000100167
ENSG00000100170
ENSG00000100191
ENSG00000100196
ENSG00000100197
ENSG00000100201
ENSG00000100206
ENSG00000100209
ENSG00000100211
ENSG00000100216
ENSG00000100218
ENSG00000100219
ENSG00000100220
ENSG00000100221
ENSG00000100225
ENSG00000100226
ENSG00000100227
ENSG00000100228
ENSG00000100234
ENSG00000100239
ENSG00000100241
ENSG00000100242
ENSG00000100243
ENSG00000100246
ENSG00000100249
ENSG00000100253
ENSG00000100258
ENSG00000100266
ENSG00000100271
ENSG00000100276
ENSG00000100280
ENSG00000100281
ENSG00000100284
ENSG00000100285
ENSG00000100290
ENSG00000100292
ENSG00000100294
ENSG00000100296
ENSG00000100297
ENSG00000100298
ENSG00000100299
ENSG00000100300
ENSG00000100302
ENSG00000100304
ENSG00000100307
ENSG00000100311
ENSG00000100314
ENSG00000100316
ENSG00000100321
ENSG00000100324
ENSG00000100325
ENSG00000100330
ENSG00000100335
ENSG00000100336
ENSG00000100341
ENSG00000100342
ENSG00000100344
ENSG00000100345
ENSG00000100346
ENSG00000100347
ENSG00000100348
ENSG00000100350
ENSG00000100351
ENSG00000100353
ENSG00000100354
ENSG00000100359
ENSG00000100360
ENSG00000100364
ENSG00000100365
ENSG00000100368
ENSG00000100372
ENSG00000100376
ENSG00000100379
ENSG00000100380
ENSG00000100385
ENSG00000100387
ENSG00000100393
ENSG00000100395
ENSG00000100399
ENSG00000100401
ENSG00000100403
ENSG00000100410
ENSG00000100412
ENSG00000100413
ENSG00000100416
ENSG00000100417
ENSG00000100418
ENSG00000100422
ENSG00000100425
ENSG00000100426
ENSG00000100427
ENSG00000100429
ENSG00000100433
ENSG00000100439
ENSG00000100441
ENSG00000100445
ENSG00000100448
ENSG00000100450
ENSG00000100453
ENSG00000100461
ENSG00000100473
ENSG00000100478
ENSG00000100483
ENSG00000100485
ENSG00000100490
ENSG00000100504
ENSG00000100505
ENSG00000100519
ENSG00000100522
ENSG00000100523
ENSG00000100526
ENSG00000100528
ENSG00000100532
ENSG00000100554
ENSG00000100557
ENSG00000100558
ENSG00000100564
ENSG00000100565
ENSG00000100567
ENSG00000100568
ENSG00000100577
ENSG00000100580
ENSG00000100583
ENSG00000100592
ENSG00000100593
ENSG00000100596
ENSG00000100599
ENSG00000100600
ENSG00000100601
ENSG00000100603
ENSG00000100612
ENSG00000100614
ENSG00000100625
ENSG00000100629
ENSG00000100632
ENSG00000100644
ENSG00000100647
ENSG00000100650
ENSG00000100652
ENSG00000100665
ENSG00000100678
ENSG00000100697
ENSG00000100711
ENSG00000100714
ENSG00000100722
ENSG00000100731
ENSG00000100739
ENSG00000100744
ENSG00000100749
ENSG00000100764
ENSG00000100784
ENSG00000100796
ENSG00000100811
ENSG00000100813
ENSG00000100814
ENSG00000100815
ENSG00000100823
ENSG00000100836
[truncated: 44,446 more rows]

[truncated: 2 more sheets: KD_vs_WT_NFKB2_up_peak_rela, KD_vs_WT_NFKB2_down_peak_rela]
