# Supplementary material for: DAB2IP loss in luminal a breast cancer leads to NF-κB–associated aggressive oncogenic phenotypes
Source: JCI Insight. 2024 Dec 6;9(23):e171705. doi: 10.1172/jci.insight.171705 (PMC11623953; doi:10.1172/jci.insight.171705)
Supplement: Supporting data values [file jciinsight-9-171705-s060.xlsx]

## Sheet: Fig1E
DAB2IP High	DAB2IP Low
0	0
0	-1
0	0
0	-1
0	-1
0	0
0	-1
-1	0
0	-1
0	1
0	0
0	-1
0	0
0	-1
0	0
0	0
0	-1
0	-1
-1	0
0	-1
0	0
0	0
-1	0
0	-1
0	0
0	0
1	0
0	0
0	0
0	0
0	-1
0	0
0	0
0	0
-1	0
0	0
1	0
0	0
-1	-1
0	0
0	0
1	-1
0	0
0	0
0	-1
1	0
0	0
-1	-1
0	0
0	0
0	0
0	0
1	0
0	0
0	0
1	0
1	0
0	0
0	0
0	-1
0	0
0	0
1	0
0	0
0	-1
0	0
0	1
0	0
0	0
0	-1
1	0
0	0
0	-1
0	-1
0	0
0	0
0	0
1	-1
0	1
0	0
0	0
0	-1
0	-1
-1	-1
0	0
1	0
0	-1
0	0
0	0
0	1
0	0
0	0
0	0
1	0
0	0
0	0
0	-1
0	-1
0	1
0	-1
0	0
0	0
0	0
0	1
1	0
0	0
1	0
0	0
0	0
0	0
0	0
1	-1
1	0
1	0
0	0
0	0

## Sheet: Fig3B
Normal	Grade 1	Grade 2	Grade 3
0.17	0.19	0.09	0.08
0.21	0.23	0.09	0.08
0.13	0.14	0.15	0.05
0.42	0.148	0.07	0.12
0.11		0.06	0.06
0.12		0.08	0.09
0.24		0.09	0.1
0.13		0.05	0.128
0.21		0.05	0.159
0.31		0.08	0.15
0.231		0.19	0.11
0.172		0.07	0.115
0.174		0.06	0.15
0.167		0.19	0.179
0.092		0.06	0.143
0.089		0.13	0.129
0.211		0.09	0.139
0.117		0.16	0.117
0.173		0.07	0.208
0.281		0.06	0.111
		0.11	0.118
		0.16	0.077
		0.13	0.127
		0.15	0.099
		0.07
		0.06
		0.06
		0.06
		0.05
		0.118
		0.157
		0.092
		0.153
		0.093
		0.222
		0.142
		0.1
		0.054
		0.156
		0.261
		0.088
		0.133
		0.161
		0.19
		0.199
		0.138
		0.161
		0.185
		0.127
		0.155
		0.176
		0.093
		0.09
		0.117
		0.167
		0.114
		0.093
		0.154
		0.139
		0.147
		0.097
		0.15
		0.174
		0.105
		0.167
		0.135
		0.104
		0.089

## Sheet: Fig3C
Normal	Stage II	Stage III
0.17	0.19	0.09
0.21	0.23	0.06
0.13	0.14	0.16
0.42	0.15	0.06
0.11	0.07	0.11
0.12	0.06	0.15
0.24	0.09	0.07
0.13	0.05	0.05
0.21	0.08	0.118
0.31	0.19	0.093
	0.07	0.11
	0.06	0.118
	0.19	0.154
	0.08	0.139
	0.12	0.167
	0.06	0.135
	0.09	0.104
	0.06	0.089
	0.06	0.09
	0.08	0.07
	0.092	0.06
	0.153	0.077
	0.222
	0.142
	0.1
	0.054
	0.156
	0.261
	0.133
	0.161
	0.19
	0.138
	0.161
	0.185
	0.155
	0.093
	0.09
	0.117
	0.159
	0.15
	0.15
	0.143
	0.129
	0.117
	0.167
	0.208
	0.111
	0.114
	0.093
	0.15
	0.174
	0.105
	0.127
	0.09
	0.08
	0.05
	0.16
	0.13
	0.05
	0.1
	0.148
	0.088
	0.199
	0.127
	0.176
	0.128
	0.115
	0.139
	0.097
	0.099

## Sheet: Fig3D
T1	T2	T3	T4
0.0697	0.8282	0.06	-0.4001
0.2872	0.1833	0.6839	-0.2305
-0.1418	0.5827	0.8028	-0.7056
0.416	-0.1826	-0.4715	-0.1513
0.4591	0.5021	-0.9285	-0.0727
-0.5361	1.3861	0.3788	0.6116
0.7631	1.3623	0.2327	-0.0722
-0.0784	-2.7909	1.0692	0.525
0.7922	-0.1456	-2.0029	-0.5851
-0.2299	0.8065	0.9749	0.6028
-0.3695	0.0375	1.8986	0.0057
0.435	1.2398	-0.9251	-0.8822
-0.952	-2.8402	1.1022	-0.2655
0.5936	-0.8648	-0.5046	0.6987
-0.6866	-0.1965	1.0317	0.8568
0.051	0.5506	0.6033	0.2487
-0.5379	1.5868	-0.6059	-3.6971
1.0231	0.6748	0.1499	-0.3371
0.6837	0.0183	-0.9986	-0.0381
-0.6047	0.3511	0.3589	-1.2877
-1.9192	-0.9271	-2.3449	-3.1325
0.1965	-0.1733	1.1596	-0.9891
-0.0965	-0.4186	0.4879	-1.2256
-0.1062	-0.5832	-0.2618
-0.6804	0.5581	1.4838
1.0389	-0.5144	1.0871
-0.0801	0.3892	-0.2469
0.5945	-0.9453	1.7409
1.1389	1.2181	0.536
-0.0702	-0.798	0.1452
0.7919	0.5757	0.2489
-0.0464	0.1815	-0.4288
0.6953	1.2014	0.4583
-0.2549	0.5023	0.5083
-0.5947	-1.098	0.5825
0.0446	0.9361	-0.2908
0.8021	0.6559	0.1726
0.4084	0.8115	-1.8133
1.2085	-0.0251	-2.6943
-0.7988	-0.4071	0.4628
-0.7029	0.0937	1.5892
-1.1493	0.0725	0.2999
-0.6684	0.2988	0.686
0.1076	0.6041	-0.4397
1.2534	-0.3148	-0.356
0.5903	-1.3472	0.0495
1.0666	-1.8409	1.361
-0.4532	0.4122	1.1351
0.0422	-0.1769	-1.8203
0.0881	-1.4963	0.8572
0.3601	-0.2932	-0.3197
1.1247	-0.5731	-0.8346
-0.7447	-0.1729	-4.2986
0.3156	0.5723	0.8184
-0.6697	-0.1008	0.9555
-0.1482	0.6759	-1.1829
-0.0373	-0.4869	-1.1432
0.4005	1.0279	-3.392
0.0615	-0.1669	-0.5073
0.136	1.144	-1.6809
0.5675	-0.7068	-2.2641
-0.5074	-0.3486	-0.9108
-0.0317	-0.257	0.8846
-0.2117	0.8183	-2.3381
1.0045	0.3775	-0.6907
-0.3751	0.771	-1.1973
-0.1451	0.2193	-0.5022
0.4658	-0.4623	-0.5104
-0.016	0.7625	-0.501
0.9866	0.8747	-1.3071
-1.0794	-1.4605	-2.2312
-0.0302	-0.1923	0.9608
1.5849	0.3653	-1.6363
-0.3898	-1.7486	0.4775
2.9936	0.1305	0.1163
-0.2991	-1.8886	0.1086
0.175	0.7374	-1.6334
-0.1539	0.3319
-0.0971	0.5376
-0.2741	0.1211
-0.5631	1.0148
-0.4474	0.3214
-0.948	-0.8319
0.872	-0.7741
-1.0672	-0.2105
0.2406	-0.9437
-3.43	-2.8631
-0.2605	-0.8451
0.0469	-0.4921
1.0708	-1.2468
-0.6751	-0.123
-0.6141	0.6507
0.1603	-0.3452
0.3013	0.7698
-0.0117	-0.597
0.0362	-0.4388
-1.11	-0.1632
-0.0199	-1.0389
0.3355	0.9027
0.2995	0.9289
0.4578	-0.704
0.0462	-1.061
0.8824	0.5417
-0.1738	-0.9565
0.9425	0.5127
0.7923	-0.6006
0.5399	-0.5185
1.6937	0.0395
-0.1783	1.2968
-1.3826	-1.2715
1.3582	1.4088
0.0892	0.9439
1.1666	1.3038
-0.5776	0.1929
0.1682	0.5303
0.0889	-0.0732
-0.2431	-1.0632
0.8994	1.9198
0.0203	0.535
0.3549	-1.8074
-0.0742	-0.6579
0.6352	0.7261
-0.8007	-0.2121
0.6744	0.7618
-0.4188	-1.1986
0.7645	0.8988
-0.3858	0.4776
0.129	-0.5617
0.8283	-0.0117
0.5553	0.1001
-0.1887	-1.7544
0.2196	-0.2991
0.2725	-0.0349
-0.6496	1.0405
-1.6576	0.218
0.5847	-0.2463
-1.4275	0.306
0.4648	-0.3176
-0.7553	0.3465
-0.1632	-1.0512
-0.703	-0.2455
0.574	-0.5353
0.7264	1.2343
1.3517	-0.6923
0.1333	-0.7877
1.4535	-1.5042
0.7595	0.7584
-0.21	-0.3306
-0.112	0.8475
-0.6506	1.7118
0.3431	0.7794
0.7671	-0.4043
-0.3072	-0.9063
-0.6886	0.4712
0.6544	1.4008
-0.6118	0.2233
-1.8295	-0.392
0.8345	-0.4718
0.5475	-1.5192
0.561	1.0174
-0.0303	0.5578
-0.612	0.2908
-3.3541	0.8024
-0.2678	0.589
-0.8454	-0.6003
0.6378	0.4839
-0.2471	-2.5857
-3.2049	-0.8884
-0.933	-0.5064
0.1243	0.0362
2.032	-0.3969
1.4819	0.3808
0.6939	0.3923
-1.4157	-1.4553
-0.062	-0.9045
-1.0844	-0.6406
-0.5575	0.1375
-1.0274	1.3288
-0.779	-0.1186
	0.1534
	-0.2313
	0.0528
	1.0419
	0.3066
	-0.1113
	-1.9462
	0.4506
	-0.4365
	0.5724
	-0.9659
	-0.3027
	-1.3891
	-0.2955
	-1.4262
	-0.2823
	-0.9138
	0.0668
	0.1206
	1.6217
	-0.2903
	0.5075
	-0.5224
	-0.2871
	0.1637
	0.2296
	-0.436
	-0.1061
	-0.2971
	0.5971
	0.3189
	-1.299
	-0.6439
	-0.7542
	0.813
	1.4741
	-0.3364
	-0.7475
	-0.3865
	-0.1256
	-0.4044
	1.0991
	0.619
	-0.3282
	0.4896
	1.19
	0.4443
	-0.0165
	1.276
	0.3643
	-0.725
	0.5637
	0.1064
	-1.1857
	-2.044
	-0.4049
	0.8714
	-0.5913
	1.0818
	0.0748
	-1.5268
	0.7797
	0.0051
	0.837
	0.0355
	-1.4174
	0.2843
	-1.8598
	-1.3251
	-0.416
	-3.1075
	0.1848
	-0.1714
	-0.5188
	0.4056
	-0.7058
	0.9442
	-1.4776
	-0.3306
	-0.4961
	-3.2132
	-0.4131
	-1.7643
	-1.3606
	-1.7985
	-0.3562
	1.5029
	-0.7132
	1.2594
	-0.3056
	0.4239
	-0.0848
	-0.3654
	-1.1678
	-1.1696
	-0.6713
	0.183
	1.1528
	0.4816
	-1.7218
	0.1719
	0.6326
	-0.2991
	0.1122
	-1.2227
	-0.0759
	-0.9608
	-0.7911
	-1.4381
	-1.0665
	-1.7229
	-1.7635
	-1.1585
	-0.715
	-1.9139
	-1.7646
	1.43
	-1.008
	-2.106
	-1.7451
	-0.8215
	-1.8538
	-1.1496
	-0.5577
	-1.868
	-1.5418
	-0.4375
	-3.1303
	-1.2894
	-0.7373
	-0.1452
	-2.3777
	-1.3524
	0.3605
	-0.3961
	-3.9021
	0.0656
	-1.645
	-2.1953
	0.0893
	-0.4948
	-0.5057
	0.3428
	-2.8913
	0.7874
	0.1799
	-1.232
	-0.3552
	-1.5046
	-0.1548
	0.817
	-0.9965
	0.1274
	-0.3954
	-0.1937
	-0.8709
	-0.3766
	-0.611
	-1.7215
	-1.5686
	-0.2832
	-0.5302
	0.4107
	-0.0414
	-0.1897
	-0.9663
	-0.7526
	-0.1052
	-0.6872
	-0.3005
	-1.5507
	-0.967
	-0.2411
	-1.9517
	-2.0727
	-0.2078
	-1.3411
	-4.1579
	-1.2816
	0.1488
	-0.4124
	-0.3223
	1.5342

## Sheet: Fig3F
Grade 1	Grade 2
0.082807	0.054232
0.091185	0.054481
0.092516	0.061891
0.095255	0.068312
0.099612	0.069984
0.109	0.071704
0.115138	0.075433
0.125262	0.076499
0.135429	0.078141
0.138044	0.079653
0.139904	0.08154
0.148775	0.082294
0.169263	0.083046
0.18958	0.083854
0.195441	0.084286
0.206611	0.084538
0.208028	0.084649
0.217188	0.0867
0.220379	0.089468
0.229488	0.089515
0.232433	0.089824
0.23272	0.09007
0.237064	0.091774
0.240701	0.095053
0.288092	0.095113
0.328754	0.096832
0.34769	0.097542
0.383095	0.099167
0.398542	0.100067
	0.100696
	0.101285
	0.103079
	0.104062
	0.104453
	0.104964
	0.106225
	0.107909
	0.108196
	0.110445
	0.112981
	0.113054
	0.113564
	0.1138
	0.114043
	0.117819
	0.119403
	0.119749
	0.120195
	0.123428
	0.125866
	0.127074
	0.127687
	0.127756
	0.127866
	0.128106
	0.128984
	0.129437
	0.137795
	0.139043
	0.140454
	0.142497
	0.142911
	0.144737
	0.150891
	0.153008
	0.153646
	0.157443
	0.162274
	0.165666
	0.17107
	0.172588
	0.172959
	0.173027
	0.176162
	0.179476
	0.179967
	0.180824
	0.18087
	0.183135
	0.184163
	0.184539
	0.185279
	0.196114
	0.197872
	0.202812
	0.204455
	0.205146
	0.208434
	0.208516
	0.212963
	0.214992
	0.215915
	0.223131
	0.230163
	0.232815
	0.238161
	0.260381

## Sheet: Fig3G
T1	T2	T3	T4
0.0697	0.8282	0.06	-0.4001
0.2872	0.1833	0.6839	-0.2305
-0.1418	0.5827	0.8028	-0.7056
0.416	-0.1826	-0.4715	-0.0727
0.4591	0.5021	-0.9285	0.6116
-0.5361	1.3861	0.3788	-0.0722
0.7631	1.3623	0.2327	0.525
-0.0784	-2.7909	1.0692	-0.5851
0.7922	-0.1456	-2.0029	0.6028
-0.2299	0.8065	0.9749	0.0057
-0.3695	0.0375	1.8986	-0.8822
0.435	1.2398	-0.9251	-0.2655
-0.952	-2.8402	1.1022	0.6987
0.5936	-0.8648	-0.5046	0.8568
-0.6866	-0.1965	1.0317
0.051	0.5506	0.6033
-0.5379	1.5868	-0.6059
1.0231	0.6748	0.1499
0.6837	0.0183	-0.9986
1.0389	0.3511	0.3589
-0.0801	-0.9271	-2.3449
0.5945	-0.1733	1.1596
1.1389	-0.4186	0.4879
-0.0702	-0.5832	-0.2618
0.7919	0.5581	1.4838
-0.0464	-0.5144	1.0871
0.6953	0.3892	-0.2469
-0.2549	-0.9453	1.7409
0.0446	1.2181	0.536
0.8021	-0.798	0.1452
0.4084	0.5757	0.2489
1.2085	0.1815	-0.4288
-0.7988	1.2014	0.4583
-0.7029	0.5023	0.5083
-1.1493	-1.098	0.5825
-0.6684	0.9361	-0.2908
0.1076	0.6559	0.1726
1.2534	0.8115	-1.8133
0.5903	-0.0251	-2.6943
1.0666	-0.4071	0.4628
-0.4532	0.0937	1.5892
0.0422	0.0725	0.2999
0.0881	0.2988	0.686
0.3601	0.6041	-0.4397
1.1247	-0.3148	-0.356
-0.7447	-1.3472	0.0495
0.3156	-1.8409	1.361
-0.6697	0.4122	1.1351
-0.1482	-0.1769	-1.8203
-0.0373	-1.4963	0.8572
0.4005	-0.2932	-0.3197
0.0615	-0.5731	-0.8346
0.136	-0.1729	-4.2986
0.5675	0.5723	0.8184
-0.5074	-0.1008	0.9555
-0.0317	0.6759
-0.2117	-0.4869
1.0045	1.0279
-0.3751	-0.1669
-0.1451	1.144
0.4658	-0.7068
-0.016	-0.3486
0.9866	-0.257
-1.0794	0.8183
-0.0302	0.3775
1.5849	0.771
-0.3898	0.2193
2.9936	-0.4623
-0.2991	0.7625
0.175	0.8747
-0.1539	-1.4605
-0.0971	-0.1923
-0.2741	0.3653
-0.5631	-1.7486
-0.4474	0.1305
-0.948	-1.8886
0.872	0.7374
-1.0672	0.3319
0.2406	0.5376
-3.43	0.1211
-0.2605	1.0148
0.0469	0.3214
1.0708	-0.8319
-0.6751	-0.7741
-0.6141	-0.2105
0.1603	-0.9437
0.3013	-2.8631
-0.0117	-0.8451
0.0362	-0.4921
-1.11	-1.2468
-0.0199	-0.123
0.3355	0.6507
0.2995	-0.3452
0.4578	0.7698
0.0462	-0.597
0.8824	-0.4388
-0.1738	-0.1632
0.9425	-1.0389
0.7923	0.9027
0.5399	0.9289
1.6937	-0.704
-0.1783	-1.061
-1.3826	0.5417
1.3582	-0.9565
0.0892	0.5127
1.1666	-0.6006
-0.5776	-0.5185
0.1682	0.0395
0.0889	1.2968
-0.2431	-1.2715
0.8994	1.4088
0.0203	0.9439
0.3549	1.3038
-0.0742	0.1929
0.6352	0.5303
-0.8007	-0.0732
0.6744	-1.0632
-0.4188	1.9198
0.7645	0.535
-0.3858	-1.8074
0.129	-0.6579
0.8283	0.7261
0.5553	-0.2121
-0.1887	0.7618
0.2196	-1.1986
0.2725	0.8988
-0.6496	0.4776
-1.6576	-0.5617
0.5847	-0.0117
-1.4275	0.1001
0.4648	-1.7544
-0.7553	-0.2991
-0.1632	-0.0349
-0.703	1.0405
0.574	0.218
0.7264	-0.2463
1.3517	0.306
0.1333	-0.3176
1.4535	0.3465
0.7595	-1.0512
-0.21	-0.2455
-0.112	-0.5353
-0.6506	1.2343
0.3431	-0.6923
0.7671	-0.7877
	-1.5042
	0.7584
	-0.3306
	0.8475
	1.7118
	0.7794
	-0.4043
	-0.9063
	0.4712
	1.4008
	0.2233
	-0.392
	-0.4718
	-1.5192
	1.0174
	0.5578
	0.2908
	0.8024
	0.589
	-0.6003
	0.4839
	-2.5857
	-0.8884
	-0.5064
	0.0362
	-0.3969
	0.3808
	0.3923
	-1.4553
	-0.9045
	-0.6406
	0.1375
	1.3288
	-0.1186
	0.1534
	-0.2313
	0.0528
	1.0419
	0.3066
	-0.1113
	-1.9462
	0.4506
	-0.4365
	0.5724
	-0.9659
	-0.3027
	-1.3891
	-0.2955
	-1.4262
	-0.2823
	-0.9138
	0.0668
	0.1206
	1.6217
	-0.2903
	0.5075
	-0.5224
	-0.2871
	0.1637
	0.2296
	-0.436
	-0.1061
	-0.2971
	0.5971
	0.3189
	-1.299
	-0.6439
	-0.7542
	0.813
	1.4741
	-0.3364
	-0.7475
	-0.3865
	-0.1256
	-0.4044
	1.0991
	0.619
	-0.3282
	0.4896
	1.19
	0.4443
	-0.0165
	1.276
	0.3643
	-0.725
	0.5637
	0.1064
	-1.1857
	-2.044
	-0.4049
	0.8714
	-0.5913
	1.0818
	0.0748
	-1.5268
	0.7797
	0.0051
	0.837
	0.0355
	-1.4174
	0.2843
	-1.8598
	-1.3251
	1.5342

## Sheet: Fig4B
siCont_24h	siDAB2IP_24h	siCont_48h	siDAB2IP_48h
1.17955	1.59215	1.4371	1.81575
1.20515	1.55515	1.56805	1.85355
1.0735	1.34725	1.5891	1.87865
1.4227	1.55685	1.4952	1.54555
1.37535	1.69775	1.5255	1.6302
1.2647	1.76145	1.4219	1.58865
1.0101	1.0941	1.76215	1.7337
0.986	1.2628	1.77225	2.01965
0.95285	1.53985	1.65405	1.8385

## Sheet: Fig4C
siControl	siDAB2IP
15.6948	25.4527
7.11066	19.6752
1.16499	27.2659
23.0145	30.0959

## Sheet: Fig4E
	shControl												shDAB2IP_C1												shDAB2IP_C6
Day 2	85	72	76	83	72	77	72	68	83	65	80	70	114	103	118	99	123	106	113	95	105	109	106	126	98	104	104	92	95	112	107	102	100	101	95	98
Day 4	88	93	87	90	88	88	83	87	89	80	93	85	126	124	107	103	115	110	115	104	110	104	116	95	99	104	99	91	114	106	103	98	106	104	104	96
Day 7	116	118	119	116	119	114	115	114	110	117	115	113	127	134	104	131	126	146	117	122	116	119	110	123	128	113	103	109	123	109	122	108	114	119	105	120
Day 2	79	87	106	84	93	92	106	95	91	97	94	85	131	150	129	133	144	131	137	134	150	145	143	133	135	138	138	138	142	140	137	142	127	143	138	132
Day 4	104	97	104	118	114	114	112	115	109	110	108	118	140	144	133	156	135	147	150	147	134	143	152	129	132	141	129	135	133	135	133	139	133	122	133	127
Day 7	132	129	126	134	138	143	140	144	137	137	131	140	161	152	140	158	158	149	162	161	138	140	158	148	138	151	138	146	142	137	144	153	136	142	149	137
Day 2	112	117	119	117	125	115	120	106	107	125	115	123	174	169	146	182	176	193	182	205	185	168	202	169	184	190	182	188	177	201	188	185	186	201	186	193
Day 4	129	126	126	130	129	135	125	122	124	126	126	138	177	176	186	198	197	188	198	192	193	173	199	194	184	182	184	184	187	187	177	178	201	191	188	202
Day 7	144	155	154	157	159	149	156	161	158	156	160	156	197	184	200	205	203	201	196	214	192	193	206	194	232	197	176	180	190	177	192	182	195	202	203	202

## Sheet: Fig4F
shControl	shDAB2IP_C1	shDAB2IP_C6
790	980	530
710	1550	1050
730	1600	820
210	810	880
140	1350	770
240	730	480

[truncated: 20 more sheets: Fig5A, Fig5C, Fig5D, Fig5F, Fig5G, Fig5H, Fig6E, Fig6F, FigS2B, FigS3A, FigS3B, FigS3D, FigS4D, FigS5B, FigS5C, FigS5D, FigS5E, FigS5F, FigS6E, FigS8C]
